# Supplementary material for: Sequencing of the variable region of rpsB to discriminate between Streptococcus pneumoniae and other streptococcal species
Source: Open Biol. 2017 Sep 20;7(9):170074. doi: 10.1098/rsob.170074 (PMC5627049; doi:10.1098/rsob.170074)
Supplement: Supplementary Table S1 [file rsob170074supp1.xlsx]

## Sheet: Supp table
GenBank accession number	Study ID	Strain	Category of strian	Source of strain	Host age group	Inclusion notes	S2-annotation	Sequence length	S2-sequence
MF375925	A_NT1	1 AC NT S pneumoniae	Asymptomatic Carriage	Nasopharyngeal swab	Adult	Non-typeable Streptococcus pneumoniae	Streptococcus pneumoniae	408	AAACAACTTCTTGAGGCTGGTGTACACTTTGGTCACCAAACTCGTCGCTGGAATCCTAAGATGGCTAAGTACATCTTTACTGAACGTAACGGAATCCACGTTATCGACTTGCAACAAACTGTAAAATACGCTGACCAAGCATACGACTTCATGCGTGATGCAGCAGCTAACGATGCAGTTGTATTGTTCGTTGGTACTAAGAAACAAGCAGCTGATGCAGTTGCTGAAGAAGCAGTACGTTCAGGTCAATACTTCATCAACCACCGTTGGTTGGGTGGAACTCTTACAAACTGGGGAACAATCCAAAAACGTATCGCTCGTTTGAAAGAAATTAAACGTATGGAAGAAGATGGAACTTTCGAAGTTCTTCCTAAGAAAGAAGTTGCACTTCTTAACAAA…
MF375926	A_NT2	2 AC NT S pneumoniae	Asymptomatic Carriage	Nasopharyngeal swab	Adult	Non-typeable Streptococcus pneumoniae	Streptococcus pneumoniae	408	AAACAACTTCTTGAGGCTGGTGTACACTTTGGTCACCAAACTCGTCGCTGGAATCCTAAGATGGCTAAGTACATCTTTACTGAACGTAACGGAATCCACGTTATCGACTTGCAACAAACTGTAAAATACGCTGACCAAGCATACGACTTCATGCGTGATGCAGCAGCTAACGATGCAGTTGTATTGTTCGTTGGTACTAAGAAACAAGCAGCTGATGCAGTTGCTGAAGAAGCAGTACGTTCAGGTCAATACTTCATCAACCACCGTTGGTTGGGTGGAACTCTTACAAACTGGGGAACAATCCAAAAACGTATCGCTCGTTTGAAAGAAATTAAACGTATGGAAGAAGATGGAACTTTCGAAGTTCTTCCTAAGAAAGAAGTTGCACTTCTTAACAAA…
MF375927	I_NT3	3 IC NT S pneumoniae	Asymptomatic Carriage	Nasopharyngeal swab	Infant	Non-typeable Streptococcus pneumoniae	Streptococcus pneumoniae	408	AAACAACTTCTTGAGGCTGGTGTACACTTTGGTCACCAAACTCGTCGCTGGAATCCTAAGATGGCTAAGTACATCTTTACTGAACGTAACGGAATCCACGTTATCGACTTGCAACAAACTGTAAAATACGCTGACCAAGCATACGACTTCATGCGTGATGCAGCAGCTAACGATGCAGTTGTATTGTTCGTTGGTACTAAGAAACAAGCAGCTGATGCAGTTGCTGAAGAAGCAGTACGTTCAGGTCAATACTTCATCAACCACCGTTGGTTGGGTGGAACTCTTACAAACTGGGGAACAATCCAAAAACGTATCGCTCGTTTGAAAGAAATTAAACGTATGGAAGAAGATGGAACTTTCGAAGTTCTTCCTAAGAAAGAAGTTGCACTTCTTAACAAA…
MF375928	I_NT4	4 IC NT S pneumoniae	Asymptomatic Carriage	Nasopharyngeal swab	Infant	Non-typeable Streptococcus pneumoniae	Streptococcus pneumoniae	408	AAACAACTTCTTGAGGCTGGTGTACACTTTGGTCACCAAACTCGTCGCTGGAATCCTAAGATGGCTAAGTACATCTTTACTGAACGTAACGGAATCCACGTTATCGACTTGCAACAAACTGTAAAATACGCTGACCAAGCATACGACTTCATGCGTGATGCAGCAGCTAACGATGCAGTTGTATTGTTCGTTGGTACTAAGAAACAAGCAGCTGATGCAGTTGCTGAAGAAGCAGTACGTTCAGGTCAATACTTCATCAACCACCGTTGGTTGGGTGGAACTCTTACAAACTGGGGAACAATCCAAAAACGTATCGCTCGTTTGAAAGAAATTAAACGTATGGAAGAAGATGGAACTTTCGAAGTTCTTCCTAAGAAAGAAGTTGCACTTCTTAACAAA…
MF375929	I_NT5	5 IC NT S pneumoniae	Asymptomatic Carriage	Nasopharyngeal swab	Infant	Non-typeable Streptococcus pneumoniae	Streptococcus pneumoniae	408	AAACAACTTCTTGAGGCTGGTGTACACTTTGGTCACCAAACTCGTCGCTGGAATCCTAAGATGGCTAAGTACATCTTTACTGAACGTAACGGAATCCACGTTATCGACTTGCAACAAACTGTAAAATACGCTGACCAAGCATACGACTTCATGCGTGATGCAGCAGCTAACGATGCAGTTGTATTGTTCGTTGGTACTAAGAAACAAGCAGCTGATGCAGTTGCTGAAGAAGCAGTACGTTCAGGTCAATACTTCATCAACCACCGTTGGTTGGGTGGAACTCTTACAAACTGGGGAACAATCCAAAAACGTATCGCTCGTTTGAAAGAAATTAAACGTATGGAAGAAGATGGAACTTTCGAAGTTCTTCCTAAGAAAGAAGTTGCACTTCTTAACAAA…
MF375930	I_NT6	6 IC NT S pneumoniae	Asymptomatic Carriage	Nasopharyngeal swab	Infant	Non-typeable Streptococcus pneumoniae	Streptococcus pneumoniae	408	AAACAACTTCTTGAGGCTGGTGTaCaCTTTGGTCACCAAACTCGTCGCTGGAATCCTAAGATGGCTAAGTACATCTTTACTGAACGTAACGGAATCCACGTTATCGACTTGCAACAAACTGTAAAATACGCTGACCAAGCATACGACTTCATGCGTGATGCAGCAGCTAACGATGCAGTTGTATTGTTCGTTGGTACTAAGAAACAAGCAGCTGATGCAGTTGCTGAAGAAGCAGTACGTTCAGGTCAATACTTCATCAACCACCGTTGGTTGGGTGGAACTCTTACAAACTGGGGAACAATCCAAAAACGTATCGCTCGTTTGAAAGAAATTAAACGTATGGAAGAAGATGGAACTTTCGAAGTTCTtCCTAAGAAAGAAGTTGCACTTCTTAACAAA…
MF375931	I_NT7	7 IC NT S pneumoniae	Asymptomatic Carriage	Nasopharyngeal swab	Infant	Non-typeable Streptococcus pneumoniae	Streptococcus pneumoniae	408	AAACAACTTCTTGAGGCTGGTGTaCaCTTTGGTCACCAAACTCGTCGCTGGAATCCTAAGATGGCTAAGTACATCTTTACTGAACGTAACGGAATCCACGTTATCGACTTGCAACAAACTGTAAAATACGCTGACCAAGCATACGACTTCATGCGTGATGCAGCAGCTAACGATGCAGTTGTATTGTTCGTTGGTACTAAGAAACAAGCAGCTGATGCAGTTGCTGAAGAAGCAGTACGTTCAGGTCAATACTTCATCAACCACCGTTGGTTGGGTGGAACTCTTACAAACTGGGGAACAATCCAAAAACGTATCGCTCGTTTGAAAGAAATTAAACGTATGGAAGAAGATGGAACTTTCGAAGTTCTtCCTAAGAAAGAAGTTGCACTTCTTAACAAA…
MF375932	I_NT8	8 IC NT S pneumoniae	Asymptomatic Carriage	Nasopharyngeal swab	Infant	Non-typeable Streptococcus pneumoniae	Streptococcus pneumoniae	408	AAACAACTTCTTGAGGCTGGTGTACACTTTGGTCACCAAACTCGTCGCTGGAATCCTAAGATGGCTAAGTACATCTTTACTGAACGTAACGGAATCCACGTTATCGACTTGCAACAAACTGTAAAATACGCTGACCAAGCATACGACTTCATGCGTGATGCAGCAGCTAACGATGCAGTTGTATTGTTCGTTGGTACTAAGAAACAAGCAGCTGATGCAGTTGCTGAAGAAGCAGTACGTTCAGGTCAATACTTCATCAACCACCGTTGGTTGGGTGGAACTCTTACAAACTGGGGAACAATCCAAAAACGTATCGCTCGTTTGAAAGAAATTAAACGTATGGAAGAAGATGGAACTTTCGAAGTTCTTCCTAAGAAAGAAGTTGCACTTCTTAACAAA…
MF375933	I_NT9	9 IC NT S pneumoniae	Asymptomatic Carriage	Nasopharyngeal swab	Infant	Non-typeable Streptococcus pneumoniae	Streptococcus pneumoniae	408	AAACAACTTCTTGAGGCTGGTGTACACTTTGGTCACCAAACTCGTCGCTGGAATCCTAAGATGGCTAAGTACATCTTTACTGAACGTAACGGAATCCACGTTATCGACTTGCAACAAACTGTAAAATACGCTGACCAAGCATACGACTTCATGCGTGATGCAGCAGCTAACGATGCAGTTGTATTGTTCGTTGGTACTAAGAAACAAGCAGCTGATGCAGTTGCTGAAGAAGCAGTACGTTCAGGTCAATACTTCATCAACCACCGTTGGTTGGGTGGAACTCTTACAAACTGGGGAACAATCCAAAAACGTATCGCTCGTTTGAAAGAAATTAAACGTATGGAAGAAGATGGAACTTTCGAAGTTCTTCCTAAGAAAGAAGTTGCACTTCTTAACAAA…
MF375934	I_NT10	10 IC NT S pneumoniae	Asymptomatic Carriage	Nasopharyngeal swab	Infant	Non-typeable Streptococcus pneumoniae	Streptococcus pneumoniae	408	AAACAACTTCTTGAGGCTGGTGTACACTTTGGTCACCAAACTCGTCGCTGGAATCCTAAGATGGCTAAGTACATCTTTACTGAACGTAACGGAATCCACGTTATCGACTTGCAACAAACTGTAAAATACGCTGACCAAGCATACGACTTCATGCGTGATGCAGCAGCTAACGATGCAGTTGTATTGTTCGTTGGTACTAAGAAACAAGCAGCTGATGCAGTTGCTGAAGAAGCAGTACGTTCAGGTCAATACTTCATCAACCACCGTTGGTTGGGTGGAACTCTTACAAACTGGGGAACAATCCAAAAACGTATCGCTCGTTTGAAAGAAATTAAACGTATGGAAGAAGATGGAACTTTCGAAGTTCTTCCTAAGAAAGAAGTTGCACTTCTTAACAAA…
MF375935	I_NT11	11 IC NT S pneumoniae	Asymptomatic Carriage	Nasopharyngeal swab	Infant	Non-typeable Streptococcus pneumoniae	Streptococcus pneumoniae	408	AAACAACTTCTTGAGGCTGGTGTACACTTTGGTCACCAAACTCGTCGCTGGAATCCTAAGATGGCTAAGTACATCTTTACTGAACGTAACGGAATCCACGTTATCGACTTGCAACAAACTGTAAAATACGCTGACCAAGCATACGACTTCATGCGTGATGCAGCAGCTAACGATGCAGTTGTATTGTTCGTTGGTACTAAGAAACAAGCAGCTGATGCAGTTGCTGAAGAAGCAGTACGTTCAGGTCAATACTTCATCAACCACCGTTGGTTGGGTGGAACTCTTACAAACTGGGGAACAATCCAAAAACGTATCGCTCGTTTGAAAGAAATTAAACGTATGGAAGAAGATGGAACTTTCGAAGTTCTTCCTAAGAAAGAAGTTGCACTTCTTAACAAA…
MF375936	I_NT12	12 IC NT S pneumoniae	Asymptomatic Carriage	Nasopharyngeal swab	Infant	Non-typeable Streptococcus pneumoniae	Streptococcus pneumoniae	408	AAACAACTTCTTGAGGCTGGTGTACACTTTGGTCACCAAACTCGTCGCTGGAATCCTAAGATGGCTAAGTACATCTTTACTGAACGTAACGGAATCCACGTTATCGACTTGCAACAAACTGTAAAATACGCTGACCAAGCATACGACTTCATGCGTGATGCAGCAGCTAACGATGCAGTTGTATTGTTCGTTGGTACTAAGAAACAAGCAGCTGATGCAGTTGCTGAAGAAGCAGTACGTTCAGGTCAATACTTCATCAACCACCGTTGGTTGGGTGGAACTCTTACAAACTGGGGAACAATCCAAAAACGTATCGCTCGTTTGAAAGAAATTAAACGTATGGAAGAAGATGGAACTTTCGAAGTTCTTCCTAAGAAAGAAGTTGCACTTCTTAACAAA…
MF375937	I_NT13	13 IC NT S pneumoniae	Asymptomatic Carriage	Nasopharyngeal swab	Infant	Non-typeable Streptococcus pneumoniae	Streptococcus pneumoniae	408	AAACAACTTCTTGAGGCTGGTGTACACTTTGGTCACCAAACTCGTCGCTGGAATCCTAAGATGGCTAAGTACATCTTTACTGAACGTAACGGAATCCACGTTATCGACTTGCAACAAACTGTAAAATACGCTGACCAAGCATACGACTTCATGCGTGATGCAGCAGCTAACGATGCAGTTGTATTGTTCGTTGGTACTAAGAAACAAGCAGCTGATGCAGTTGCTGAAGAAGCAGTACGTTCAGGTCAATACTTCATCAACCACCGTTGGTTGGGTGGAACTCTTACAAACTGGGGAACAATCCAAAAACGTATCGCTCGTTTGAAAGAAATTAAACGTATGGAAGAAGATGGAACTTTCGAAGTTCTTCCTAAGAAAGAAGTTGCACTTCTTAACAAA…
MF375938	I_NT14	14 IC NT S pneumoniae	Asymptomatic Carriage	Nasopharyngeal swab	Infant	Non-typeable Streptococcus pneumoniae	Streptococcus pneumoniae	408	AAACAACTTCTTGAGGCTGGTGTACACTTTGGTCACCAAACTCGTCGCTGGAATCCTAAGATGGCTAAGTACATCTTTACTGAACGTAACGGAATCCACGTTATCGACTTGCAACAAACTGTAAAATACGCTGACCAAGCATACGACTTCATGCGTGATGCAGCAGCTAACGATGCAGTTGTATTGTTCGTTGGTACTAAGAAACAAGCAGCTGATGCAGTTGCTGAAGAAGCAGTACGTTCAGGTCAATACTTCATCAACCACCGTTGGTTGGGTGGAACTCTTACAAACTGGGGAACAATCCAAAAACGTATCGCTCGTTTGAAAGAAATTAAACGTATGGAAGAAGATGGAACTTTCGAAGTTCTTCCTAAGAAAGAAGTTGCACTTCTTAACAAA…
MF375939	A_NT15	15 AC NT S pneumoniae	Asymptomatic Carriage	Nasopharyngeal swab	Adult	Non-typeable Streptococcus pneumoniae	Streptococcus pneumoniae	408	AAACAACTTCTTGAGGCTGGTGTACACTTTGGTCACCAAACTCGTCGCTGGAATCCTAAGATGGCTAAGTACATCTTTACTGAACGTAACGGAATCCACGTTATCGACTTGCAACAAACTGTAAAATACGCTGACCAAGCATACGACTTCATGCGTGATGCAGCAGCTAACGATGCAGTTGTATTGTTCGTTGGTACTAAGAAACAAGCAGCTGATGCAGTTGCTGAAGAAGCAGTACGTTCAGGTCAATACTTCATCAACCACCGTTGGTTGGGTGGAACTCTTACAAACTGGGGAACAATCCAAAAACGTATCGCTCGTTTGAAAGAAATTAAACGTATGGAAGAAGATGGAACTTTCGAAGTTCTTCCTAAGAAAGAAGTTGCACTTCTTAACAAA…
MF375940	A_NT16	16 AC NT S pneumoniae	Asymptomatic Carriage	Nasopharyngeal swab	Adult	Non-typeable Streptococcus pneumoniae	Streptococcus pneumoniae	408	AAACAACTTCTTGAGGCTGGTGTACACTTTGGTCACCAAACTCGTCGCTGGAATCCTAAGATGGCTAAGTACATCTTTACTGAACGTAACGGAATCCACGTTATCGACTTGCAACAAACTGTAAAATACGCTGACCAAGCATACGACTTCATGCGTGATGCAGCAGCTAACGATGCAGTTGTATTGTTCGTTGGTACTAAGAAACAAGCAGCTGATGCAGTTGCTGAAGAAGCAGTACGTTCAGGTCAATACTTCATCAACCACCGTTGGTTGGGTGGAACTCTTACAAACTGGGGAACAATCCAAAAACGTATCGCTCGTTTGAAAGAAATTAAACGTATGGAAGAAGATGGAACTTTCGAAGTTCTTCCTAAGAAAGAAGTTGCACTTCTTAACAAA…
MF375941	A_NT17	17 AC NT S pneumoniae	Asymptomatic Carriage	Nasopharyngeal swab	Adult	Non-typeable Streptococcus pneumoniae	Streptococcus pneumoniae	408	AAACAACTTCTTGAGGCTGGTGTACACTTTGGTCACCAAACTCGTCGCTGGAATCCTAAGATGGCTAAGTACATCTTTACTGAACGTAACGGAATCCACGTTATCGACTTGCAACAAACTGTAAAATACGCTGACCAAGCATACGACTTCATGCGTGATGCAGCAGCTAACGATGCAGTTGTATTGTTCGTTGGTACTAAGAAACAAGCAGCTGATGCAGTTGCTGAAGAAGCAGTACGTTCAGGTCAATACTTCATCAACCACCGTTGGTTGGGTGGAACTCTTACAAACTGGGGAACAATCCAAAAACGTATCGCTCGTTTGAAAGAAATTAAACGTATGGAAGAAGATGGAACTTTCGAAGTTCTTCCTAAGAAAGAAGTTGCACTTCTTAACAAA…
MF375942	A_NP1	18 AC S mitis	Asymptomatic Carriage	Nasopharyngeal swab	Adult	Non-pneumococcal streptococci	Streptococcus mitis	408	AAACAACTTCTTGAGGCTGGTGTACACTTTGGTCACCAAACTCGTCGCTGGAACCCTAAGATGGCTAAATACATCTTTACAGAGCGTAACGGAATCCACGTTATCGACTTGCAACAAACTGTAAAATACGCTGACCAAGCATACGACTTCATGCGTGATGCGGCAGCTAACGATGCAGTTGTATTGTTCGTTGGTACTAAGAAACAAGCAGCTGATGCAGTTGCTGAAGAAGCAGTACGTTCAGGTCAATACTTCATCAACCACCGTTGGTTGGGTGGAACTCTTACAAACTGGGGAACAATCCAAAAACGTATCGCTCGTTTGAAAGAAATCAAACGTATGGAAGAAGATGGAACTTTCGAAGTTCTTCCTAAGAAAGAAGTTGCACTTCTTAACAAA…
MF375943	I_NP1	19 IC S mitis	Asymptomatic Carriage	Nasopharyngeal swab	Infant	Non-pneumococcal streptococci	Streptococcus mitis	408	AAACAACTTCTTGAGGCTGGTGTACACTTTGGTCACCAAACTCGTCGCTGGAACCCTAAGATGGCTAAGTACATCTTTACAGAGCGTAACGGAATCCACGTTATCGACTTGCAACAAACTGTAAAATACGCTGACCAAGCATACGACTTCATGCGTGATGCGGCAGCTAACGATGCAGTTGTATTGTTCGTTGGTACTAAGAAACAAGCAGCTGATGCAGTTGCTGAAGAAGCAGTACGTTCAGGTCAATACTTCATCAACCACCGTTGGTTGGGTGGAACTCTTACAAACTGGGGAACAATCCAAAAACGTATCGCTCGTTTGAAAGAAATCAAACGTATGGAAGAAGATGGAACTTTCGAAGTTCTTCCTAAGAAAGAAGTTGCACTTCTTAACAAA…
MF375944	I_NP2	20 IC S mitis	Asymptomatic Carriage	Nasopharyngeal swab	Infant	Non-pneumococcal streptococci	Streptococcus mitis	408	AAACAACTTCTTGAGGCTGGTGTACACTTTGGTCACCAAACTCGTCGCTGGAACCCTAAGATGGCTAAATACATCTTTACAGAGCGTAACGGAATCCACGTTATCGACTTGCAACAAACTGTAAAATACGCTGACCAAGCATACGACTTCATGCGTGATGCAGCAGCTAACGATGCAGTTGTATTGTTCGTTGGTACTAAGAAACAAGCAGCTGATGCAGTTGCTGAAGAAGCAGTACGTTCAGGTCAATACTTCATCAACCACCGTTGGTTGGGTGGAACTCTTACAAACTGGGGAACAATCCAAAAACGTATCGCTCGTTTGAAAGAAATCAAACGTATGGAAGAAGATGGAACTTTCGAAGTTCTTCCTAAGAAAGAAGTTGCACTTCTTAACAAA…
MF375945	I_NP3	21 IC S mitis	Asymptomatic Carriage	Nasopharyngeal swab	Infant	Non-pneumococcal streptococci	Streptococcus mitis	408	AAACAACTTCTTGAGGCTGGTGTACACTTTGGTCACCAAACTCGTCGCTGGAACCCTAAGATGGCTAAATACATCTTTACAGAGCGTAACGGAATCCACGTTATCGACTTGCAACAAACTGTAAAATACGCTGACCAAGCATACGACTTCATGCGTGATGCAGCAGCTAACGATGCGGTTGTATTGTTCGTTGGTACTAAGAAACAAGCAGCTGATGCAGTTGCTGAAGAAGCAGTACGTTCAGGTCAATACTTCATCAACCACCGTTGGTTGGGTGGAACTCTTACAAACTGGGGAACAATCCAAAAACGTATCGCTCGTTTGAAAGAAATCAAACGTATGGAAGAAGATGGAACTTTTGAAGTTCTTCCTAAGAAAGAAGTTGCACTTCTTAACAAA…
MF375946	I_NP4	22 IC S mitis	Asymptomatic Carriage	Nasopharyngeal swab	Infant	Non-pneumococcal streptococci	Streptococcus mitis	407	AAACAACTTCTTGAGGCTGGTGTACACTTTGGTCACCAAACTCGTCGCTGGAACCCTAAGATGGCTAAATACATCTTCACTGAGCGTAACGGCATCCACGTTATCGACTTGCAACAAACTGTTAAATACGCTGACCAAGCATATGACTTCATGCGTGATGCAGCAGCTAACGATGCAGTTGTATTGTTTGTTGGTACTAAGAAACAAGCAGCTGATGCAGTTGCTGAAGAAGCAGTACGTTCAGGTCAATACTTCATCAACCACCGTTGGTTGGGTGGAACTCTTACAAACTGGGGAACAATCCAAAAACGTATCGCTCGTTTGAAAGAAATCAAACGTATGGAAGAAGATGGAACTTTCGAAGTTCTTCCTAAGAAGGAAGTTGCACTTCTTAACAAA…
MF375947	I_NP5	23 IC S mitis	Asymptomatic Carriage	Nasopharyngeal swab	Infant	Non-pneumococcal streptococci	Streptococcus mitis	408	AAACAACTTCTTGAGGCTGGTGTACACTTTGGTCACCAAACTCGTCGCTGGAACCCTAAGATGGCTAAGTACATCTTCACTGAGCGTAACGGAATCCACGTTATTGACTTGCAACAAACTGTAAAATACGCTGACCAAGCTTATGATTTCATGCGTGATGCAGCAGCTAACGATGCAGTTGTATTATTTGTTGGTACTAAGAAACAAGCAGCTGATGCAGTTGCTGAAGAAGCAGTACGTTCAGGTCAATACTTCATCAACCACCGTTGGTTGGGTGGAACTCTTACAAACTGGGGAACAATCCAAAAACGTATCGCTCGTTTGAAAGAAATCAAACGTATGGAAGAAGATGGAACTTTTGAAGTTCTTCCTAAGAAAGAAGTTGCACTTCTTAACAAA…
MF375948	I_NP6	24 IC S mitis	Asymptomatic Carriage	Nasopharyngeal swab	Infant	Non-pneumococcal streptococci	Streptococcus mitis	408	AAACAACTTCTTGAGGCTGGTGTACACTTTGGTCACCAAACTCGTCGCTGGAACCCTAAGATGGCTAAGTACATCTTTACTGAGCGTAACGGAATCCACGTTATCGACTTGCAACAAACAGTAAAATACGCTGACCAAGCATACGACTTCATGCGCGATGCAGCAGCTAACGATGCAGTTGTATTGTTTGTTGGTACTAAGAAACAAGCAGCTGATGCAGTTGCTGAAGAAGCAGTACGTTCAGGTCAATACTTTATTAACCACCGTTGGTTGGGTGGAACTCTTACAAACTGGGGAACAATCCAAAAACGTATCGCTCGTTTGAAAGAAATCAAACGTATGGAAGAAGATGGAACTTTCGAAGTTCTTCCTAAGAAAGAAGTTGCACTTCTTAATAAA…
MF375949	I_NP7	25 IC S mitis	Asymptomatic Carriage	Nasopharyngeal swab	Infant	Non-pneumococcal streptococci	Streptococcus mitis	408	AAACAACTTCTTGAGGCTGGTGTACACTTTGGTCACCAAACTCGTCGCTGGAACCCTAAGATGGCTAAGTACATCTTCACTGAGCGTAACGGAATCCACGTTATCGACTTGCAACAAACTGTAAAATACGCTGACCAAGCTTACGATTTCATGCGTGATGCAGCAGCTAACGATGCAGTTGTATTGTTCGTTGGTACTAAGAAACAAGCAGCTGATGCGGTTGCTGAAGAAGCAGTACGTTCAGGTCAATACTTCATCAACCACCGTTGGTTGGGTGGAACTCTTACAAACTGGGGGACAATCCAAAAACGTATCGCTCGTTTGAAAGAAATCAAACGTATGGAAGAAGATGGAACTTTCGAAGTTCTTCCTAAGAAAGAAGTTGCACTTCTTAACAAA…
MF375950	I_NP8	26 IC S oralis	Asymptomatic Carriage	Nasopharyngeal swab	Infant	Non-pneumococcal streptococci	Streptococcus oralis	408	AAACAACTTCTTGAGGCTGGTGTACACTTTGGTCACCAAACTCGTCGCTGGAACCCTAAGATGGCTAAGTACATCTTCACTGAGCGTAACGGAATCCACGTTATCGACTTGCAACAAACTGTAAAATACGCTGACCAAGCATACGACTTTATGCGTGATGCGGCAGCTAACGATGCAGTTGTATTGTTTGTTGGTACTAAAAAACAAGCTGCTGACGCTGTTAAAGAAGAAGCAGAACGTTCAGGTCAATACTACATCAACCACCGTTGGTTGGGTGGAACTCTTACTAACTGGGGAACTATCCAAAAACGTATTGCTCGTTTGAAAGAAATCAAACGTATGGAAGAAGAAGGAATCTTCGACGTTCTTCCTAAGAAAGAAGTTGCACTTCTTAACAAA…
MF375951	I_NP9	27 IC S mitis	Asymptomatic Carriage	Nasopharyngeal swab	Infant	Non-pneumococcal streptococci	Streptococcus mitis	409	AAACAACTTCTTGAGGCTGGTGTACACTTTGGTCACCAAACTCGTCGCTGGAACCCTAAGATGGCTAAATACATCTTTACAGAGCGTAACGGAATCCACGTTATCGACTTGCAACAAACAGTAAAATACGCTGACCAAGCATACGACTTCATGCGTGATGCAGCAGCTAACGATGCAGTTGTATTGTTCGTTGGTACTAAGAAACAAGCAGCTGATGCAGTTGCTGAAGAAGCAGTACGTTCAGGTCAATACTTTATTAACCACCGTTGGTTGGGTGGAACTCTTACAAACTGGGGAACAATCCAAAAACGTATCGCTCGTTTGAAAGAAATCAAACGTATGGAAGAAGATGGAACTTTCGAAGTTCTTCCTAAGAAAGAAGTTGCACTTCTTAATAAA…
MF375952	I_NP10	28 IC S mitis	Asymptomatic Carriage	Nasopharyngeal swab	Infant	Non-pneumococcal streptococci	Streptococcus mitis	408	AAACAACTTCTTGAGGCTGGTGTACACTTTGGTCACCAAACTCGTCGCTGGAACCCTAAGATGGCTAAGTACATCTTTACTGAGCGTAACGGAATCCACGTTATCGACTTGCAACAAACAGTAAAATACGCTGACCAAGCATACGACTTCATGCGCGATGCAGCAGCTAACGATGCAGTTGTATTGTTTGTTGGTACTAAGAAACAAGCAGCTGATGCAGTTGCTGAAGAAGCAGTACGTTCAGGTCAATACTTTATTAACCACCGTTGGTTGGGTGGAACTCTTACAAACTGGGGAACAATCCAAAAACGTATCGCTCGTTTGAAAGAAATCAAACGTATGGAAGAAGATGGAACTTTCGAAGTTCTTCCTAAGAAAGAAGTTGCACTTCTTAATAAA…
MF375953	I_NP11	29 IC S mitis	Asymptomatic Carriage	Nasopharyngeal swab	Infant	Non-pneumococcal streptococci	Streptococcus mitis	408	AAACAACTTCTTGAGGCTGGTGTACACTTTGGTCACCAAACTCGTCGCTGGAACCCTAAGATGGCTAAATACATCTTTACAGAGCGTAACGGAATCCACGTTATCGACTTGCAACAAACTGTAAAATACGCTGACCAAGCATACGACTTCATGCGTGATGCAGCAGCTAACGATGCGGTTGTATTGTTCGTTGGTACTAAGAAACAAGCAGCTGATGCAGTTGCTGAAGAAGCAGTACGTTCAGGTCAATACTTCATCAACCACCGTTGGTTGGGTGGAACTCTTACAAACTGGGGAACAATCCAAAAACGTATCGCTCGTTTGAAAGAAATCAAACGTATGGAAGAAGATGGAACTTTTGAAGTCCTTCCTAAGAAAGAAGTTGCACTTCTTAACAAA…
MF375954	I_NP12	30 IC S mitis	Asymptomatic Carriage	Nasopharyngeal swab	Infant	Non-pneumococcal streptococci	Streptococcus mitis	408	AAACAACTTCTTGAGGCTGGTGTACACTTTGGTCACCAAACTCGTCGCTGGAACCCTAAGATGGCTAAATACATCTTTACAGAGCGTAACGGAATCCACGTTATCGACTTGCAACAAACTGTAAAATACGCTGACCAAGCATACGACTTCATGCGTGATGCGGCAGCTAACGATGCAGTTGTATTGTTCGTTGGTACTAAGAAACAAGCAGCTGATGCAGTTGCTGAAGAAGCAGTACGTTCAGGTCAATACTTCATCAACCACCGTTGGTTGGGTGGAACTCTTACAAACTGGGGAACAATCCAAAAACGTATCGCTCGTTTGAAAGAAATCAAACATATGGAAGAAGATGGAACTTTCGAAGTTCTTCCTAAGAAAGAAGTTGCACTTCTTAACAAA…
MF375955	I_NP13	31 IC S mitis	Asymptomatic Carriage	Nasopharyngeal swab	Infant	Non-pneumococcal streptococci	Streptococcus mitis	408	AAACAACTTCTTGAGGCTGGTGTACACTTTGGTCACCAAACTCGTCGCTGGAACCCTAAGATGGCTAAGTACATCTTTACTGAGCGTAACGGAATCCACGTTATCGACTTGCAACAAACTGTAAAATACGCTGACCAAGCATACGACTTCATGCGTGATGCAGCAGCTAACGATGCAGTTGTATTGTTCGTTGGTACTAAGAAACAAGCAGCTGATGCGGTTGCTGAAGAAGCAGTACGTTCAGGTCAATACTTCATCAACCACCGTTGGTTGGGTGGAACTCTTACAAACTGGGGAACAATCCAAAAACGTATCGCTCGTTTGAAAGAAATCAAACGTATGGAAGAAGATGGAACTTTCGAAGTTCTTCCTAAGAAAGAAGTTGCACTTCTTAACAAA…
MF375956	I_NP14	32 IC S infantis	Asymptomatic Carriage	Nasopharyngeal swab	Infant	Non-pneumococcal streptococci	Streptococcus infantis	408	AAACAACTTCTTGAGGCTGGTGTACACTTTGGTCACCAAACTCGTCGCTGGAACCCTAAGATGGCTAAGTACATCTTCACTGAGCGTAACGGAATCCACGTTATCGACTTGCAACAAACTGTAAAATACGCTGACCAAGCATACGACTTTATGCGTGATGCAGCAGCTAACGATGCAGTTGTATTGTTTGTTGGTACTAAGAAACAAGCTGCTGACGCTGTTAAAGAAGAAGCAGAACGTTCAGGTCAATACTACATCAACCACCGTTGGTTGGGTGGTACCCTTACTAACTGGGGAACAATCCAAAAACGTATCGCTCGTTTGAAAGAAATCAAACGCATGGAAGAAGAAGGAATCTTCGACGTTCTTCCTAAGAAAGAAGTTGCACTTCTTAACAAA…
MF375957	I_NP15	33 IC S mitis	Asymptomatic Carriage	Nasopharyngeal swab	Infant	Non-pneumococcal streptococci	Streptococcus mitis	408	AAACAACTTCTTGAGGCTGGTGTACACTTTGGTCACCAAACTCGTCGCTGGAACCCTAAGATGGCTAAGTACATCTTTACAGAGCGTAACGGAATCCACGTTATCGACTTGCAACAAACTGTAAAATACGCTGACCAAGCATACGACTTTATGCGTGATGCAGCAGCTAACGATGCAGTTGTATTGTTCGTTGGTACTAAGAAACAAGCAGCTGATGCAGTTGCTGAAGAAGCAGTACGTTCAGGTCAATACTTCATCAACCACCGTTGGTTGGGTGGAACTCTTACAAACTGGGGAACAATCCAAAAACGTATCGCTCGTTTGAAAGAAATCAAACGTATGGAAGAAGATGGAACTTTTGAAGTTCTTCCTAAGAAAGAAGTTGCACTTCTTAACAAA…
MF375958	I_NP16	34 IC S mitis	Asymptomatic Carriage	Nasopharyngeal swab	Infant	Non-pneumococcal streptococci	Streptococcus mitis	408	AAACAACTTCTTGAGGCTGGTGTACACTTCGGTCACCAAACTCGTCGCTGGAACCCTAAGATGGCTAAATACATCTTCACAGAGCGTAACGGAATTCACGTTATCGACTTACAACAAACTGTAAAATACGCTGACCAAGCATACGACTTTATGCGTGATGCTGCAGCTAACGATGCAGTTGTATTGTTCGTTGGTACTAAGAAACAAGCCGCTGATGCAGTTGCTGAAGAAGCTGTTCGTGCAGGACAATACTTCATCAACCACCGTTGGTTGGGTGGAACTCTTACAAACTGGGGAACAATCCAAAAACGTATCGCTCGCTTGAAAGAAATCAAACGTATGGAAGAAGATGGAACTTTCGAAGTTCTTCCTAAGAAAGAAGTTGCACTTCTTAACAAA…
MF375959	I_NP17	35 IC S infantis	Asymptomatic Carriage	Nasopharyngeal swab	Infant	Non-pneumococcal streptococci	Streptococcus infantis	408	AAACAACTTCTTGAGGCTGGTGTGCACTTTGGTCACCAAACTCGTCGCTGGAACCCTAAGATGGCTAAGTACATCTTCACTGAGCGTAACGGAATCCACGTTATCGACTTGCAACAAACTGTAAAATACGCTGACCAAGCATACGACTTCATGCGTGATGCTGCAGCTAACGATGCAGTTGTATTGTTTGTTGGTACTAAGAAACAAGCAGCTGACGCAGTTGCTGAAGAAGCAGTACGTTCAGGTCAATACTTCATCAACCACCGTTGGTTGGGTGGAACTCTTACAAACTGGGGAACAATCCAAAAACGTATCGCTCGTTTGAAAGAAATCAAACGTATGGAAGAAGATGGAACTTTTGAAGTTCTTCCTAAGAAAGAAGTTGCACTTCTTAACAAA…
MF375960	I_NP18	36 IC S infantis	Asymptomatic Carriage	Nasopharyngeal swab	Infant	Non-pneumococcal streptococci	Streptococcus infantis	408	AAACAACTTCTTGAGGCTGGTGTACACTTTGGTCACCAAACTCGTCGCTGGAACCCTAAGATGGCTAAGTACATCTTCACTGAACGTAACGGAATCCACGTTATCGACTTGCAACAAACTGTAAAATACGCTGACCAAGCATACGACTTCATGCGTGATGCTGCAGCTAACGATGCAGTTGTATTGTTCGTTGGTACTAAAAAACAAGCTGCTGACGCTGTTAAAGAAGAAGCAGAACGTTCAGGCCAATATTACATCAACCACCGTTGGTTGGGTGGAACTCTTACTAACTGGGGAACAATTCAAAAACGTATCGCTCGTTTGAAAGAAATCAAACGTATGGAAGAAGAAGGAATCTTCGATGTTCTTCCTAAGAAAGAAGTTGCACTTCTTAACAAA…
MF375961	I_NP19	37 IC S mitis	Asymptomatic Carriage	Nasopharyngeal swab	Infant	Non-pneumococcal streptococci	Streptococcus mitis	408	AAACAACTTCTTGAGGCTGGTGTACACTTTGGTCACCAAACTCGTCGCTGGAACCCTAAGATGGCTAAGTACATCTTTACTGAGCGTAACGGAATCCACGTTATCGACTTGCAACAAACTGTAAAATACGCTGACCAAGCATACGACTTCATGCGTGATGCGGCAGCTAACGATGCAGTTGTATTGTTCGTTGGTACTAAGAAACAAGCAGCTGATGCAGTTGCTGAAGAAGCAGTACGTTCAGGTCAATACTTCATCAACCACCGTTGGTTGGGTGGAACTCTTACAAACTGGGGAACAATCCAAAAGCGTATCGCTCGTTTGAAAGAAATCAAACGTATGGAAGAAGATGGAACTTTCGAAGTTCTTCCTAAGAAAGAAGTTGCACTTCTTAACAAA…
MF375962	I_NP20	38 IC S australis	Asymptomatic Carriage	Nasopharyngeal swab	Infant	Non-pneumococcal streptococci	Streptococcus australis	408	AAACAACTTCTTGAGGCTGGTGTACACTTTGGTCACCAAACTCGTCGCTGGAACCCTAAGATGGCTAAGTACATCTTCACTGAGCGTAACGGAATCCACGTTATCGACTTGCAACAAACTGTAAAATACGCTGACCAAGCATATGACTTTATGCGTGATGCTGCTGCAAACGACGCAGTTGTATTGTTTGTTGGTACTAAGAAACAAGCTGCTGAAGCTGTTGCTGAAGAAGCTGTTCGTTCAGGTCAATACTACATCAACCACCGTTGGTTGGGTGGAACCCTTACTAACTGGGGAACAATCCAAAAACGTATCGCTCGTTTGAAAGAAATCAAACGCATGGAAGAAGAAGGAATCTTCGACGTTCTTCCTAAGAAAGAAGTTGCACTTCTTAACAAA…
MF375963	I_NP21	39 IC S mitis	Asymptomatic Carriage	Nasopharyngeal swab	Infant	Non-pneumococcal streptococci	Streptococcus mitis	408	AAACAACTTCTTGAGGCTGGTGTACACTTTGGTCACCAAACTCGTCGCTGGAACCCTAAGATGGCTAAATACATCTTTACAGAGCGTAACGGAATCCACGTTATCGACTTGCAACAAACAGTAAAATACGCTGACCAAGCATACGACTTCATGCGTGATGCAGCAGCTAACGATGCAGTTGTATTGTTCGTTGGTACTAAGAAACAAGCAGCTGATGCAGTTGCTGAAGAAGCAGTACGTTCAGGTCAATACTTTATTAACCACCGTTGGTTGGGTGGAACTCTTACAAACTGGGGAACAATCCAAAAACGTATCGCTCGTTTGAAAGAAATCAAACGTATGGAAGAAGATGGAACTTTCGAAGTTCTTCCTAAGAAAGAAGTTGCACTTCTTAATAAA…
MF375964	I_NP22	40 IC S pseudopneumoniae	Asymptomatic Carriage	Nasopharyngeal swab	Infant	Non-pneumococcal streptococci	Streptococcus pseudopneumoniae	408	AAACAACTTCTTGAGGCTGGTGTACACTTTGGTCACCAAACTCGTCGCTGGAACCCTAAGATGGCTAAGTACATCTTTACTGAACGTAACGGAATCCACGTTATCGACTTGCAACAAACGGTAAAATACGCTGACCAAGCATACGACTTCATGCGTGATGCAGCAGCTAATGATGCAGTTGTATTGTTCGTTGGTACTAAGAAACAAGCGGCTGATGCAGTTGCTGAAGAAGCAGTACGTTCAGGTCAATACTTCATCAACCACCGTTGGTTGGGTGGAACTCTTACAAACTGGGGAACAATCCAAAAACGTATCGCTCGTTTGAAAGAAATCAAACGTATGGAAGAAGATGGAACTTTCGAAGTTCTTCCTAAGAAAGAAGTTGCACTTCTTAACAAA…
MF375965	I_NP23	41 IC S mitis	Asymptomatic Carriage	Nasopharyngeal swab	Infant	Non-pneumococcal streptococci	Streptococcus mitis	408	AAACAACTTCTTGAGGCTGGTGTACACTTTGGTCACCAAACTCGTCGCTGGAACCCTAAGATGGCTAAATACATCTTTACAGAGCGTAACGGAATCCACGTTATCGACTTGCAACAAACTGTAAAATACGCTGACCAAGCATACGACTTCATGCGTGATGCGGCAGCTAACGATGCAGTTGTATTGTTCGTTGGTACTAAGAAACAAGCAGCTGATGCAGTTGCTGAAGAAGCAGTACGTTCAGGTCAATACTTCATCAACCACCGTTGGTTGGGTGGAACTCTTACAAACTGGGGAACAATCCAAAAACGTATCGCTCGTTTGAAAGAAATCAAACATATGGAAGAAGATGGAACTTTCGAAGTTCTTCCTAAGAAAGAAGTTGCACTTCTTAACAAA…
MF375966	I_NP24	42 IC S infantis	Asymptomatic Carriage	Nasopharyngeal swab	Infant	Non-pneumococcal streptococci	Streptococcus infantis	408	AAACAACTTCTTGAGGCTGGTGTACACTTTGGTCACCAAACTCGTCGCTGGAACCCTAAGATGGCTAAGTACATCTTCACTGAGCGTAACGGAATCCACGTTATCGACTTGCAACAAACTGTAAAATACGCTGACCAAGCATACGACTTCATGCGTGATGCTGCAGCTAATGATGCAGTTGTATTGTTTGTTGGTACTAAGAAACAAGCTGCTGACGCAGTTGCTGAAGAAGCAGTACGTTCAGGTCAATACTTCATCAACCACCGTTGGTTGGGTGGAACTCTTACAAACTGGGGAACAATCCAAAAACGTATCGCTCGTTTGAAAGAAATCAAACGTATGGAAGAAGATGGAACTTTTGAAGTTCTTCCTAAGAAAGAAGTTGCACTTCTTAACAAA…
MF375967	I_NP25	43 IC S infantis	Asymptomatic Carriage	Nasopharyngeal swab	Infant	Non-pneumococcal streptococci	Streptococcus infantis	408	AAACAACTTCTTGAGGCTGGTGTACACTTTGGTCACCAAACTCGTCGCTGGAACCCTAAGATGGCTAAGTACATCTTCACTGAACGTAACGGAATCCACGTTATCGACTTGCAACAAACTGTAAAATACGCTGACCAAGCATACGACTTTATGCGTGATGCAGCAGCTAACGACGCAGTTGTATTGTTCGTTGGTACTAAGAAACAAGCTGCTGACGCTGTTAAAGAAGAAGCAGAGCGTTCTGGTCAATACTTCATCAACCACCGTTGGTTGGGTGGAACTCTTACTAACTGGGGAACAATCCAAAAACGTATCGCTCGTTTGAAAGAAATCAAACGCATGGAAGAAGAAGGAATCTTCGATGTTCTTCCTAAGAAAGAAGTTGCACTTCTTAACAAA…
MF375968	I_NP26	44 IC S infantis	Asymptomatic Carriage	Nasopharyngeal swab	Infant	Non-pneumococcal streptococci	Streptococcus infantis	408	AAACAACTTCTTGAGGCTGGTGTGCACTTTGGTCACCAAACTCGTCGCTGGAACCCTAAGATGGCTAAGTACATCTTCACTGAGCGTAACGGAATCCACGTTATCGACTTGCAACAAACTGTAAAATACGCTGACCAAGCATACGACTTCATGCGTGATGCTGCAGCTAACGATGCAGTTGTATTGTTTGTTGGTACTAAGAAACAAGCAGCTGACGCAGTTGCTGAAGAAGCAGTACGTTCAGGTCAATACTTCATCAACCACCGTTGGTTGGGTGGAACTCTTACAAACTGGGGAACAATCCAAAAACGTATCGCTCGTTTGAAAGAAATCAAACGTATGGAAGAAGATGGAACTTTCGAAGTTCTTCCTAAGAAAGAAGTGGCACTTCTTAACAAA…
MF375969	I_NP27	45 IC S pseudopneumonie	Asymptomatic Carriage	Nasopharyngeal swab	Infant	Non-pneumococcal streptococci	Streptococcus pseudopneumonie	408	AAACAACTTCTTGAGGCTGGTGTACACTTTGGTCACCAAACTCGTCGCTGGAACCCTAAGATGGCTAAGTACATCTTTACTGAGCGTAACGGAATCCACGTTATCGACTTGCAACAAACTGTAAAATACGCTGACCAAGCATACGACTTCATGCGTGATGCAGCAGCTAATGATGCAGTTGTATTGTTCGTTGGTACTAAGAAACAAGCAGCTGATGCAGTTGCTGAAGAAGCAGTACGTTCAGGTCAATACTTCATCAACCACCGTTGGTTGGGTGGAACTCTTACAAACTGGGGAACAATCCAAAAACGTATCGCTCGTTTGAAAGAAATCAAACATATGGAAGAAGATGGAACTTTCGAAGTTCTTCCTAAGAAAGAAGTTGCACTTCTGAACAAA…
MF375970	I_NP28	46 IC S mitis	Asymptomatic Carriage	Nasopharyngeal swab	Infant	Non-pneumococcal streptococci	Streptococcus mitis	408	AAACAACTTCTTGAGGCTGGTGTACACTTCGGTCACCAAACTCGTCGCTGGAACCCTAAGATGGCTAAATACATCTTCACAGAGCGTAACGGAATTCACGTTATCGACTTACAACAAACTGTAAAATACGCTGACCAAGCATACGACTTTATGCGTGATGCTGCAGCTAACGATGCAGTTGTATTGTTCGTTGGTACTAAGAAACAAGCCGCTGATGCAGTTGCTGAAGAAGCTGTTCGTGCAGGACAATACTTCATCAACCACCGTTGGTTGGGTGGAACTCTTACAAACTGGGGAACAATCCAAAAACGTATCGCTCGCTTGAAAGAAATCAAACGTATGGAAGAAGATGGAACTTTCGAAGTTCTTCCTAAGAAAGAAGTTGCACTTCTTAACAAA…
MF375971	I_NP29	47 IC S infantis	Asymptomatic Carriage	Nasopharyngeal swab	Infant	Non-pneumococcal streptococci	Streptococcus infantis	408	AAACAACTTCTTGAGGCTGGTGTACACTTTGGTCACCAAACTCGTCGCTGGAACCCTAAGATGGCTAAGTACATCTTCACTGAGCGTAACGGAATCCACGTTATCGACTTGCAACAAACTGTAAAATACGCTGACCAAGCATACGACTTTATGCGTGATGCAGCAGCTAACGATGCAGTTGTATTGTTTGTTGGTACTAAGAAACAAGCAGCTGACGCTGTTAAAGAAGAAGCAGAACGTTCAGGTCAATACTACATCAACCACCGTTGGTTGGGTGGTACCCTTACTAACTGGGGAACAATCCAAAAACGTATCGCTCGTTTGAAAGAAATCAAACGCATGGAAGAAGAAGGAATCTTCGACGTTCTTCCTAAGAAAGAAGTTGCACTTCTTAACAAA…
MF375972	I_NP30	48 IC S infantis	Asymptomatic Carriage	Nasopharyngeal swab	Infant	Non-pneumococcal streptococci	Streptococcus infantis	408	AAACAACTTCTTGAGGCTGGTGTGCACTTTGGTCACCAAACTCGTCGCTGGAACCCTAAGATGGCTAAGTACATCTTCACTGAGCGTAACGGAATCCACGTTATCGACTTGCAACAAACTGTAAAATACGCTGACCAAGCATACGACTTCATGCGTGATGCTGCAGCTAACGATGCAGTTGTATTGTTTGTTGGTACTAAGAAACAAGCAGCTGACGCAGTTGCTGAAGAAGCAGTACGTTCAGGTCAATACTTCATCAACCACCGTTGGTTGGGTGGAACTCTTACAAACTGGGGAACAATCCAAAAACGTATCGCTCGTTTGAAAGAAATCAAACGTATGGAAGAAGATGGAACTTTTGAAGTTCTTCCTAAGAAAGAAGTTGCACTTCTTAACAAA…
MF375973	I_NP31	49 IC S infantis	Asymptomatic Carriage	Nasopharyngeal swab	Infant	Non-pneumococcal streptococci	Streptococcus infantis	408	AAACAACTTCTTGAGGCTGGTGTACACTTTGGTCACCAAACTCGTCGCTGGAACCCTAAGATGGCTAAGTACATCTTCACTGAGCGTAACGGAATCCACGTTATCGACTTGCAACAAACTGTAAAATACGCTGACCAAGCATACGACTTCATGCGTGATGCTGCAGCTAACGATGCAGTTGTATTGTTTGTTGGTACTAAGAAACAAGCAGCTGACGCAGTTGCTGAAGAAGCAGTACGTTCAGGTCAATACTTCATCAACCACCGTTGGTTGGGTGGAACTCTTACTAACTGGGGAACAATCCAAAAACGTATCGCTCGTTTGAAAGAAATCAAACGTATGGAAGAAGATGGAACTTTTGAAGTTCTTCCTAAGAAAGAAGTTGCACTTCTTAACAAA…
MF375974	I_NP32	50 IC S infantis	Asymptomatic Carriage	Nasopharyngeal swab	Infant	Non-pneumococcal streptococci	Streptococcus infantis	408	AAACAACTTCTTGAGGCTGGTGTACACTTTGGTCACCAAACTCGTCGCTGGAACCCTAAGATGGCTAAGTACATCTTCACTGAGCGTAACGGAATCCACGTTATCGACTTGCAACAAACTGTAAAATACGCTGACCAAGCATATGACTTTATGCGTGATGCAGCAGCTAACGATGCAGTTGTATTGTTTGTTGGTACTAAGAAACAAGCTGCTGACGCTGTTAAAGAAGAAGCAGAACGTTCAGGTCAATACTACATCAACCACCGTTGGTTGGGTGGTACCCTTACTAACTGGGGAACAATCCAAAAACGTATCGCTCGTTTGAAAGAAATCAAACGCATGGAAGAAGAAGGAATCTTCGACGTTCTTCCTAAGAAAGAAGTTGCACTTCTTAACAAA…
MF375975	I_NP33	51 IC S infantis	Asymptomatic Carriage	Nasopharyngeal swab	Infant	Non-pneumococcal streptococci	Streptococcus infantis	408	AAACAACTTCTTGAGGCTGGTGTACACTTTGGTCACCAAACTCGTCGCTGGAACCCTAAGATGGCTAAGTACATCTTCACTGAGCGTAACGGAATCCACGTTATCGACTTGCAACAAACTGTAAAATACGCTGACCAAGCATACGACTTTATGCGTGATGCAGCAGCTAACGATGCAGTTGTATTGTTTGTTGGTACTAAGAAACAAGCTGCTGACGCTGTTAAAGAAGAAGCAGAACGTTCAGGTCAATACTACATCAACCACCGTTGGTTGGGTGGTACCCTTACTAACTGGGGAACAATCCAAAAACGTATCGCTCGTTTGAAAGAAATCAAACGCATGGAAGAAGAAGGAATCTTCGACGTTCTTCCTAAGAAAGAAGTTGCACTTCTTAACAAA…
MF375976	I_NP34	52 IC S mitis	Asymptomatic Carriage	Nasopharyngeal swab	Infant	Non-pneumococcal streptococci	Streptococcus mitis	408	AAACAACTTCTTGAGGCTGGTGTACACTTCGGTCACCAAACTCGTCGCTGGAACCCTAAGATGGCTAAATACATCTTCACAGAGCGTAACGGAATCCACGTTATCGACTTACAACAAACTGTAAAATACGCTGACCAAGCATACGACTTTATGCGTGATGCTGCAGCTAACGATGCAGTTGTATTGTTCGTTGGTACTAAGAAACAAGCCGCTGATGCAGTTGCTGAAGAAGCTGTTCGTGCAGGACAATACTTCATCAACCACCGTTGGTTGGGTGGAACTCTTACAAACTGGGGAACAATCCAAAAACGTATCGCTCGCTTGAAAGAAATCAAACGTATGGAAGAAGATGGAACTTTCGAAGTTCTTCCTAAGAAAGAAGTTGCACTTCTTAACAAA…
MF375977	I_NP35	53 IC S oralis	Asymptomatic Carriage	Nasopharyngeal swab	Infant	Non-pneumococcal streptococci	Streptococcus oralis	408	AAACAACTTCTTGAGGCTGGTGTACACTTTGGTCACCAAACTCGTCGCTGGAACCCTAAGATGGCTAAGTACATCTTCACTGAGCGTAACGGAATCCACGTTATCGACTTGCAACAAACTGTAAAATACGCTGACCAAGCATACGACTTTATGCGTGATGCGGCAGCTAACGATGCAGTTGTATTGTTTGTTGGTACTAAAAAACAAGCTGCTGACGCTGTTAAAGAAGAAGCAGAACGTTCAGGTCAATACTACATCAACCACCGTTGGTTGGGTGGAACTCTTACTAACTGGGGAACTATCCAAAAACGTATTGCTCGTTTGAAAGAAATCAAACGTATGGAAGAAGAAGGAATCTTCGACGTTCTTCCTAAGAAAGAAGTTGCACTTCTTAACAAA…
MF375978	I_NP36	54 IC S infantis	Asymptomatic Carriage	Nasopharyngeal swab	Infant	Non-pneumococcal streptococci	Streptococcus infantis	408	AAACAACTTCTTGAGGCTGGTGTGCACTTTGGTCACCAAACTCGTCGCTGGAACCCTAAGATGGCTAAGTACATCTTCACTGAGCGTAACGGAATCCACGTTATCGACTTGCAACAAACTGTAAAATACGCTGACCAAGCATACGACTTCATGCGTGATGCTGCAGCTAATGATGCAGTTGTATTGTTTGTTGGTACTAAGAAACAAGCAGCTGACGCAGTTGCTGAAGAAGCAGTACGTTCAGGTCAATACTTCATCAACCACCGTTGGTTGGGTGGAACTCTTACAAACTGGGGAACAATCCAAAAACGTATCGCTCGTTTGAAAGAAATCAAACGTATGGAAGAAGATGGAACTTTTGAAGTTCTTCCTAAGAAAGAAGTTGCACTTCTTAACAAA…
MF375979	I_NP37	55 IC S mitis	Asymptomatic Carriage	Nasopharyngeal swab	Infant	Non-pneumococcal streptococci	Streptococcus mitis	408	AAACAACTTCTTGAGGCTGGTGTACACTTTGGTCACCAAACTCGTCGCTGGAACCCTAAGATGGCTAAGTACATCTTCACTGAGCGTAACGGAATCCACGTTATCGACTTGCAACAAACTGTAAAATACGCAGACCAAGCATACGATTTCATGCGTGATGCAGCAGCTAACGATGCAGTTGTATTGTTTGTTGGTACTAAGAAACAAGCGGCTGATGCAGTTGCTGAAGAAGCAGTACGTTCAGGTCAATACTTCATCAACCACCGTTGGTTGGGTGGAACTCTTACAAACTGGGGAACAATCCAAAAACGTATCGCTCGTTTGAAAGAAATCAAACGTATGGAAGAAGATGGAACTTTCGAAGTTCTTCCTAAGAAAGAAGTTGCACTTCTTAACAAA…
MF375980	I_NP38	56 IC S mitis	Asymptomatic Carriage	Nasopharyngeal swab	Infant	Non-pneumococcal streptococci	Streptococcus mitis	408	AAACAACTTCTTGAGGCTGGTGTACACTTTGGTCACCAAACTCGTCGCTGGAACCCTAAGATGGCTAAGTACATCTTCACTGAGCGTAACGGAATCCACGTTATCGACTTGCAACAAACTGTAAAATACGCTGACCAAGCATACGACTTCATGCGTGATGCAGCAGCTAACGATGCAGTTGTATTGTTCGTTGGTACTAAGAAACAAGCGGCTGATGCAGTTGCTGAAGAAGCAGTACGTTCAGGTCAATACTTCATCAACCACCGTTGGTTGGGTGGAACTCTTACAAACTGGGGAACAATCCAAAAACGTATCGCTCGTTTGAAAGAAATCAAACGTATGGAAGGAGATGGAACTTTCGAAGTTCTTCCTAAGAAAGAAGTTGCACTTCTTAACAAA…
MF375981	I_NP39	57 IC S mitis	Asymptomatic Carriage	Nasopharyngeal swab	Infant	Non-pneumococcal streptococci	Streptococcus mitis	408	AAACAACTTCTTGAGGCTGGTGTACACTTTGGTCACCAAACTCGTCGCTGGAACCCTAAGATGGCTAAATACATCTTTACAGAGCGTAACGGAATCCACGTTATCGACTTGCAACAAACAGTAAAATACGCTGACCAAGCATACGACTTCATGCGTGATGCAGCAGCTAACGATGCAGTTGTATTGTTCGTTGGTACTAAGAAACAAGCAGCTGATGCAGTTGCTGAAGAAGCAGTACGTTCAGGTCAATACTTTATTAACCACCGTTGGTTGGGTGGAACTCTTACAAACTGGGGAACAATCCAAAAACGTATCGCTCGTTTGAAAGAAATCAAACGTATGGAAGAAGATGGAACTTTCGAAGTTCTTCCTAAGAAAGAAGTTGCACTTCTTAATAAA…
MF375982	I_NP40	58 IC S mitis	Asymptomatic Carriage	Nasopharyngeal swab	Infant	Non-pneumococcal streptococci	Streptococcus mitis	408	AAACAACTTCTTGAGGCTGGTGTACACTTTGGTCACCAAACTCGTCGCTGGAACCCTAAGATGGCTAAATACATCTTTACAGAGCGTAACGGAATCCACGTTATCGACTTGCAACAAACTGTAAAATACGCTGACCAAGCATACGACTTCATGCGTGATGCAGCAGCTAACGATGCAGTTGTATTGTTCGTTGGTACTAAGAAACAAGCAGCTGATGCAGTTGCTGAAGAAGCAGTACGTTCAGGTCAATACTTCATCAACCACCGTTGGTTGGGTGGAACTCTTACAAACTGGGGAACAATCCAAAAACGTATCGCTCGTTTGAAAGAAATCAAACGTATGGAAGAAGATGGAACTTTCGAAGTTCTTCCTAAGAAAGAAGTTGCACTTCTTAACAAA…
MF375983	I_NP41	59 IC S mitis	Asymptomatic Carriage	Nasopharyngeal swab	Infant	Non-pneumococcal streptococci	Streptococcus mitis	408	AAACAACTTCTTGAGGCTGGTGTACACTTTGGTCACCAAACTCGTCGCTGGAACCCTAAGATGGCTAAATACATCTTTACAGAGCGTAACGGAATCCACGTTATCGACTTGCAACAAACAGTAAAATACGCTGACCAAGCATACGACTTCATGCGTGATGCAGCAGCTAACGATGCAGTTGTATTGTTCGTTGGTACTAAGAAACAAGCAGCTGATGCAGTTGCTGAAGAAGCAGTACGTTCAGGTCAATACTTTATTAACCACCGTTGGTTGGGTGGAACTCTTACAAACTGGGGAACAATCCAAAAACGTATCGCTCGTTTGAAAGAAATCAAACGTATGGAAGAAGATGGAACTTTCGAAGTTCTTCCTAAGAAAGAAGTTGCACTTCTTAATAAA…
MF375984	I_NP42	60 IC S mitis	Asymptomatic Carriage	Nasopharyngeal swab	Infant	Non-pneumococcal streptococci	Streptococcus mitis	408	AAACAACTTCTTGAGGCTGGTGTACACTTTGGTCACCAAACTCGTCGCTGGAACCCTAAGATGGCTAAATACATCTTTACAGAGCGTAACGGAATCCACGTTATCGACTTGCAACAAACTGTAAAATACGCTGACCAAGCATACGACTTCATGCGTGATGCAGCAGCTAACGATGCGGTTGTATTGTTCGTTGGTACTAAGAAACAAGCAGCTGATGCAGTTGCTGAAGAAGCAGTACGTTCAGGTCAATACTTCATCAACCACCGTTGGTTGGGTGGAACTCTTACAAACTGGGGAACAATCCAAAAACGTATCGCTCGTTTGAAAGAAATCAAACGTATGGAAGAAGATGGAACTTTTGAAGTCCTTCCTAAGAAAGAAGTTGCACTTCTTAACAAA…
MF375985	I_NP43	61 IC S mitis	Asymptomatic Carriage	Nasopharyngeal swab	Infant	Non-pneumococcal streptococci	Streptococcus mitis	408	AAACAACTTCTTGAGGCTGGTGTACACTTTGGTCACCAAACTCGTCGCTGGAACCCTAAGATGGCTAAGTACATCTTTACTGAGCGTAACGGAATCCACGTTATCGACTTGCAACAAACTGTAAAATACGCTGACCAAGCTTACGATTTTATGCGTGATGCAGCAGCTAACGATGCAGTTGTATTGTTCGTTGGTACTAAGAAACAAGCAGCTGATGCAGTTGCTGAAGAAGCAGTACGTTCAGGTCAATACTTCATCAACCACCGTTGGTTGGGTGGGACTCTTACAAACTGGGGAACAATCCAAAAACGTATCGCTCGTTTGAAAGAAATCAAACGTATGGAAGAAGATGGAACTTTTGAAGTTCTTCCTAAGAAAGAAGTTGCACTTCTTAACAAA…
MF375986	I_NP44	62 IC S pseudopneumoniae	Asymptomatic Carriage	Nasopharyngeal swab	Infant	Non-pneumococcal streptococci	Streptococcus pseudopneumoniae	408	AAACAACTTCTTGAGGCTGGTGTACACTTTGGTCACCAAACTCGTCGCTGGAACCCTAAGATGGCTAAGTACATCTTTACTGAACGTAACGGAATCCACGTTATCGACTTGCAACAAACGGTAAAATACGCTGACCAAGCATACGACTTCATGCGTGATGCAGCAGCTAATGATGCAGTTGTATTGTTCGTTGGTACTAAGAAACAAGCGGCTGATGCAGTTGCTGAAGAAGCAGTACGTTCAGGTCAATACTTCATCAACCACCGTTGGTTGGGTGGAACTCTTACAAACTGGGGAACAATCCAAAAACGTATCGCTCGTTTGAAAGAAATCAAACGTATGGAAGAAGATGGAACTTTCGAAGTTCTTCCTAAGAAAGAAGTTGCACTTCTTAACAAA…
MF375987	I_NP45	63 IC S oralis	Asymptomatic Carriage	Nasopharyngeal swab	Infant	Non-pneumococcal streptococci	Streptococcus oralis	408	AAACAACTTCTTGAGGCTGGTGTACACTTTGGTCACCAAACTCGTCGCTGGAACCCTAAGATGGCTAAGTACATCTTCACTGAGCGTAACGGAATCCACGTTATCGACTTGCAACAAACTGTAAAATACGCTGACCAAGCATACGACTTTATGCGTGATGCAGCAGCTAACGATGCAGTTGTATTGTTTGTTGGTACTAAAAAACAAGCTGCTGACGCTGTTAAAGAAGAAGCAGAACGTTCAGGTCAATACTACATCAACCACCGTTGGTTGGGTGGAACTCTTACTAACTGGGGAACTATCCAAAAACGTATTGCTCGTTTGAAAGAAATCAAACGTATGGAAGAAGAAGGAATCTTCGACGTTCTTCCTAAGAAAGAAGTTGCACTTCTTAACAAA…
MF375988	I_NP46	64 IC S mitis	Asymptomatic Carriage	Nasopharyngeal swab	Infant	Non-pneumococcal streptococci	Streptococcus mitis	408	AAACAACTTCTTGAGGCTGGTGTACACTTTGGTCACCAAACTCGTCGCTGGAACCCTAAGATGGCTAAATACATCTTCACTGAACGTAACGGAATCCACGTTATCGACTTGCAACAAACTGTAAAATACGCTGACCAAGCTTACGATTTCATGCGTGATGCAGCAGCTAACGATGCAGTTGTATTGTTCGTTGGTACTAAGAAACAAGCAGCTGATGCAGTTGCTGAAGAAGCAGTACGTTCAGGTCAATACTTCATCAACCACCGTTGGTTGGGTGGAACTCTTACAAACTGGGGAACAATCCAAAAACGTATCGCTCGTTTGAAAGAAATCAAACGTATGGAAGAAGATGGAACTTTCGAAGTTCTTCCTAAGAAAGAAGTTGCACTTCTTAACAAA…
MF375989	I_NP47	65 IC S infantis	Asymptomatic Carriage	Nasopharyngeal swab	Infant	Non-pneumococcal streptococci	Streptococcus infantis	408	AAACAACTTCTTGAGGCTGGTGTACACTTTGGTCACCAAACTCGTCGCTGGAACCCTAAGATGGCTAAGTACATCTTCACTGAGCGTAACGGAATCCACGTTATCGACTTGCAACAAACTGTAAAATACGCTGACCAAGCATACGACTTTATGCGTGATGCAGCAGCTAACGATGCAGTTGTATTGTTTGTTGGTACTAAGAAACAAGCTGCTGACGCTGTTAAAGAAGAAGCAGAACGTTCAGGTCAATACTACATCAACCACCGTTGGTTGGGTGGTACCCTTACTAACTGGGGAACAATCCAAAAACGTATCGCTCGTTTGAAAGAAATCAAACGCATGGAAGAAGAAGGAATCTTCGACGTTCTTCCTAAGAAAGAAGTTGCACTTCTTAACAAA…
MF375990	I_NP48	66 IC S mitis	Asymptomatic Carriage	Nasopharyngeal swab	Infant	Non-pneumococcal streptococci	Streptococcus mitis	408	AAACAACTTCTTGAGGCTGGTGTACACTTTGGTCACCAAACTCGTCGCTGGAACCCTAAGATGGCTAAATACATCTTTACAGAGCGTAACGGAATCCACGTTATCGACTTGCAACAAACTGTAAAATACGCTGACCAAGCATACGACTTCATGCGTGATGCGGCAGCTAACGATGCAGTTGTATTGTTCGTTGGTACTAAGAAACAAGCAGCTGATGCAGTTGCTGAAGAAGCAGTACGTTCAGGTCAATACTTCATCAACCACCGTTGGTTGGGTGGAACTCTTACAAACTGGGGAACAATCCAAAAACGTATCGCTCGTTTGAAAGAAATCAAACATATGGAAGAAGATGGAACTTTCGAAGTTCTTCCTAAGAAAGAAGTTGCACTTCTTAACAAA…
MF375991	I_NP49	67 IC S mitis	Asymptomatic Carriage	Nasopharyngeal swab	Infant	Non-pneumococcal streptococci	Streptococcus mitis	408	AAACAACTTCTTGAGGCTGGTGTACACTTTGGTCACCAAACTCGTCGCTGGAACCCTAAGATGGCTAAGTACATCTTCACTGAGCGTAACGGAATCCACGTTATCGACTTGCAACAAACTGTAAAATACGCTGACCAAGCTTACGACTTCATGCGTGATGCAGCAGCTAACGATGCAGTTGTATTGTTCGTTGGTACTAAGAAGCAAGCGGCTGATGCAGTTGCTGAAGAAGCAGTACGTTCAGGTCAATACTTCATCAACCACCGTTGGTTGGGTGGAACTCTTACAAACTGGGGAACAATCCAAAAACGTATCGCTCGTTTGAAAGAAATCAAACGTATGGAAGAAGATGGAACTTTCGAAGTTCTTCCTAAGAAAGAAGTTGCACTTCTTAACAAA…
MF375992	I_NP50	68 IC S mitis	Asymptomatic Carriage	Nasopharyngeal swab	Infant	Non-pneumococcal streptococci	Streptococcus mitis	408	AAACAACTTCTTGAGGCTGGTGTACACTTTGGTCACCAAACTCGTCGCTGGAACCCTAAGATGGCTAAGTACATCTTTACTGAGCGTAACGGAATCCACGTTATCGACTTGCAACAAACTGTAAAATACGCTGACCAAGCATACGACTTCATGCGTGATGCGGCAGCTAACGATGCAGTTGTATTGTTCGTTGGTACTAAGAAACAAGCAGCTGATGCAGTTGCTGAAGAAGCAGTACGTTCAGGTCAATACTTCATCAACCACCGTTGGTTGGGTGGAACTCTTACAAACTGGGGAACAATCCAAAAGCGTATCGCTCGTTTGAAAGAAATCAAACGTATGGAAGAAGATGGAACTTTCGAAGTTCTTCCTAAGAAAGAAGTTGCACTTCTTAACAAA…
MF375993	A_S1	69 EC S mitis	Asymptomatic Carriage	Saliva sample	Adult	Non-pneumococcal streptococci	Streptococcus mitis	408	AAACAACTTCTTGAGGCTGGTGTACACTTTGGTCACCAAACTCGTCGCTGGAACCCTAAGATGGCTAAGTACATCTTCACTGAGCGTAATGGTATCCACGTTATCGACTTGCAACAAACTGTAAAATACGCAGACCAAGCATACGATTTCATGCGTGATGCAGCAGCTAACGATGCAGTTGTATTGTTTGTTGGTACTAAGAAACAAGCAGCTGATGCAGTTGCTGAAGAAGCAGTACGTTCAGGTCAATATTTCATCAACCACCGTTGGTTGGGTGGAACTCTTACAAACTGGGGAACAATCCAAAAACGTATCGCTCGTTTGAAAGAAATCAAACGTATGGAAGAAGATGGAACTTTCGAAGTTCTTCCTAAGAAAGAAGTTGCACTTCTTAACAAA…
MF375994	A_S2	70 EC S mitis	Asymptomatic Carriage	Saliva sample	Adult	Non-pneumococcal streptococci	Streptococcus mitis	408	AAACAACTTCTTGAGGCTGGTGTACACTTTGGTCACCAAACTCGTCGCTGGAACCCTAAGATGGCTAAGTACATCTTCACTGAACGTAACGGAATCCACGTTATCGACTTGCAACAAACTGTAAAATACGCTGACCAAGCTTACGATTTCATGCGTGATGCAGCAGCTAACGATGCAGTTGTGTTGTTTGTTGGTACTAAGAAACAAGCAGCTGATGCAGTTGCTGAAGAAGCAGTACGTTCAGGTCAATACTTCATCAACCACCGTTGGTTGGGTGGAACTCTTACAAACTGGGGAACAATCCAAAAACGTATCGCTCGTTTGAAAGAAATCAAACGTATGGAAGAAGATGGAACTTTCGAAGTTCTTCCTAAGAAAGAAGTTGCACTTCTTAACAAA…
MF375995	A_S3	71 EC S mitis	Asymptomatic Carriage	Saliva sample	Adult	Non-pneumococcal streptococci	Streptococcus mitis	408	AAACAACTTCTTGAGGCTGGTGTACACTTTGGTCACCAAACTCGTCGCTGGAACCCTAAGATGGCTAAGTACATCTTCACTGAGCGTAACGGAATCCACGTTATCGACTTGCAACAAACTGTAAAATACGCTGACCAAGCTTACGATTTCATGCGTGATGCAGCAGCTAACGATGCAGTTGTATTGTTTGTTGGTACTAAGAAACAAGCAGCTGATGCAGTTGCTGAAGAAGCAGTACGTTCAGGTCAATACTTCATCAACCACCGTTGGTTGGGTGGAACTCTTACAAACTGGGGAACAATCCAAAAACGTATCGCTCGTTTGAAAGAAATCAAACGTATGGAAGAAGATGGAACTTTCGAAGTTCTTCCTAAGAAAGAAGTTGCACTTCTTAACAAA…
MF375996	A_S4	72 EC S parasanguinis	Asymptomatic Carriage	Saliva sample	Adult	Non-pneumococcal streptococci	Streptococcus parasanguinis	408	AAACAACTTCTTGAGGCTGGTGTACACTTTGGTCACCAAACTCGTCGCTGGAACCCTAAGATGGCTAAGTACATCTTCACAGAACGTAACGGAATCCACGTGATCGACTTGCAACAAACTGTAAAATATGCAGACCAAGCATACGACTTCATGCGTGATGCAGCTGCAAACGATGCAGTGATCTTGTTCGTAGGTACTAAGAAACAAGCTGCTGATGCTGTTGCAGAAGAAGCTGTTCGTTCAGGTCAATACTTCATCAACCACCGTTGGTTGGGTGGAACTCTTACTAACTGGGGAACAATCCAAAAACGTATCGCTCGTTTGAAAGAAATCAAACGCATGGAAGAAGATGGAACTTTTGAAGTTCTTCCTAAGAAAGAAGTTGCATTGTTGAACAAA…
MF375997	A_S5	73 EC S mitis	Asymptomatic Carriage	Saliva sample	Adult	Non-pneumococcal streptococci	Streptococcus mitis	408	AAACAACTTCTTGAGGCTGGTGTACACTTTGGTCACCAAACTCGTCGCTGGAACCCTAAGATGGCTAAGTACATCTTCACTGAGCGTAACGGAATCCACGTTATCGACTTGCAACAAACTGTAAAATACGCAGACCAAGCATACGATTTCATGCGTGATGCAGCAGCTAACGATGCAGTTGTATTGTTTGTTGGTACTAAGAAACAAGCGGCTGATGCAGTTGCTGAAGAAGCAGTACGTTCAGGTCAATACTTCATCAACCACCGTTGGTTGGGTGGCACTCTTACAAACTGGGGAACAATCCAAAAACGTATCGCTCGTTTGAAAGAAATCAAACGTATGGAAGAAGATGGAACTTTCGAAGTTCTTCCTAAGAAAGAAGTTGCACTTCTTAACAAA…
MF375998	A_S6	74 EC S oralis	Asymptomatic Carriage	Saliva sample	Adult	Non-pneumococcal streptococci	Streptococcus oralis	408	AAACAACTTCTTGAGGCTGGTGTACACTTTGGTCACCAAACTCGTCGCTGGAACCCTAAGATGGCTAAGTACATCTTCACTGAGCGTAACGGAATCCACGTTATCGACTTGCAACAAACTGTAAAATACGCTGACCAAGCATACGACTTTATGCGTGATGCAGCAGCTAACGATGCAGTTGTATTGTTTGTTGGTACTAAAAAACAAGCTGCTGACGCTGTTAAAGAAGAAGCAGAACGTTCAGGTCAATACTACATCAACCACCGTTGGTTGGGTGGAACTCTTACTAACTGGGGAACTATCCAAAAACGTATTGCTCGTTTGAAAGAAATCAAACGTATGGAAGAAGAAGGAATCTTCGACGTTCTTCCTAAGAAAGAAGTTGCACTTCTTAACAAA…
MF375999	A_S7	75 EC S oralis	Asymptomatic Carriage	Saliva sample	Adult	Non-pneumococcal streptococci	Streptococcus oralis	408	AAACAACTTCTTGAGGCTGGTGTACACTTTGGTCACCAAACTCGTCGCTGGAACCCTAAGATGGCTAAGTACATCTTCACTGAGCGTAACGGAATCCACGTTATCGACTTGCAACAAACTGTAAAATACGCTGACCAAGCATACGACTTTATGCGTGATGCTGCAGCTAACGATGCAGTTGTATTGTTTGTTGGTACTAAAAAACAAGCTGCTGACGCTGTTAAAGAAGAAGCAGAACGTTCAGGTCAATACTACATCAACCACCGTTGGTTGGGTGGAACTCTTACTAACTGGGGAACTATCCAAAAACGTATCGCTCGTTTGAAAGAAATCAAACGTATGGAAGAAGAAGGAATCTTCGACGTTCTTCCTAAGAAAGAAGTTGCACTTCTTAACAAA…
MF376000	A_S8	76 EC S mitis	Asymptomatic Carriage	Saliva sample	Adult	Non-pneumococcal streptococci	Streptococcus mitis	408	AAACAACTTCTTGAGGCTGGTGTACACTTTGGTCACCAAACTCGTCGCTGGAACCCTAAGATGGCTAAGTACATCTTCACTGAGCGTAACGGAATCCACGTTATCGACTTGCAACAAACTGTAAAATACGCAGACCAAGCATACGATTTCATGCGTGATGCAGCAGCTAACGATGCAGTTGTATTGTTTGTTGGTACTAAGAAACAAGCGGCTGATGCAGTTGCTGAAGAAGCAGTACGTTCAGGTCAATACTTCATCAACCACCGTTGGTTGGGTGGCACTCTTACAAACTGGGGAACAATCCAAAAACGTATCGCTCGTTTGAAAGAAATCAAACGTATGGAAGAAGATGGAACTTTCGAAGTTCTTCCTAAGAAAGAAGTTGCACTTCTTAACAAA…
MF376001	A_S9	77 EC S oralis	Asymptomatic Carriage	Saliva sample	Adult	Non-pneumococcal streptococci	Streptococcus oralis	408	AAACAACTTCTTGAGGCTGGTGTACACTTTGGTCACCAAACTCGTCGCTGGAACCCTAAGATGGCTAAGTACATCTTCACTGAGCGTAACGGAATCCACGTTATCGACTTGCAACAAACTGTAAAATACGCTGACCAAGCATACGACTTCATGCGTGATGCGGCAGCTAACGATGCAGTTGTATTGTTTGTTGGTACAAAAAAACAAGCTGCTGACGCTGTTAAAGAGGAAGCAGAACGTTCAGGTCAATACTACATCAACCACCGTTGGTTGGGTGGAACTCTTACTAACTGGGGAACTATCCAAAAACGTATTGCTCGTTTGAAAGAAATCAAACGCATGGAAGAAGAAGGAATCTTTGATGTTCTTCCTAAGAAAGAAGTTGCACTTCTTAACAAA…
MF376002	A_S10	78 EC S infantis	Asymptomatic Carriage	Saliva sample	Adult	Non-pneumococcal streptococci	Streptococcus infantis	408	AAACAACTTCTTGAGGCTGGTGTACACTTTGGTCACCAAACTCGTCGCTGGAACCCTAAGATGGCTAAGTACATCTTCACTGAGCGTAACGGAATCCACGTTATCGACTTGCAACAAACTGTAAAATACGCTGACCAAGCATACGACTTTATGCGTGATGCAGCAGCTAACGATGCAGTTGTATTGTTTGTTGGTACTAAGAAACAAGCTGCTGACGCTGTTAAAGAAGAAGCAGAACGTTCAGGTCAATACTACATCAACCACCGTTGGTTGGGTGGTACCCTTACTAACTGGGGAACAATCCAAAAACGTATCGCTCGTTTGAAAGAAATCAAACGCATGGAAGAAGAAGGAATCTTCGACGTTCTTCCTAAGAAAGAAGTTGCACTTCTTAACAAA…
MF376003	A_S11	79 EC S mitis	Asymptomatic Carriage	Saliva sample	Adult	Non-pneumococcal streptococci	Streptococcus mitis	408	AAACAACTTCTTGAGGCTGGTGTACACTTTGGTCACCAAACTCGTCGCTGGAATCCTAAGATGGCTAAATACATCTTTACAGAGCGTAACGGAATCCACGTTATCGACTTGCAACAAACTGTAAAATACGCTGACCAAGCATACGACTTCATGCGTGATGCAGCAGCTAACGATGCAGTTGTATTGTTTGTTGGTACTAAGAAACAAGCAGCTGATGCAGTTGCTGAAGAAGCAGTACGTTCAGGTCAATACTTCATCAACCACCGTTGGTTGGGTGGAACTCTTACAAACTGGGGAACAATCCAAAAACGTATCGCTCGTTTGAAAGAAATCAAACGTATGGAAGAAGATGGAACTTTCGAAGTTCTTCCTAAGAAAGAAGTTGCACTTCTTAACAAA…
MF376004	A_S12	80 EC S mitis	Asymptomatic Carriage	Saliva sample	Adult	Non-pneumococcal streptococci	Streptococcus mitis	408	AAACAACTTCTTGAGGCTGGTGTACACTTTGGTCACCAAACTCGTCGTTGGAACCCTAAGATGGCTAAGTACATCTTTACAGAGCGTAACGGAATCCACGTTATCGACTTGCAACAAACTGTAAAATACGCTGACCAAGCATATGACTTCATGCGTGATGCAGCAGCTAACGATGCAGTTGTATTGTTTGTTGGTACTAAGAAACAAGCAGCTGATGCAGTTGCTGAAGAAGCAGTACGTTCAGGTCAATACTTCATCAACCACCGTTGGTTGGGTGGAACTCTTACAAACTGGGGAACAATCCAAAAACGTATCGCTCGTTTGAAAGAAATCAAACGTATGGAAGAAGATGGAACTTTTGAAGTTCTTCCTAAGAAAGAAGTTGCACTTCTTAACAAA…
MF376005	A_S13	81 EC S mitis	Asymptomatic Carriage	Saliva sample	Adult	Non-pneumococcal streptococci	Streptococcus mitis	408	AAACAACTTCTTGAGGCTGGTGTACACTTTGGTCACCAAACTCGTCGCTGGAACCCTAAGATGGCTAAGTACATCTTCACTGAGCGTAACGGAATCCACGTTATCGACTTGCAACAAACTGTAAAATACGCAGACCAAGCATACGATTTCATGCGTGATGCAGCAGCTAACGATGCAGTTGTATTGTTTGTTGGTACTAAGAAACAAGCGGCTGATGCAGTTGCTGAAGAAGCAGTACGTTCAGGTCAATACTTCATCAACCACCGTTGGTTGGGTGGAACTCTTACAAACTGGGGAACAATCCAAAAACGTATCGCTCGTTTGAAAGAAATCAAACGTATGGAAGAAGATGGAACTTTCGAAGTTCTTCCTAAGAAAGAAGTTGCACTTCTTAACAAA…
MF376006	A_S14	82 EC S oralis	Asymptomatic Carriage	Saliva sample	Adult	Non-pneumococcal streptococci	Streptococcus oralis	408	AAACAACTTCTTGAGGCTGGTGTACACTTTGGTCACCAAACTCGTCGCTGGAACCCTAAGATGGCTAAGTACATCTTCACTGAGCGTAACGGAATCCACGTTATCGACTTGCAACAAACTGTAAAATACGCTGACCAAGCATACGACTTTATGCGTGATGCTGCAGCTAACGATGCAGTTGTATTGTTTGTTGGTACTAAAAAACAAGCTGCTGACGCTGTTAAAGAAGAAGCAGAACGTTCAGGTCAATACTACATCAACCACCGTTGGTTGGGTGGAACTCTTACTAACTGGGGAACTATCCAAAAACGTATCGCTCGTTTGAAAGAAATCAAACGTATGGAAGAAGAAGGAATCTTCGACGTTCTTCCTAAGAAAGAAGTTGCACTTCTTAACAAA…
MF376007	A_S15	83 EC S parasanguinis	Asymptomatic Carriage	Saliva sample	Adult	Non-pneumococcal streptococci	Streptococcus parasanguinis	408	AAACAACTTCTTGAGGCTGGTGTACACTTCGGTCACCAAACTCGTCGCTGGAACCCTAAGATGGCTAAGTACATCTTCACAGAACGTAACGGAATCCACGTTATCGACTTGCAACAAACTGTAAAATATGCAGACCAAGCATACGACTTCATGCGTGATGCAGCTGCAAACGATGCAGTGATCTTGTTCGTAGGTACTAAGAAACAAGCTGCTGATGCTGTTGCAGAAGAAGCTGTTCGTGCAGGTCAATACTTCATCAACCACCGTTGGTTGGGTGGAACTCTTACTAACTGGGGAACAATCCAAAAACGTATCGCTCGTTTGAAAGAAATCAAACGCATGGAAGAAGATGGAACTTTTGAAGTTCTTCCTAAGAAAGAAGTTGCATTGTTGAACAAA…
MF376008	A_S16	84 EC S mitis	Asymptomatic Carriage	Saliva sample	Adult	Non-pneumococcal streptococci	Streptococcus mitis	408	AAACAACTTCTTGAGGCTGGTGTACACTTTGGTCACCAAACTCGTCGCTGGAACCCTAAGATGGCTAAGTACATCTTCACTGAGCGTAACGGAATCCACGTTATCGACTTACAACAAACTGTAAAATACGCTGACCAAGCTTACGATTTCATGCGTGATGCAGCAGCTAATGATGCAGTTGTATTGTTCGTTGGTACTAAGAAACAGGCAGCTGATGCAGTTGCTGAAGAAGCAGTACGTTCAGRTCAATACTTCATCAACCACCGTTGGTTGGGTGGAACTCTTACAAACTGGGGAACAATCCAAAAACGTATTGCTCGTTTGAAAGAAATCAAACGTATGGAAGAAGATGGGACTTTCGAAGTTCTTCCTAAGAAAGAAGTTGCACTTCTTAACAAA…
MF376009	A_S17	85 EC S oralis	Asymptomatic Carriage	Saliva sample	Adult	Non-pneumococcal streptococci	Streptococcus oralis	408	AAACAACTTCTTGAGGCTGGTGTACACTTTGGTCACCAAACTCGTCGCTGGAACCCTAAGATGGCTAAGTACATCTTCACTGAGCGTAACGGAATCCACGTTATCGACTTGCAACAAACTGTAAAATACGCTGACCAAGCATACGACTTTATGCGTGATGCGGCAGCTAACGATGCAGTTGTATTGTTTGTTGGTACTAAAAAACAAGCTGCTGACGCTGTTAAAGAAGAAGCAGAACGTTCAGGTCAATACTACATCAACCACCGTTGGTTGGGTGGAACTCTTACTAACTGGGGAACTATCCAAAAACGTATTGCTCGTTTGAAAGAAATCAAACGTATGGAAGAAGAAGGAATCTTCGACGTTCTTCCTAAGAAAGAAGTTGCACTTCTTAACAAA…
MF376010	A_S18	86 EC S oralis	Asymptomatic Carriage	Saliva sample	Adult	Non-pneumococcal streptococci	Streptococcus oralis	408	AAACAACTTCTTGAGGCTGGTGTACACTTTGGTCACCAAACTCGTCGCTGGAACCCTAAGATGGCTAAGTACATCTTCACTGAACGTAACGGAATCCACGTTATCGACTTGCAACAAACTGTAAAATACGCTGACCAAGCATACGACTTCATGCGTGATGCTGCGGCTAACGATGCAGTTGTATTGTTTGTTGGTACTAAGAAACAAGCTGCTGATGCTGTTAAGGAAGAAGCAGAACGTTCAGGTCAATACTACATCAACCACCGTTGGTTGGGTGGAACTCTTACGAACTGGGGAACTATCCAAAAACGTATTGCTCGTTTGAAAGAAATCAAACGCATGGAAGAAGAAGGAATCTTTGATGTTCTTCCTAAGAAAGAAGTTGCACTTCTTAACAAA…
MF376011	A_S19	87 EC S oralis	Asymptomatic Carriage	Saliva sample	Adult	Non-pneumococcal streptococci	Streptococcus oralis	408	AAACAACTTCTTGAGGCTGGTGTACACTTTGGTCACCAAACTCGTCGCTGGAACCCTAAGATGGCTAAGTACATCTTCACTGAGCGTAACGGAATCCACGTTATCGACTTGCAACAAACTGTAAAATACGCTGACCAAGCATACGACTTTATGCGTGATGCTGCAGCTAACGATGCAGTTGTATTGTTTGTTGGTACTAAAAAACAAGCTGCTGACGCTGTTAAAGAAGAAGCAGAACGTTCAGGTCAATACTACATCAACCACCGTTGGTTGGGTGGAACTCTTACTAACTGGGGAACTATCCAAAAACGTATTGCTCGTTTGAAAGAAATCAAACGTATGGAAGAAGAAGGAATCTTCGACGTTCTTCCTAAGAAAGAAGTTGCACTTCTTAACAAA…
MF376012	A_S20	88 EC S mitis	Asymptomatic Carriage	Saliva sample	Adult	Non-pneumococcal streptococci	Streptococcus mitis	408	AAACAACTTCTTGAGGCTGGTGTACACTTTGGTCACCAAACTCGTCGCTGGAACCCTAAGATGGCTAAGTACATCTTCACTGAGCGTAACGGAATCCACGTTATCGACTTGCAACAAACTGTAAAATACGCAGACCAAGCTTACGATTTCATGCGTGATGCAGCAGCTAACGATGCAGTTGTATTGTTTGTTGGTACTAAGAAACAAGCAGCTGATGCAGTTGCTGAAGAAGCAGTACGTTCAGGTCAATATTTCATCAACCACCGTTGGTTGGGTGGAACTCTTACAAACTGGGGAACAATCCAAAAACGTATCGCTCGTTTGAAAGAAATCAAACGTATGGAAGAAGATGGAACTTTTGAAGTTCTTCCTAAGAAAGAAGTTGCACTTCTTAACAAA…
MF376013	A_S21	89 EC S mitis	Asymptomatic Carriage	Saliva sample	Adult	Non-pneumococcal streptococci	Streptococcus mitis	408	AAACAACTTCTTGAGGCTGGTGTACACTTTGGTCACCAAACTCGTCGCTGGAACCCTAAGATGGCTAAGTACATCTTCACTGAGCGTAACGGAATCCACGTTATCGACTTGCAACAAACTGTAAAATACGCAGACCAAGCTTACGATTTCATGCGTGATGCAGCAGCTAACGATGCAGTTGTATTGTTTGTTGGTACTAAGAAACAAGCAGCTGATGCAGTTGCTGAAGAAGCAGTACGTTCAGGTCAATATTTCATCAACCACCGTTGGTTGGGTGGAACTCTTACAAACTGGGGAACAATCCAAAAACGTATCGCTCGTTTGAAAGAAATCAAACGTATGGAAGAAGATGGAACTTTTGAAGTTCTTCCTAAGAAAGAAGTTGCACTTCTTAACAAA…
MF376014	A_S22	90 EC S mitis	Asymptomatic Carriage	Saliva sample	Adult	Non-pneumococcal streptococci	Streptococcus mitis	408	AAACAACTTCTTGAGGCTGGTGTACACTTTGGTCACCAAACTCGTCGCTGGAACCCTAAGATGGCTAAGTACATCTTCACTGAGCGTAACGGAATCCACGTTATCGACTTGCAACAAACTGTAAAATACGCAGACCAAGCTTACGATTTCATGCGTGATGCAGCAGCTAACGATGCAGTTGTATTGTTTGTTGGTACTAAGAAACAAGCAGCTGATGCAGTTGCTGAAGAAGCAGTACGTTCAGGTCAATATTTCATCAACCACCGTTGGTTGGGTGGAACTCTTACAAACTGGGGAACAATCCAAAAACGTATCGCTCGTTTGAAAGAAATCAAACGTATGGAAGAAGATGGAACTTTTGAAGTTCTTCCTAAGAAAGAAGTTGCACTTCTTAACAAA…
MF376015	A_S23	91 EC S parasanguinis	Asymptomatic Carriage	Saliva sample	Adult	Non-pneumococcal streptococci	Streptococcus parasanguinis	408	AAACAACTTCTTGAGGCTGGTGTACACTTCGGTCACCAAACTCGTCGCTGGAACCCTAAGATGGCTAAGTACATCTTCACAGAACGTAACGGAATCCACGTGATCGACTTGCAACAAACTGTAAAATATGCAGACCAAGCATACGACTTCATGCGTGATGCAGCTGCAAACGATGCAGTGATCTTGTTCGTAGGTACTAAGAAACAAGCTGCTGATGCTGTTGCAGAAGAAGCTGTTCGTTCAGGTCAATACTTCATCAACCACCGTTGGTTGGGTGGAACTCTTACTAACTGGGGAACAATCCAAAAACGTATCGCTCGTTTGAAAGAAATCAAACGCATGGAAGAAGATGGAACTTTTGAAGTTCTTCCTAAGAAAGAAGTTGCATTGTTGAACAAA…
MF376016	A_S24	92 EC S oralis	Asymptomatic Carriage	Saliva sample	Adult	Non-pneumococcal streptococci	Streptococcus oralis	408	AAACAACTTCTTGAGGCTGGTGTACACTTTGGTCACCAAACTCGTCGCTGGAACCCTAAGATGGCTAAGTACATCTTCACTGAGCGTAACGGAATCCACGTTATCGACTTGCAACAAACTGTAAAATACGCTGACCAAGCATACGACTTCATGCGTGATGCGGCAGCTAACGATGCAGTTGTATTGTTTGTTGGTACTAAGAAACAAGCTGCTGACGCTGTTAAAGAAGAAGCAGAACGTTCAGGTCAATACTACATCAACCACCGTTGGTTGGGTGGAACTCTTACTAACTGGGGAACTATCCAAAAACGTATCGCTCGTTTGAAAGAAATCAAACGCATGGAAGAAGAAGGAATCTTTGATGTTCTTCCCAAGAAAGAAGTTGCACTTCTTAACAAA…
MF376017	A_S25	93 EC S sanguinis	Asymptomatic Carriage	Saliva sample	Adult	Non-pneumococcal streptococci	Streptococcus sanguinis	408	AAACAACTTCTTGAGGCTGGTGTTCACTTTGGTCACCAAACTCGTCGCTGGAACCCTAAGATGGCTAAGTACATCTTCACTGAACGTAACGGTATCCACGTAATCGACTTGCAGCAAACTGTAAAGTATGCTGACCAAGCTTACGACTTTATGCGTGATGCTGCTGCTAACGATGCAGTTATCCTCTTCGTTGGTACTAAAAAGCAAGCTGCTGACGCTGTCAAAGAAGAAGCAGAACGTTCAGGTCAATACTTCATCAACCACCGTTGGTTGGGTGGAACTCTTACAAACTGGTCTACTATCCAAAAACGTGTAGCTCGTTTGAAAGAAATCAAACGCATGGAAGAAGACGGAACTTTCGAAGTTCTTCCTAAGAAAGAAGTCGCTCTTCTCAACAAA…
MF376018	A_S26	94 EC S infantis	Asymptomatic Carriage	Saliva sample	Adult	Non-pneumococcal streptococci	Streptococcus infantis	408	AAACAACTTCTTGAGGCTGGTGTACACTTTGGTCACCAAACTCGTCGCTGGAACCCTAAGATGGCTAAGTACATCTTCACTGAGCGTAACGGAATCCACGTTATCGACTTGCAACAAACTGTAAAATACGCTGACCAAGCATACGACTTCATGCGTGATGCTGCAGCTAATGATGCAGTTGTATTGTTTGTTGGTACTAAGAAACAAGCAGCTGACGCGGTTGCTGAAGAAGCAGTACGTTCAGGTCAATACTTCATCAACCACCGTTGGTTGGGTGGAACTCTTACAAACTGGGGAACAATCCAAAAACGTATCGCTCGTTTGAAAGAAATCAAACGTATGGAAGAAGATGGAACTTTTGAAGTTCTTCCTAAGAAAGAAGTTGCACTTCTTAACAAA…
MF376019	A_S27	95 EC S salivarius	Asymptomatic Carriage	Saliva sample	Adult	Non-pneumococcal streptococci	Streptococcus salivarius	408	AAACAACTTCTTGAGGCTGGTGTTCACTTCGGTCACCAAACTCGTCGCTGGAATCCTAAGATGGCTAAGTACATCTTCACAGAACGTAACGGAATCCACGTTATCGACTTGCAACAAACTGTAAAAATGGCTGATACAGCTTACGAATTCGTTCGTGAAGCAGCGGCTAACGATGCAGTAATCTTGTTCGTTGGTACTAAAAAACAAGCAGCTGAAGCAGTAGCTGAAGAAGCAACTCGTGCTGGTCAATACTACATCAACCACCGTTGGTTGGGTGGTACTCTTACAAACTGGGATACTATCCAAAAACGTATCGCTCGTTTGAAAGAAATCAAACAAATGGAAGCTGATGGAACTTTCGAAGTTCTTCCTAAGAAAGAAGTTGCACTTCTTAACAAA…
MF376020	A_S28	96 EC S parasanguinis	Asymptomatic Carriage	Saliva sample	Adult	Non-pneumococcal streptococci	Streptococcus parasanguinis	408	AAACAACTTCTTGAGGCTGGTGTACACTTCGGTCACCAAACTCGTCGCTGGAACCCTAAGATGGCTAAGTACATCTTCACAGAACGTAACGGAATCCACGTGATCGACTTGCAACAAACTGTAAAATATGCAGACCAAGCATACGACTTCATGCGTGATGCAGCTGCAAACGATGCAGTTATCTTGTTCGTAGGTACTAAGAAACAAGCTGCTGATGCTGTTGCAGAAGAAGCTGTTCGTGCAGGTCAATACTTCATCAACCACCGTTGGTTGGGTGGAACTCTTACTAACTGGGGAACAATCCAAAAACGTATCGCTCGTTTGAAAGAAATCAAACGCATGGAAGAAGATGGAACTTTTGAAGTTCTTCCTAAGAAAGAAGTTGCATTGTTGAACAAA…
MF376021	A_S29	97 EC S infantis	Asymptomatic Carriage	Saliva sample	Adult	Non-pneumococcal streptococci	Streptococcus infantis	408	AAACAACTTCTTGAGGCTGGTGTTCACTTTGGTCACCAAACTCGTCGCTGGAACCCTAAGATGGCTAAGTACATCTTCACTGAGCGTAACGGTATCCACGTTATCGACCTTCAACAAACTGTAAAATACGCAGATCAAGCTTATGACTTCATGCGTGATGCAGCTGCAAACGATGCAGTTGTATTGTTCGTTGGTACTAAGAAACAAGCTGCTGACGCTGTTAAAGAAGAAGCAGAACGTTCAGGTCAATACTACATCAACCACCGTTGGTTGGGTGGAACTCTTACTAACTGGGGAACTATCCAAAAACGTATCGCTCGTTTGAAAGAAATCAAACGTATGGAAGAAGAAGGAATCTTCGACGTTCTTCCTAAGAAAGAAGTTGCGCTTCTTAACAAA…
MF376022	A_S30	98 EC S oralis	Asymptomatic Carriage	Saliva sample	Adult	Non-pneumococcal streptococci	Streptococcus oralis	408	AAACAACTTCTTGAGGCTGGTGTACACTTTGGTCACCAAACTCGTCGCTGGAACCCTAAGATGGCTAAGTACATCTTCACTGAACGTAACGGAATCCACGTTATCGACTTGCAACAAACTGTAAAATACGCTGACCAAGCATACGACTTCATGCGTGATGCTGCAGCTAACGATGCAGTTGTATTGTTTGTTGGTACTAAGAAACAAGCTGCTGATGCTGTTAAGGAAGAAGCAGAACGTTCAGGTCAATACTACATCAACCACCGTTGGTTGGGTGGAACTCTTACTAACTGGGGAACTATCCAAAAACGTATTGCTCGTTTGAAAGAAATCAAACGTATGGAAGAAGAAGGAATCTTCGACGTTCTTCCTAAGAAAGAAGTTGCACTTCTTAACAAA…
MF376023	A_S31	99 EC S mitis	Asymptomatic Carriage	Saliva sample	Adult	Non-pneumococcal streptococci	Streptococcus mitis	408	AAACAACTTCTTGAGGCTGGTGTACACTTTGGTCACCAAACTCGTCGCTGGAACCCTAAGATGGCTAAGTACATCTTCACTGAACGTAACGGAATCCACGTTATCGACTTGCAACAAACTGTAAAATACGCTGACCAAGCTTACGATTTCATGCGTGATGCAGCAGCTAACGACGCAGTTGTATTGTTCGTTGGTACTAAGAAACAAGCAGCTGATGCAGTTGCTGAAGAAGCAGTACGTTCAGGTCAATACTTCATCAACCACCGTTGGTTGGGTGGAACTCTTACAAACTGGGGAACAATCCAAAAACGTATCGCTCGTTTGAAAGAAATCAAACGTATGGAAGAAGATGGAACTTTCGAAGTTCTTCCTAAGAAAGAAGTTGCACTTCTTAACAAA…
MF376024	A_S32	100 EC S cristatus	Asymptomatic Carriage	Saliva sample	Adult	Non-pneumococcal streptococci	Streptococcus cristatus	408	AAACAACTTCTTGAGGCTGGTGTTCACTTTGGTCACCAAACTCGTCGCTGGAACCCTAAGATGGCTAAGTACATCTTCACTGAGCGTAACGGTATCCACGTTATCGACCTTCAACAAACTGTAAAATACGCAGATCAAGCTTATGACTTCATGCGTGATGCAGCTGCAAACGATGCAGTTATCTTGTTTGTTGGTACTAAAAAGCAAGCTGCTGAAGCTGTAAAAGAAGAAGCAGAACGTGCTGGTCAATACTACATCAACCACCGTTGGTTGGGTGGAACTCTTACAAACTGGACAACTATCCAAAAACGTGTTGCTCGTTTGAAAGAAATCAAACGTATGGAAGAAGAAGGAATCTTCGAAGTTCTTCCTAAGAAAGAAGTAGCACTTTTGAACAAA…
MF376025	A_S33	101 EC S mitis	Asymptomatic Carriage	Saliva sample	Adult	Non-pneumococcal streptococci	Streptococcus mitis	408	AAACAACTTCTTGAGGCTGGTGTACACTTTGGTCACCAAACTCGTCGCTGGAACCCTAAGATGGCTAAGTACATCTTTACTGAGCGTAACGGAATTCACGTTATCGACTTGCAACAAACTGTAAAATACGCTGACCAAGCTTACGATTTCATGCGTGATGCAGCAGCTAACGATGCAGTTGTATTGTTTGTTGGTACTAAGAAACAAGCGGCTGATGCAGTTGCTGAAGAAGCAGTACGTTCAGGTCAATACTTCATCAACCACCGTTGGTTGGGTGGAACTCTTACAAACTGGGGAACAATCCAAAAACGTATCGCTCGTTTGAAAGAAATCAAACGTATGGAAGAAGATGGAACTTTCGAAGTTCTTCCTAAGAAAGAAGTTGCACTTCTTAACAAA…
MF376026	A_S34	102 EC S parasanguinis	Asymptomatic Carriage	Saliva sample	Adult	Non-pneumococcal streptococci	Streptococcus parasanguinis	408	AAACAACTTCTTGAGGCTGGTGTACACTTCGGTCACCAAACTCGTCGCTGGAACCCTAAGATGGCTAAGTACATCTTCACAGAACGTAACGGAATCCACGTGATCGACTTGCAACAAACTGTAAAATACGCAGACCAAGCATACGACTTCATGCGTGATGCAGCTGCAAACGATGCAGTGATCTTGTTCGTAGGTACTAAGAAACAAGCTGCTGATGCTGTTGCAGAAGAAGCTGTTCGTGCAGGTCAATACTTTATCAACCACCGTTGGTTGGGTGGAACTCTTACTAACTGGGGAACAATCCAAAAACGTATCGCTCGTTTGAAAGAAATCAAACGCATGGAAGAAGATGGAACTTTTGAAGTTCTTCCTAAGAAAGAAGTTGCATTGTTGAACAAA…
MF376027	A_S35	103 EC S mitis	Asymptomatic Carriage	Saliva sample	Adult	Non-pneumococcal streptococci	Streptococcus mitis	408	AAACAACTTCTTGAGGCTGGTGTACACTTTGGTCACCAAACTCGTCGCTGGAACCCTAAGATGGCTAAGTACATCTTCACTGAGCGTAACGGAATCCACGTTATCGACTTGCAACAAACTGTAAAATACGCAGACCAAGCATACGATTTCATGCGTGATGCAGCAGCTAACGATGCAGTTGTATTGTTTGTTGGTACTAAGAAACAAGCGGCTGATGCAGTTGCTGAAGAAGCAGTACGTTCAGGTCAATACTTCATCAACCACCGTTGGTTGGGTGGAACTCTTACAAACTGGGGAACAATCCAAAAACGTATCGCTCGTTTGAAAGAAATCAAACGTATGGAAGAAGATGGAACTTTCGAAGTTCTTCCTAAGAAAGAAGTTGCACTTCTTAACAAA…
MF376028	A_S36	104 EC S oralis	Asymptomatic Carriage	Saliva sample	Adult	Non-pneumococcal streptococci	Streptococcus oralis	408	AAACAACTTCTTGAGGCTGGTGTACACTTTGGTCACCAAACTCGTCGCTGGAACCCTAAGATGGCTAAGTACATCTTTACTGAACGTAACGGAATCCACGTTATCGACTTGCAACAAACTGTAAAATACGCTGACCAAGCATACGACTTTATGCGTGATGCAGCAGCTAACGATGCAGTTGTATTGTTTGTTGGTACTAAAAAACAAGCTGCTGACGCTGTTAAAGAAGAAGCAGAACGTTCAGGTCAATACTACATCAACCACCGTTGGTTGGGTGGAACTCTTACTAACTGGGGAACTATCCAAAAACGTATCGCTCGTTTGAAAGAAATCAAACGTATGGAAGAAGAAGGAATCTTCGACGTTCTTCCTAAGAAAGAAGTTGCACTTCTTAACAAA…
MF376029	A_S37	105 EC S mitis	Asymptomatic Carriage	Saliva sample	Adult	Non-pneumococcal streptococci	Streptococcus mitis	408	AAACAACTTCTTGAGGCTGGTGTACACTTTGGTCACCAAACTCGTCGCTGGAACCCTAAGATGGCTAAGTACATCTTCACTGAGCGTAATGGTATCCACGTTATCGACTTGCAACAAACTGTAAAATACGCTGACCAAGCTTACGATTTCATGCGTGATGCAGCAGCTAATGATGCAGTTGTATTGTTCGTTGGTACTAAGAAACAAGCAGCTGATGCAGTTGCTGAAGAAGCAGTACGTTCAGGTCAATACTTCATCAACCACCGTTGGTTGGGTGGAACTCTTACAAACTGGGGAACAATCCAAAAACGTATCGCTCGTTTGAAAGAAATCAAACGCATGGAAGAAGATGGGACTTTCGAAGTTCTTCCTAAGAAAGAAGTTGCACTTCTTAACAAA…
MF376030	A_S38	106 EC S infantis	Asymptomatic Carriage	Saliva sample	Adult	Non-pneumococcal streptococci	Streptococcus infantis	389	GTGTGCACTTTGGTCACCAAACTCGTCGCTGGAACCCTAAGATGGCTAAGTACATCTTCACTGAGCGTAACGGAATCCACGTTATCGACTTGCAACAAACTGTAAAATACGCTGACCAAGCATACGACTTCATGCGTGATGCTGCAGCTAACGATGCAGTTGTATTGTTTGTTGGTACTAAGAAACAAGCAGCTGACGCAGTTGCTGAAGAAGCAGTACGTTCAGGTCAATACTTCATCAACCACCGTTGGTTGGGTGGAACTCTTACAAACTGGGGAACAATCCAAAAACGTATCGCTCGTTTGAAAGAAATCAAACGTATGGAAGAAGATGGAACTTTTGAAGTTCTTCCTAAGAAAGAAGTTGCACTTCTTAACAAACAACGTGCA
MF376031	A_S39	107 EC S mitis	Asymptomatic Carriage	Saliva sample	Adult	Non-pneumococcal streptococci	Streptococcus mitis	408	AAACAACTTCTTGAGGCTGGTGTACACTTTGGTCACCAAACTCGTCGCTGGAACCCTAAGATGGCTAAGTACATCTTCACTGAGCGTAACGGAATCCACGTTATCGACTTGCAACAAACTGTAAAATACGCTGACCAAGCTTACGATTTCATGCGTGATGCAGCAGCTAATGATGCAGTTGTATTGTTTGTTGGTACTAAGAAACAAGCGGCTGATGCAGTTGCTGAAGAAGCAGTACGTTCAGGTCAATACTTCATCAACCACCGTTGGTTGGGTGGAACTCTTACAAACTGGGGAACAATCCAAAAACGTATCGCTCGTTTGAAAGAAATCAAACGTATGGAAGAAGATGGAACTTTCGAAGTTCTTCCTAAGAAAGAAGTTGCACTTCTTAACAAA…
MF376032	A_S40	108 EC S infantis	Asymptomatic Carriage	Saliva sample	Adult	Non-pneumococcal streptococci	Streptococcus infantis	408	AAACAACTTCTTGAGGCTGGTGTGCACTTTGGTCACCAAACTCGTCGCTGGAACCCTAAGATGGCTAAGTACATCTTCACTGAGCGTAACGGAATCCACGTTATCGACTTGCAACAAACTGTAAAATACGCTGACCAAGCATACGACTTCATGCGTGATGCTGCAGCTAACGATGCAGTTGTATTGTTTGTTGGTACTAAGAAACAAGCAGCTGACGCAGTTGCTGAAGAAGCAGTACGTTCAGGTCAATACTTCATCAACCACCGTTGGTTGGGTGGAACTCTTACAAACTGGGGAACAATCCAAAAACGTATCGCTCGTTTGAAAGAAATCAAACGTATGGAAGAAGATGGAACTTTTGAAGTTCTTCCTAAGAAAGAAGTTGCACTTCTTAACAAA…
MF376033	A_S41	109 EC S australis	Asymptomatic Carriage	Saliva sample	Adult	Non-pneumococcal streptococci	Streptococcus australis	408	AAACAACTTCTTGAGGCTGGTGTACACTTTGGTCACCAAACTCGTCGCTGGAACCCTAAGATGGCTAAGTACATCTTCACTGAGCGTAACGGAATCCACGTTATCGACTTGCAACAAACTGTAAAATACGCTGACCAAGCATATGACTTTATGCGTGATGCTGCTGCAAACGACGCAGTTGTATTGTTTGTTGGTACTAAGAAACAAGCTGCTGAAGCTGTTGCTGAAGAAGCTGTTCGTTCAGGTCAATACTACATCAACCACCGTTGGTTGGGTGGAACCCTTACTAACTGGGGAACAATCCAAAAACGTATCGCTCGTTTGAAAGAAATCAAACGCATGGAAGAAGAAGGAATCTTCGACGTTCTTCCTAAGAAAGAAGTTGCACTTCTTAACAAA…
MF376034	A_S42	110 EC S mitis	Asymptomatic Carriage	Saliva sample	Adult	Non-pneumococcal streptococci	Streptococcus mitis	408	AAACAACTTCTTGAGGCTGGTGTACACTTTGGTCACCAAACTCGTCGCTGGAACCCTAAGATGGCTAAGTACATCTTTACTGAGCGTAATGGAATCCACGTTATCGACTTGCAACAAACTGTTAAATACGCTGACCAAGCTTACGATTTCATGCGTGATGCAGCAGCTAACGATGCCGTTGTATTGTTCGTTGGTACTAAGAAACAAGCAGCTGATGCAGTTGCTGAAGAAGCAGTACGTTCAGGTCAATACTTCATCAACCACCGTTGGTTGGGTGGAACTCTTACTAACTGGGGAACTATTCAAAAACGTATCGCTCGTTTGAAAGAAATCAAACGTATGGAAGAAGATGGAACTTTCGAAGTTCTTCCTAAGAAAGAAGTTGCACTTCTTAACAAA…
MF376035	A_S44	112 EC S infantis	Asymptomatic Carriage	Saliva sample	Adult	Non-pneumococcal streptococci	Streptococcus infantis	408	AAACAACTTCTTGAGGCTGGTGTACACTTTGGTCACCAAACTCGTCGCTGGAACCCTAAGATGGCTAAGTACATCTTCACTGAGCGTAACGGAATCCACGTTATCGACTTACAACAAACTGTAAAATACGCTGACCAAGCATACGACTTCATGCGTGATGCTGCAGCTAATGATGCAGTTGTATTGTTTGTTGGTACTAAGAAACAAGCTGCTGACGCAGTTGCTGAAGAAGCAGTACGTTCAGGTCAATATTTCATCAACCACCGTTGGTTGGGTGGAACTCTTACTAACTGGGGAACAATCCAAAAACGTATCGCTCGTTTGAAAGAAATCAAACGTATGGAAGAAGATGGAACTTTTGAAGTTCTTCCTAAGAAAGAAGTTGCACTTCTTAACAAA…
MF376036	A_S45	113 EC S mitis	Asymptomatic Carriage	Saliva sample	Adult	Non-pneumococcal streptococci	Streptococcus mitis	408	AAACAACTTCTTGAGGCTGGTGTACACTTTGGTCACCAAACTCGTCGCTGGAACCCTAAGATGGCTAAGTACATCTTCACTGAGCGTAACGGAATCCACGTTATCGACTTGCAACAAACTGTAAAATACGCTGACCAAGCTTACGATTTCATGCGTGATGCAGCAGCTAATGATGCAGTTGTATTGTTTGTTGGTACTAAGAAACAAGCGGCTGATGCAGTTGCTGAAGAAGCAGTACGTTCAGGTCAATACTTCATCAACCACCGTTGGTTGGGTGGAACTCTTACAAACTGGGGAACAATCCAAAAACGTATCGCTCGTTTGAAAGAAATCAAACGTATGGAAGAAGATGGAACTTTCGAAGTTCTTCCTAAGAAAGAAGTTGCACTTCTTAACAAA…
MF376037	A_S46	114 EC S oralis	Asymptomatic Carriage	Saliva sample	Adult	Non-pneumococcal streptococci	Streptococcus oralis	408	AAACAACTTCTTGAGGCTGGTGTACACTTTGGTCACCAAACTCGTCGCTGGAACCCTAAGATGGCTAAGTACATCTTCACTGAGCGTAACGGAATCCACGTTATCGACTTGCAACAAACTGTAAAATACGCTGACCAAGCATACGACTTTATGCGTGATGCGGCAGCTAACGATGCAGTTGTATTGTTTGTTGGTACTAAAAAACAAGCTGCTGACGCTGTTAAAGAAGAAGCAGAACGTTCAGGTCAATACTACATCAACCACCGTTGGTTGGGTGGAACTCTTACTAACTGGGGAACTATCCAAAAACGTATTGCTCGTTTGAAAGAAATCAAACGTATGGAAGAAGAAGGAATCTTCGACGTTCTTCCTAAGAAAGAAGTTGCACTTCTCAACAAA…
MF376038	A_S47	115 EC S mitis	Asymptomatic Carriage	Saliva sample	Adult	Non-pneumococcal streptococci	Streptococcus mitis	408	AAACAACTTCTTGAGGCTGGTGTACACTTTGGTCACCAAACTCGTCGCTGGAATCCTAAGATGGCTAAATACATCTTTACAGAGCGTAACGGAATCCACGTTATCGACTTGCAACAAACTGTAAAATACGCTGACCAAGCATACGACTTCATGCGTGATGCAGCAGCTAACGATGCAGTTGTATTGTTTGTTGGTACTAAGAAACAAGCAGCTGATGCAGTTGCTGAAGAAGCAGTACGTTCAGGTCAATACTTCATCAACCACCGTTGGTTGGGTGGAACTCTTACAAACTGGGGAACAATCCAAAAACGTATCGCTCGTTTGAAAGAAATCAAACGTATGGAAGAAGATGGAACTTTCGAAGTTCTTCCTAAGAAAGAAGTTGCACTTCTTAACAAA…
MF376039	A_S48	116 EC S mitis	Asymptomatic Carriage	Saliva sample	Adult	Non-pneumococcal streptococci	Streptococcus mitis	408	AAACAACTTCTTGAGGCTGGTGTACACTTTGGTCACCAAACTCGTCGCTGGAACCCTAAGATGGCTAAATACATCTTTACAGAGCGTAACGGAATCCACGTTATCGACTTGCAACAAACTGTAAAATACGCTGACCAAGCATACGACTTCATGCGTGATGCAGCAGCTAACGATGCAGTTGTATTGTTCGTTGGTACTAAGAAACAAGCAGCTGATGCAGTTGCTGAAGAAGCAGTACGTTCAGGTCAATACTTTATTAACCACCGTTGGTTGGGTGGAACTCTTACAAACTGGGGAACAATCCAAAAACGTATCGCTCGTTTGAAAGAAATCAAACGTATGGAAGAAGATGGAACTTTCGAAGTTCTTCCTAAGAAAGAAGTTGCACTTCTTAATAAA…
MF376040	A_S49	117 EC S parasanguinis	Asymptomatic Carriage	Saliva sample	Adult	Non-pneumococcal streptococci	Streptococcus parasanguinis	408	AAACAACTTCTTGAGGCTGGTGTACACTTCGGTCACCAAACTCGTCGCTGGAACCCTAAGATGGCTAAGTACATCTTCACAGAACGTAACGGAATCCACGTGATCGACTTGCAACAAACTGTAAAATATGCAGACCAAGCATACGACTTCATGCGTGATGCAGCTGCAAACGATGCAGTAATCTTGTTCGTAGGTACTAAGAAACAAGCTGCTGATGCTGTTGCAGAAGAAGCTGTTCGTTCAGGTCAATACTTCATCAACCACCGTTGGTTGGGTGGAACTCTTACTAACTGGGGAACAATCCAAAAACGTATCGCTCGTTTGAAAGAAATCAAACGCATGGAAGAAGATGGAACTTTTGAAGTTCTTCCTAAGAAAGAAGTTGCATTGTTGAACAAA…
MF376041	A_S50	118 EC S parasanguinis	Asymptomatic Carriage	Saliva sample	Adult	Non-pneumococcal streptococci	Streptococcus parasanguinis	408	AAACAACTTCTTGAGGCTGGTGTACACTTCGGTCACCAAACTCGTCGCTGGAACCCTAAGATGGCTAAGTACATCTTCACAGAACGTAACGGAATCCACGTTATCGACTTGCAACAAACTGTAAAATATGCAGACCAAGCATACGACTTCATGCGTGATGCAGCTGCAAACGATGCAGTCATCTTGTTCGTAGGTACTAAGAAACAAGCTGCTGATGCTGTTGCAGAAGAAGCTGTTCGTTCAGGTCAATACTTCATCAACCACCGTTGGTTGGGTGGAACTCTTACTAACTGGGGAACAATCCAAAAACGTATCGCTCGTTTGAAAGAAATCAAACGCATGGAAGAAGATGGAACTTTTGAAGTTCTTCCTAAGAAAGAAGTTGCATTGTTGAACAAA…
MF376042	A_S51	119 EC S mitis	Asymptomatic Carriage	Saliva sample	Adult	Non-pneumococcal streptococci	Streptococcus mitis	408	AAACAACTTCTTGAGGCTGGTGTACACTTTGGTCACCAAACTCGTCGCTGGAACCCTAAGATGGCTAAGTACATCTTCACTGAGCGTAACGGAATCCACGTTATCGACTTGCAACAAACTGTAAAATACGCTGACCAAGCTTACGATTTCATGCGTGATGCAGCAGCTAACGATGCAGTTGTATTGTTTGTTGGTACTAAGAAACAAGCAGCTGATGCAGTTGCTGAAGAAGCAGTACGTTCAGGTCAATACTTCATCAACCACCGTTGGTTGGGTGGAACTCTTACAAACTGGGGAACAATCCAAAAACGTATCGCTCGTTTGAAAGAAATCAAACGTATGGAAGAAGATGGAACTTTCGAAGTTCTTCCTAAGAAAGAAGTTGCACTTCTTAACAAA…
MF376043	I_NP51	120 IC S mitis	Asymptomatic Carriage	Saliva sample	Adult	Non-pneumococcal streptococci	Streptococcus mitis	408	AAACAACTTCTTGAGGCTGGTGTACACTTTGGTCACCAAACTCGTCGCTGGAACCCTAAGATGGCTAAATACATCTTTACAGAACGTAACGGAATCCACGTTATCGACTTGCAACAAACTGTAAAATACGCTGACCAAGCATACGACTTCATGCGCGATGCAGCAGCTAACGATGCAGTTGTATTGTTCGTTGGTACTAAGAAACAAGCAGCTGATGCAGTTGCTGAAGAAGCAGTACGTTCAGGTCAATACTTCATCAACCACCGTTGGTTGGGTGGAACTCTTACAAACTGGGGAACAATCCAAAAACGTATCGCTCGTTTGAAAGAAATCAAACGTATGGAAGAAGATGGAACTTTCGAAGTTCTTCCTAAGAAAGAAGTTGCACTTCTTAACAAA…
MF376044	I_NP52	121 IC S mitis	Asymptomatic Carriage	Saliva sample	Adult	Non-pneumococcal streptococci	Streptococcus mitis	408	AAACAACTTCTTGAGGCTGGTGTACACTTTGGTCACCAAACTCGTCGCTGGAACCCTAAGATGGCTAAGTACATCTTTACAGAGCGTAACGGAATCCACGTTATCGACTTGCAACAAACTGTAAAATACGCTGACCAAGCATACGACTTCATGCGTGATGCGGCAGCTAACGATGCAGTTGTATTGTTCGTTGGTACTAAGAAACAAGCAGCTGATGCAGTTGCTGAAGAAGCAGTACGTTCAGGTCAATACTTCATCAACCACCGTTGGTTGGGTGGAACTCTTACAAACTGGGGAACAATCCAAAAACGTATCGCTCGTTTGAAAGAAATCAAACGTATGGAAGAAGATGGAACTTTCGAAGTTCTTCCTAAGAAAGAAGTTGCACTTCTTAACAAA…
MF376045	2120576	122 D S dysgalactiae subsp equisimilis	Invasive Disease	CSF	NA	Non-pneumococcal streptococci	Streptococcus dysgalactiae subsp equisimilis	408	AAACAACTTCTTGAGGCTGGTGTTCACTTTGGTCACCAAACTCGTCGCTGGAACCCTAAGATGGCTAAATACATCTTCACAGAGCGTAACGGTATCCACGTTATCGACTTGCAACAAACTGTAAAATTAGCTGACCAAGCTTACGAATTCGTTCGTGATGCAGCAGCTAACGACGCTGTTATCTTGTTCGTTGGTACTAAAAAACAAGCTGCTGAAGCAGTTGCTGACGAAGCAACTCGTGCAGGTCAATACTTCATCAACCACCGTTGGTTGGGTGGAACACTTACTAACTGGGGAACAATCCAAAAACGTATCGCTCGTTTGAAAGAAATCAAACGCATGGAAGAAGAAGGAACTTTCGACGTTCTTCCTAAGAAAGAAGTTGCACTTCTTAACAAA…
MF376046	2120939	123 D S mitis	Invasive Disease	bronchoalveolar lavage fluid	NA	Non-pneumococcal streptococci	Streptococcus mitis	411	AAACAACTTCTTGAGGCTGGTGTACACTTTGGTCACCAAACTCGTCGCTGGAACCCTAAGATGGCTAAATACATCTTTACAGAGCGTAACGGAATCCACGTTATCGACTTGCAACAAACTGTAAAATACGCTGACCAAGCATACGACTTCATGCGTGATGCAGCAGCTAACGATGCAGTTGTATTGTTTGTTGGTACTAAGAAACAAGCAGCTGATGCAGTTGCTGAAGA-AGCAGTA-CGTTCAGGTCAATACTTCATCAACCACCGTTGGTTGGGTGGAACTCTTACAAACTGGGGAACAATCCAAAAACGTATCGCTCGTTTGAAAGAAATCAAACGTATGGAAGAAGATGGAACTTTTGAAGTTCTTCCTAAGAAAGAAGTTGCACTTCTTAACA…
MF376047	2120942	124 D S pseudopneumoniae	Invasive Disease	sputa	NA	Non-pneumococcal streptococci	Streptococcus pseudopneumoniae	411	AAACAACTTCTTGAGGCTGGTGTACACTTTGGTCACCAAACTCGTCGCTGGAACCCTAAGATGGCTAAGTACATCTTTACTGAACGTAACGGAATCCACGTTATCGACTTGCAACAAACTGTAAAATATGCTGACCAAGCATACGACTTCATGCGTGATGCAGCAGCTAACGATGCAGTTGTATTGTTCGTTGGTACTAAGAAACAAGCAGCTGATGCAGTTGCTGAAGA-AGCAGTA-CGTTCAGGTCAATACTTCATCAACCACCGTTGGTTGGGTGGAACTCTTACAAACTGGGGAACAATCCAAAAACGTATCGCTCGTTTGAAAGAAATCAAACGTATGGAAGAAGATGGAACTTTCGAAGTTCTTCCTAAGAAAGAAGTTGCACTTCTTAACA…
MF376048	2121449	125 D S infantis	Invasive Disease	CSF	NA	Non-pneumococcal streptococci	Streptococcus infantis	408	AAACAACTTCTTGAGGCTGGTGTACACTTTGGTCACCAAACTCGTCGCTGGAACCCTAAGATGGCTAAGTACATCTTCACTGAGCGTAACGGAATCCACGTTATTGACTTGCAACAAACTGTAAAATACGCTGACCAAGCATACGACTTTATGCGTGATGCAGCAGCTAACGATGCAGTTGTATTGTTTGTTGGTACTAAGAAACAAGCTGCTGATGCTGTTAAAGAAGAAGCAGAACGTTCAGGTCAATACTACATCAACCACCGTTGGTTGGGTGGTACCCTTACTAACTGGGGAACAATCCAAAAACGTATCGCTCGTTTGAAAGAAATCAAACGCATGGAAGAAGAAGGAATCTTCGAAGTTCTTCCTAAGAAAGAAGTTGCACTTCTTAACAAA…
MF376049	2121462	126 D S mitis	Invasive Disease	blood	NA	Non-pneumococcal streptococci	Streptococcus mitis	411	AAACAACTTCTTGAGGCTGGTGTACACTTTGGTCACCAAACTCGTCGCTGGAACCCTAAGATGGCTAAATACATCTTTACAGAGCGTAACGGAATCCACGTTATCGACTTGCAACAAACTGTAAAATACGCTGACCAAGCATATGACTTCATGCGTGATGCAGCAGCTAACGATGCGGTTGTATTGTTCGTTGGTACTAAGAAACAAGCAGCTGATGCGGTTGCTGAAGA-AGCAGTA-CGTTCAGGTCAATACTTCATCAACCACCGTTGGTTGGGTGGAACTCTTACAAACTGGGGAACAATCCAAAAACGTATCGCTCGTTTGAAAGAAATCAAACGTATGGAAGAAGATGGAACTTTTGAAGTTCTTCCTAAGAAAGAAGTTGCACTTCTTAACA…
MF376050	2002126	127 D S mitis	Invasive Disease	blood	NA	Non-pneumococcal streptococci	Streptococcus mitis	411	AAACAACTTCTTGAGGCTGGTGTACACTTTGGTCACCAAACTCGTCGCTGGAACCCTAAGATGGCTAAATACATCTTTACAGAGCGTAACGGAATCCACGTTATCGACTTGCAACAAACTGTAAAATACGCTGACCAAGCATACGACTTCATGCGTGATGCAGCAGCTAACGATGCAGTTGTATTGTTCGTTGGTACTAAGAAACAAGCAGCTGATGCAGTTGCTGAAGA-AGCAGTA-CGTTCAGGTCAATACTTTATTAACCACCGTTGGTTGGGTGGAACTCTTACAAACTGGGGAACAATCCAAAAACGTATCGCTCGTTTGAAAGAAATCAAACGTATGGAAGAAGATGGAACTTTCGAAGTTCTTCCTAAGAAAGAAGTTGCACTTCTTAATA…
MF376051	2010229	128 D S mitis	Invasive Disease	blood	NA	Non-pneumococcal streptococci	Streptococcus mitis	411	AAACAACTTCTTGAGGCTGGTGTACACTTTGGTCACCAAACTCGTCGCTGGAACCCTAAGATGGCTAAATACATCTTTACAGAGCGTAACGGAATCCACGTTATCGACTTGCAACAAACTGTAAAATACGCTGACCAAGCATACGACTTCATGCGTGATGCAGCAGCTAACGATGCAGTTGTATTGTTCGTTGGTACTAAGAAACAAGCAGCTGATGCAGTTGCTGAAGA-AGCAGTA-CGTTCAGGTCAATACTTTATTAACCACCGTTGGTTGGGTGGAACTCTTACAAACTGGGGAACAATCCAAAAACGTATCGCTCGTTTGAAAGAAATCAAACGTATGGAAGAAGATGGAACTTTCGAAGTTCTTCCTAAGAAAGAAGTTGCACTTCTTAATA…
MF376052	2010508	129 D S gallolyticus subsp gallolyticus	Invasive Disease	CSF	NA	Non-pneumococcal streptococci	Streptococcus gallolyticus subsp gallolyticus	408	AAACAACTTCTTGAGGCTGGTGTTCACTTTGGTCACCAAACTCGTCGCTGGAACCCTAAGATGGCTAAATACATCTTCACAGAACGTAACGGTATCCACGTTATTGACCTTCAACAAACTGTAAAAATGGCTGACGCAGCTTACGAATTCGTTCGTGATGCAGCTGCTAACGACGCTGTTATCTTGTTTGTTGGTACTAAAAAACAAGCTGCTGATGCTGTTAAAGAAGAAGCAGAACGTGCTGGTCAATACTACATCAACCACCGTTGGTTGGGTGGAACTCTTACAAACTGGGATACTATCCAAAAACGTATCGCTCGTTTGAAAGAAATCAAACGTATGGAAGAAGATGGAACTTTTGAAGTTCTTCCTAAGAAAGAAGTTGCTCTTCTTAACAAA…
MF376053	2011625	130 EC S oralis	Invasive Disease	CSF	NA	Non-pneumococcal streptococci	Streptococcus S oralis	411	AAACAACTTCTTGAGGCTGGTGTACACTTTGGTCACCAAACTCGTCGCTGGAACCCTAAGATGGCTAAGTACATCTTCACTGAGCGTAACGGAATCCACGTTATCGACTTGCAACAAACTGTAAAATACGCTGACCAAGCATACGACTTTATGCGTGATGCTGCAGCTAACGATGCAGTTGTATTGTTTGTTGGTACTAAAAAACAAGCTGCTGACGCTGTTAAAGAAGA-AGCAGAA-CGTTCAGGTCAATACTACATCAACCACCGTTGGTTGGGTGGAACTCTTACTAACTGGGGAACTATCCAAAAACGTATCGCTCGTTTGAAAGAAATCAAACGTATGGAAGAAGAAGGAATCTTCGACGTTCTTCCTAAGAAAGAAGTTGCACTTCTTAACA…
MF376054	2011670	131 D S sanguinis	Invasive Disease	CSF	NA	Non-pneumococcal streptococci	Streptococcus sanguinis	408	AAACAACTTCTTGAGGCTGGTGTTCACTTTGGTCACCAAACTCGTCGCTGGAATCCTAAGATGGCTAAGTACATCTTCACTGAACGTAACGGTATCCACGTAATCGACTTGCAGCAAACTGTAAAGTATGCTGACCAAGCTTATGACTTTATGCGTGACGCTGCTGCTAACGATGCAGTTATCCTCTTCGTTGGTACTAAAAAGCAAGCTGCTGACGCTGTCAAAGAAGAAGCAGAACGTTCAGGTCAATACTTCATCAACCACCGTTGGTTGGGGGGGACTCTTACAAACTGGTCTACTATCCAAAAACGTGTAGCTCGTTTGAAAGAAATCAAACGCATGGAAGAAGACGGAACTTTCGAAGTTCTTCCTAAGAAAGAAGTCGCTCTTCTCAACAAA…
MF376055	2011909	132 D S agalactiae	Invasive Disease	blood	NA	Non-pneumococcal streptococci	Streptococcus agalactiae	408	AAACAACTTCTTGAGGCTGGTGTTCACTTTGGTCACCAAACTCGTCGCTGGAACCCTAAGATGGCTAAGTACATCTTCACAGAACGTAATGGTATCCACGTTATCGACCTTCAACAAACTGTAAAATTAGCTGACCAAGCTTACGAATTTGTTCGTGATGCTGCAGCAAACGATGCAGTTATCTTGTTTGTTGGTACTAAGAAACAAGCAGCTGAGGCTGTTGCTGAAGAAGCTAAACGTGCTGGTCAATACTTCATTAACCACCGTTGGTTAGGTGGAACTCTTACTAACTGGGGAACTATCCAAAAACGTATTGCTCGTTTGAAAGAAATCAAACGTATGGAAGAAGAAGGAACTTTTGAACTTCTTCCTAAGAAAGAAGTTGCATTGTTAAACAAA…
MF376056	2021933	133 D S oralis	Invasive Disease	CSF	NA	Non-pneumococcal streptococci	Streptococcus oralis	408	AAACAACTTCTTGAGGCTGGTGTACACTTTGGTCACCAAACTCGTCGCTGGAACCCTAAGATGGCTAAGTACATCTTCACTGAGCGTAACGGAATCCACGTTATCGACTTGCAACAAACTGTAAAATACGCTGACCAAGCATACGACTTTATGCGTGACGCAGCAGCTAACGATGCAGTTGTATTGTTTGTTGGTACTAAGAAACAAGCTGCTGACGCTGTTGCTGAAGAAGCTGTACGTTCAGGTCAATACTTCATCAACCACCGTTGGTTGGGTGGAACTCTTACTAACTGGGGAACTATCCAAAAACGTATTGCTCGTTTGAAAGAAATCAAACGTATGGAAGAAGAAGGAATTTTCGACGTTCTTCCTAAGAAAGAAGTTGCACTTCTTAACAAG…
MF376057	2030137	134 D S pyogenes	Invasive Disease	blood	NA	Non-pneumococcal streptococci	Streptococcus pyogenes	408	AAACAACTTCTTGAGGCTGGTGTTCACTTTGGTCACCAAACTCGTCGCTGGAACCCTAAGATGGCTAAATACATCTTCACAGAGCGTAACGGTATCCACGTTATCGATCTTCAACAAACTGTAAAATTAGCTGACCAAGCTTACGAATTTGTTCGTGATGCTGCAGCAAACGATGCTGTCATCTTGTTCGTTGGTACTAAAAAACAAGCTGCTGAAGCAGTTGCTGACGAAGCAACGCGTGCAGGCCAATACTTCATCAACCACCGTTGGTTGGGTGGAACGCTTACCAACTGGGGAACTATCCAAAAACGTATCGCTCGTTTGAAAGAAATCAAACGTATGGAAGAAGAAGGAACCTTTGACGTTCTTCCTAAGAAAGAAGTTGCACTTCTTAACAAA…
MF376058	2030138	135 D S dysgalactiae subsp equisimilis	Invasive Disease	CSF	NA	Non-pneumococcal streptococci	Streptococcus dysgalactiae subsp equisimilis	408	AAACAACTTCTTGAGGCTGGTGTTCACTTTGGTCACCAAACTCGTCGCTGGAACCCTAAGATGGCTAAATACATCTTCACAGAGCGTAACGGTATCCACGTTATCGACTTGCAACAAACTGTAAAATTAGCTGACCAAGCTTACGAATTCGTTCGTGATGCAGCAGCTAACGACGCTGTTATCTTGTTCGTTGGTACTAAAAAACAAGCTGCTGAAGCAGTTGCTGACGAAGCAACTCGTGCAGGTCAATACTTCATCAACCACCGTTGGTTGGGTGGAACACTTACTAACTGGGGAACAATCCAAAAACGTATCGCTCGTTTGAAAGAAATCAAACGCATGGAAGAAGAAGGAACTTTCGACGTTCTTCCTAAGAAAGAAGTTGCACTTCTTAACAAA…
MF376059	2030605	136 D S pyogenes	Invasive Disease	blood	NA	Non-pneumococcal streptococci	Streptococcus pyogenes	408	AAACAACTTCTTGAGGCTGGTGTTCACTTTGGTCACCAAACTCGTCGCTGGAACCCTAAGATGGCTAAATACATCTTCACAGAGCGTAACGGTATCCACGTTATCGATCTTCAACAAACTGTAAAATTAGCTGACCAAGCTTACGAATTTGTTCGTGATGCTGCAGCAAACGATGCTGTCATCTTGTTCGTTGGTACTAAAAAACAAGCTGCTGAAGCAGTTGCTGACGAAGCAACGCGTGCAGGCCAATACTTCATCAACCACCGTTGGTTGGGTGGAACGCTTACCAACTGGGGAACTATCCAAAAACGTATCGCTCGTTTGAAAGAAATCAAACGTATGGAAGAAGAAGGAACCTTTGACGTTCTTCCTAAGAAAGAAGTTGCACTTCTTAACAAA…
MF376060	2031297	137 D S oralis	Invasive Disease	blood	NA	Non-pneumococcal streptococci	Streptococcus oralis	411	AAACAACTTCTTGAGGCTGGTGTACACTTTGGTCACCAAACTCGTCGCTGGAACCCTAAGATGGCTAAGTACATCTTCACTGAGCGTAACGGAATCCACGTTATCGACTTGCAACAAACTGTAAAATACGCTGACCAAGCATACGACTTTATGCGTGATGCAGCAGCTAACGATGCAGTTGTATTGTTTGTTGGTACTAAAAAACAAGCTGCTGACGCTGTTAAAGAAGA-AGCAGAA-CGTTCAGGTCAATACTACATCAACCACCGTTGGTTGGGTGGAACTCTTACTAACTGGGGAACTATCCAAAAACGTATTGCTCGTTTGAAAGAAATCAAACGTATGGAAGAAGAAGGAATCTTCGACGTTCTTCCTAAGAAAGAAGTTGCACTTCTTAATA…
MF376061	2060989	138 D S equi subsp zooepidemicus	Invasive Disease	CSF	NA	Non-pneumococcal streptococci	Streptococcus equi subsp zooepidemicus	408	AAACAACTTCTTGAGGCTGGTGTTCACTTTGGTCACCAAACTCGTCGCTGGAACCCTAAGATGGCTAAATACATCTTCACAGAGCGTAACGGTATCCATGTTATCGACTTGCAACAAACTGTAAAATTAGCTGATCAAGCTTACGAGTTTGTTCGTGACGCAGCAGCAAACGATGCTGTTATCTTGTTTGTTGGTACTAAAAAGCAAGCTGCTGAAGCAGTTGCTGACGAAGCAACTCGTGCAGGTCAATACTTCATTAACCATCGTTGGTTGGGTGGAACACTTACAAACTGGGGAACTATCCAAAAGCGTATCGCTCGTTTGAAAGAAATCAAACGCATGGAAGAAGAAGGAACCTTTGAGGTTCTTCCTAAGAAAGAGGTTGCACTTCTTAACAAG…
MF376062	2061075	139 D S intermedius	Invasive Disease	CSF	NA	Non-pneumococcal streptococci	Streptococcus intermedius	411	AAACAACTTCTTGAGGCTGGTGTTCACTTTGGTCACCAAACTCGTCGCTGGAACCCTAAGATGGCGAAATACATCTTTACAGAACGTAACGGTATCCACGTAATTGACCTTCAGCAAACTGTAAAATTTGCAGATCAAGCATATGATTTTATGCGCGATGCTGCTGCTAACGATGCGGTTATCTTGTTTGTTGGTACCAAAAAGCAAGCTGCTGATGCTGTAAAAGATGA-AGCAGAA-CGTGCAGGTCAATACTACATCAACCACCGTTGGTTGGGCGGAACCCTTACAAACTGGGAAACGATCCAAAAACGTGTTGCTCGTTTGAAAGAAATCAAACGCATGGAAGAAGACGGAATTTTTGACGTGCTTCCTAAGAAAGAAGTCGCTCTTTTGAACA…
MF376063	2001881a	140 D S oralis	Invasive Disease	CSF	NA	Non-pneumococcal streptococci	Streptococcus oralis	411	AAACAACTTCTTGAGGCTGGTGTACACTTTGGTCACCAAACTCGTCGCTGGAACCCTAAGATGGCTAAGTACATCTTCACTGAACGTAACGGAATCCACGTTATCGACTTGCAACAAACTGTAAAATACGCTGACCAAGCATACGACTTCATGCGTGATGCTGCAGCTAACGATGCAGTTGTATTGTTTGTTGGTACTAAGAAACAAGCTGCTGATGCTGTTAAGGAAGA-AGCAGAA-CGTTCAGGTCAATACTACATCAACCACCGTTGGTTGGGTGGAACTCTTACTAACTGGGGAACTATCCAAAAACGTATTGCTCGTTTGAAAGAAATCAAACGCATGGAAGAAGAAGGAATCTTTGATGTTCTTCCTAAGAAAGAAGTTGCACTTCTTAACA…
MF376064	2001881b	141 D S oralis	Invasive Disease	CSF	NA	Non-pneumococcal streptococci	Streptococcus oralis	408	AAACAACTTCTTGAGGCTGGTGTACACTTTGGTCACCAAACTCGTCGCTGGAACCCTAAGATGGCTAAGTACATCTTCACTGAACGTAACGGAATCCACGTTATCGACTTGCAACAAACTGTAAAATACGCTGACCAAGCATACGACTTCATGCGTGATGCTGCAGCTAACGATGCAGTTGTATTGTTTGTTGGTACTAAGAAACAAGCTGCTGATGCTGTTAAGGAAGAAGCAGAACGTTCAGGTCAATACTACATCAACCACCGTTGGTTGGGTGGAACTCTTACTAACTGGGGAACTATCCAAAAACGTATTGCTCGTTTGAAAGAAATCAAACGCATGGAAGAAGAAGGAATCTTTGATGTTCTTCCTAAGAAAGAAGTTGCACTTCTTAACAAA…
MF376065	2001946	142 D S suis	Invasive Disease	CSF	NA	Non-pneumococcal streptococci	Streptococcus suis	408	AAACAACTTCTTGAGGCTGGTGTACACTTCGGTCACCAAACTCGTCGCTGGAATCCTAAGATGGCTAAGTACATCTTCACAGAGCGTAACGGTATCCACGTTATCGACTTGCAACAAACTGTAAAATTGGCTGACCAAGCTTACGAATTCATCCGTGACGCTGCAGCAAACGACGCAGTTATCTTGTTCGTAGGTACTAAAAAACAAGCTGCTGAAGCTGTTAAAGACGAAGCTATCCGCGCTGGTCAATACTTCATCAACCACCGTTGGTTGGGTGGAACTCTTACAAACTGGGGTACAATCCAAAAACGTATCGCTCGTTTGAAAGAAATCAACCGTATGGAAGAAGATGGAACTTTCGAAGTGCTTCCTAAGAAAGAAGTAGCATTGTTGAACAAA…
MF376066	2012092	143 D S suis	Invasive Disease	CSF	NA	Non-pneumococcal streptococci	Streptococcus suis	408	AAACAACTTCTTGAGGCTGGTGTACACTTCGGTCACCAAACTCGTCGCTGGAATCCTAAGATGGCTAAATACATCTTCACAGAGCGTAACGGTATCCACGTTATCGACTTGCAACAAACTGTAAAATTGGCTGACCAAGCTTACGAATTCATCCGTGACGCTGCAGCAAACGACGCAGTTATCTTGTTCGTAGGTACTAAAAAACAAGCTGCTGAAGCTGTTAAAGACGAAGCTATCCGTGCTGGTCAATACTTCATCAACCACCGTTGGTTGGGTGGAACTCTTACAAACTGGGGTACAATCCAAAAACGTATCGCTCGTTTGAAAGAAATCAACCGTATGGAAGAAGATGGAACTTTCGAAGTGCTTCCTAAGAAAGAAGTAGCATTGTTGAACAAA…
MF376067	2012603	144 D S sanguinis	Invasive Disease	CSF	NA	Non-pneumococcal streptococci	Streptococcus sanguinis	408	AAACAACTTCTTGAGGCTGGTGTTCACTTTGGTCACCAAACTCGTCGCTGGAACCCTAAGATGGCTAAGTACATCTTCACTGAGCGTAATGGCATCCACGTAATCGACTTGCAGCAAACTGTAAAGTATGCTGACCAAGCTTACGATTTTATGCGTGATGCTGCTGCTAACGATGCAGTTATCCTGTTCGTTGGTACTAAAAAGCAAGCTGCTGACGCTGTCAAAGAAGAAGCAGAACGTTCAGGTCAATACTTCATCAACCACCGTTGGTTGGGTGGAACTCTTACAAACTGGTCTACTATCCAAAAACGTGTAGCTCGTTTGAAAGAAATCAAACGCATGGAAGAAGACGGAACTTTCGAAGTTCTTCCTAAGAAAGAAGTCGCTCTTCTCAACAAA…
MF376068	2020992	145 D S agalactiae	Invasive Disease	CSF	NA	Non-pneumococcal streptococci	Streptococcus agalactiae	408	AAACAACTTCTTGAGGCTGGTGTTCACTTTGGTCACCAAACTCGTCGCTGGAACCCTAAGATGGCTAAGTACATCTTCACAGAACGTAATGGTATCCACGTTATCGACCTTCAACAAACTGTAAAATTAGCTGACCAAGCTTACGAATTTGTTCGTGATGCTGCAGCAAACGATGCAGTTATCTTGTTTGTTGGTACTAAGAAACAAGCAGCTGAAGCTGTTGCTGAAGAAGCTAAACGTGCTGGTCAATACTTCATTAACCACCGTTGGTTAGGTGGAACTCTTACTAACTGGGGAACTATCCAAAAACGTATTGCTCGTTTGAAAGAAATCAAACGTATGGAAGAAGAAGGAACTTTTGAACTTCTTCCTAAGAAAGAAGTTGCATTGTTAAACAAA…
MF376069	2021065	146 D S infantis	Invasive Disease	CSF	NA	Non-pneumococcal streptococci	Streptococcus infantis	411	AAACAACTTCTTGAGGCTGGTGTACACTTTGGTCACCAAACTCGTCGCTGGAACCCTAAGATGGCTAAGTACATCTTCACTGAGCGTAACGGAATCCACGTTATTGACTTGCAACAAACTGTAAAATACGCTGATCAAGCATATGACTTCATGCGTGATGCAGCAGCTAACGATGCAGTTGTATTGTTTGTTGGTACTAAGAAACAAGCAGCTGACGCAGTTGCTGAAGA-AGCAGTA-CGTTCAGGTCAATACTTCATCAACCACCGTTGGTTGGGTGGAACTCTTACAAACTGGGGAACAATCCAAAAACGTATCGCTCGTTTGAAAGAAATCAAACGTATGGAAGAAGATGGAACTTTCGAAGTTCTTCCTAAGAAAGAAGTTGCACTTCTTAACA…
MF376070	2021911	147 D S salivarius	Invasive Disease	CSF	NA	Non-pneumococcal streptococci	Streptococcus salivarius	408	AAACAACTTCTTGAGGCTGGTGTTCACTTCGGTCACCAAACTCGTCGCTGGAATCCTAAGATGGCTAAGTACATCTTCACAGAACGTAACGGAATCCACGTTATCGACTTGCAACAAACTGTAAAAATGGCTGATACAGCTTACGAATTCGTTCGTGAAGCAGCGGCTAACGATGCAGTAATCTTGTTCGTTGGTACTAAAAAACAAGCAGCTGAAGCAGTAGCTGAAGAAGCAACTCGTGCTGGTCAATACTACATCAACCACCGTTGGTTGGGTGGTACTCTTACAAACTGGGATACTATCCAAAAACGTATCGCTCGTTTGAAAGAAATCAAACAAATGGAAGCTGATGGAACTTTCGAAGTTCTTCCTAAGAAAGAAGTTGCACTTCTTAACAAA…
MF376071	2031759	148 D S salivarius	Invasive Disease	CSF	NA	Non-pneumococcal streptococci	Streptococcus salivarius	408	AAACAACTTCTTGAGGCTGGTGTTCACTTCGGTCACCAAACTCGTCGCTGGAATCCTAAGATGGCTAAGTACATCTTCACAGAACGTAACGGAATCCACGTTATCGACTTGCAACAAACTGTAAAAATGGCTGATACAGCTTACGAATTCGTTCGTGAAGCAGCAGCTAACGATGCAGTAATCTTGTTCGTTGGTACTAAAAAACAAGCAGCTGAAGCAGTAGCTGAAGAAGCAACTCGTGCTGGTCAATACTACATCAACCACCGTTGGTTGGGTGGTACTCTTACAAACTGGGATACTATCCAAAAACGTATCGCTCGTTTGAAAGAAATCAAACAAATGGAAGCTGATGGAACTTTCGAAGTTCTTCCTAAGAAAGAAGTTGCACTTCTTAACAAA…
MF376072	2032569	149 D S pyogenes	Invasive Disease	blood	NA	Non-pneumococcal streptococci	Streptococcus pyogenes	408	AAACAACTTCTTGAGGCTGGTGTTCACTTTGGTCACCAAACTCGTCGCTGGAACCCTAAGATGGCTAAATACATCTTCACAGAGCGTAACGGTATCCACGTTATCGATCTTCAACAAACTGTAAAATTAGCTGACCAAGCTTACGAATTTGTTCGTGATGCTGCAGCAAACGATGCTGTCATCTTGTTCGTTGGTACTAAAAAACAAGCTGCTGAAGCAGTTGCTGACGAAGCAACGCGTGCAGGCCAATACTTCATCAACCACCGTTGGTTGGGTGGAACGCTTACCAACTGGGGAACTATCCAAAAACGTATCGCTCGTTTGAAAGAAATCAAACGTATGGAAGAAGAAGGAACCTTTGACGTTCTTCCTAAGAAAGAAGTTGCACTTCTTAACAAA…
MF376073	2040445	150 D S mitis	Invasive Disease	CSF	NA	Non-pneumococcal streptococci	Streptococcus mitis	411	AAACAACTTCTTGAGGCTGGTGTACACTTTGGTCACCAAACTCGTCGCTGGAACCCTAAGATGGCTAAGTACATCTTCACTGAGCGTAACGGAATCCACGTTATCGACTTGCAACAAACTGTAAAATACGCTGACCAAGCTTACGATTTCATGCGTGATGCAGCAGCTAACGATGCAGTTGTATTATTTGTTGGTACTAAGAAACAAGCAGCTGATGCAGTTGCTGAAGA-AGCAGTA-CGTTCAGGTCAATACTTCATCAACCACCGTTGGTTGGGTGGAACTCTTACAAACTGGGGAACAATCCAAAAACGTATCGCTCGTTTGAAAGAAATCAAACGTATGGAAGAAGATGGAACTTTCGAAGTTCTTCCTAAGAAAGAAGTTGCACTTCTTAACA…
MF376074	2040707	151 D S pyogenes	Invasive Disease	CSF	NA	Non-pneumococcal streptococci	Streptococcus pyogenes	408	AAACAACTTCTTGAGGCTGGTGTTCACTTTGGTCACCAAACTCGTCGCTGGAACCCTAAGATGGCTAAATACATCTTCACAGAGCGTAACGGTATCCACGTTATCGATCTTCAACAAACTGTAAAATTAGCTGACCAAGCTTACGAATTTGTTCGTGATGCTGCAGCAAACGATGCTGTCATCTTGTTCGTTGGTACTAAAAAACAAGCTGCTGAAGCAGTTGCTGACGAAGCAACGCGTGCAGGCCAATACTTCATCAACCACCGTTGGTTGGGTGGAACGCTTACCAACTGGGGAACTATCCAAAAACGTATCGCTCGTTTGAAAGAAATCAAACGTATGGAAGAAGAAGGAACCTTTGACGTTCTTCCTAAGAAAGAAGTTGCACTTCTTAACAAA…
MF376075	2041034	152 D S salivarius	Invasive Disease	CSF	NA	Non-pneumococcal streptococci	Streptococcus salivarius	408	AAACAACTTCTTGAGGCTGGTGTTCACTTCGGTCACCAAACTCGTCGCTGGAATCCTAAGATGGCTAAGTACATCTTCACAGAACGTAACGGAATCCACGTTATCGACTTGCAACAAACTGTAAAAATGGCTGATACAGCTTACGAATTCGTTCGTGAAGCAGCAGCTAACGATGCAGTAATCTTGTTCGTTGGTACTAAAAAACAAGCAGCTGAAGCAGTAGCTGAAGAAGCAACTCGTGCTGGTCAATACTACATCAACCACCGTTGGTTGGGTGGTACTCTTACAAACTGGGATACTATCCAAAAACGTATCGCTCGTTTGAAAGAAATCAAACAAATGGAAGCTGATGGAACTTTCGAAGTTCTTCCTAAGAAAGAAGTTGCACTTCTTAACAAA…
MF376076	2050146	153 D S mitis	Invasive Disease	blood	NA	Non-pneumococcal streptococci	Streptococcus mitis	408	AAACAACTTCTTGAGGCTGGTGTACACTTTGGTCACCAAACTCGTCGCTGGAACCCTAAGATGGCTAAATACATCTTTACAGAGCGTAACGGAATCCACGTTATCGACTTGCAACAAACTGTAAAATACGCTGACCAAGCATACGACTTCATGCGTGATGCAGCAGCTAACGATGCAGTTGTATTGTTCGTTGGTACTAAGAAACAAGCAGCTGATGCAGTTGCTGAAGAAGCAGTACGTTCAGGTCAATACTTCATCAACCACCGTTGGTTGGGTGGAACTCTTACAAACTGGGGAACAATCCAAAAACGTATCGCTCGTTTGAAAGAAATCAAACGTATGGAAGAAGATGGAACTTTTGAAGTTCTTCCTAAGAAAGAAGTTGCACTTCTTAACAAA…
MF376077	2050225	154 D S oralis	Invasive Disease	CSF	NA	Non-pneumococcal streptococci	Streptococcus oralis	411	AAACAACTTCTTGAGGCTGGTGTACACTTTGGTCACCAAACTCGTCGCTGGAACCCTAAGATGGCTAAGTACATCTTCACTGAGCGTAACGGAATCCACGTTATCGACTTGCAACAAACTGTAAAATACGCTGACCAAGCATACGACTTTATGCGTGATGCGGCAGCTAACGATGCAGTTGTATTGTTTGTTGGTACTAAAAAACAAGCTGCTGAAGCTGTTAAAGAAGA-AGCAGAA-CGTTCAGGTCAATACTACATCAACCACCGTTGGTTGGGTGGAACTCTTACTAACTGGGGAACTATCCAAAAACGTATTGCTCGTTTGAAAGAAATCAAACGTATGGAAGAAGAAGGAATCTTCGACGTTCTTCCTAAGAAAGAAGTTGCACTTCTTAACA…
MF376078	2050681	155 D S dysgalactiae subsp equisimilis	Invasive Disease	CSF	NA	Non-pneumococcal streptococci	Streptococcus dysgalactiae subsp equisimilis	408	AAACAACTTCTTGAGGCTGGTGTTCACTTTGGTCACCAAACTCGTCGCTGGAACCCTAAGATGGCTAAATACATCTTCACAGAGCGTAACGGTATCCACGTTATCGACTTGCAACAAACTGTAAAATTAGCTGACCAAGCTTACGAATTCGTTCGTGATGCAGCAGCTAACGACGCTGTTATCTTGTTCGTTGGTACTAAAAAACAAGCTGCTGAAGCAGTTGCTGACGAAGCAACTCGTGCAGGTCAATACTTCATCAACCACCGTTGGTTGGGTGGAACACTTACTAACTGGGGAACAATCCAAAAACGTATCGCTCGTTTGAAAGAAATCAAACGCATGGAAGAAGAAGGAACTTTCGACGTTCTTCCTAAGAAAGAAGTTGCACTTCTTAACAAA…
MF376079	2050868	156 D S sanguinis	Invasive Disease	CSF	NA	Non-pneumococcal streptococci	Streptococcus sanguinis	408	AAACAACTTCTTGAGGCTGGTGTTCACTTTGGTCACCAAACTCGTCGCTGGAACCCTAAGATGGCTAAATACATCTTCACTGAGCGTAACGGTATCCACGTAATCGACTTGCAGCAAACTGTAAAGTATGCTGACCAAGCTTACGACTTTATGCGTGATGCTGCTGCTAACGATGCAGTTATCCTCTTCGTTGGTACTAAGAAGCAAGCTGCTGACGCTGTCAAAGAAGAAGCAGAACGTTCAGGTCAATACTTCATCAACCACCGTTGGTTGGGTGGAACTCTTACAAACTGGTCTACTATCCAAAAACGTGTAGCTCGTTTGAAAGAAATCAAACGCATGGAAGAAGACGGAACTTTCGAAGTTCTTCCTAAGAAAGAAGTCGCTCTTCTCAACAAA…
MF376080	2051201	157 D S mitis	Invasive Disease	CSF	NA	Non-pneumococcal streptococci	Streptococcus mitis	411	AAACAACTTCTTGAGGCTGGTGTACACTTTGGTCACCAAACTCGTCGCTGGAACCCTAAGATGGCTAAGTACATCTTCACTGAGCGTAACGGAATTCACGTTATCGACTTACAACAAACTGTAAAATATGCTGACCAAGCTTACGATTTTATGCGTGATGCAGTAGCTAACGATGCAGTTGTATTGTTCGTTGGTACTAAGAAACAAGCAGCTGATGCAGTTGCTGAAGA-AGCAGTA-CGTTCAGGTCAATACTTCATCAACCACCGTTGGTTGGGTGGAACTCTTACAAACTGGGGAACAATCCAAAAACGTATCGCTCGTTTGAAAGAAATCAAACGTATGGAAGAAGATGGAACTTTTGAAGTTCTTCCTAAGAAAGAAGTTGCACTTCTTAACA…
MF376081	2051259	158 D S oralis	Invasive Disease	CSF	NA	Non-pneumococcal streptococci	Streptococcus oralis	411	AAACAACTTCTTGAGGCTGGTGTACACTTTGGTCACCAAACTCGTCGCTGGAACCCTAAGATGGCTAAGTACATCTTCACTGAGCGTAACGGAATCCACGTAATCGACTTGCAACAAACTGTAAAATACGCTGACCAAGCTTACGACTTTATGCGTGATGCAGCAGCTAACGATGCAGTTGTATTGTTCGTTGGTACTAAGAAACAAGCTGCTGACGCTGTTAAAGAAGA-AGCAGAA-CGTTCAGGTCAATACTACATCAACCACCGTTGGTTGGGTGGAACTCTTACCAACTGGGGAACTATCCAAAAACGTATTGCTCGTTTGAAAGAAATTAAACGTATGGAAGAAGAAGGAATCTTTGACGTTCTTCCTAAGAAAGAAGTTGCACTTCTTAACA…
MF376082	2051440	159 D S mitis	Invasive Disease	CSF	NA	Non-pneumococcal streptococci	Streptococcus mitis	411	AAACAACTTCTTGAGGCTGGTGTACACTTTGGTCACCAAACTCGTCGCTGGAACCCTAAGATGGCTAAGTACATCTTCACTGAGCGTAACGGAATCCACGTTATCGACTTGCAACAAACTGTAAAATACGCTGACCAAGCTTACGATTTCATGCGTGATGCAGCAGCTAACGATGCAGTTGTATTGTTTGTTGGTACTAAGAAACAAGCAGCTGATGCAGTTGCTGAAGA-AGCAGTA-CGTTCAGGTCAATACTTCATCAACCACCGTTGGTTGGGTGGAACTCTTACAAACTGGGGAACAATCCAAAAACGTATCGCTCGTTTGAAAGAAATCAAACGTATGGAAGAAGATGGAACTTTCGAAGTTCTTCCTAAGAAAGAAGTTGCACTTCTTAACA…
MF376083	2051470	160 D S sanguinis	Invasive Disease	CSF	NA	Non-pneumococcal streptococci	Streptococcus sanguinis	408	AAACAACTTCTTGAGGCTGGTGTTCACTTTGGTCACCAAACTCGTCGCTGGAACCCTAAGATGGCTAAGTACATCTTCACTGAGCGTAACGGTATCCACGTAATCGACTTGCAGCAAACTGTAAAGTATGCTGACCAAGCTTACGACTTTATGCGTGATGCTGCTGCTAACGATGCAGTTATCCTCTTCGTTGGTACTAAGAAGCAAGCTGCTGATGCTGTCAAAGAAGAAGCAGAACGTTCAGGTCAATACTTCATCAACCACCGTTGGTTGGGTGGAACTCTTACAAACTGGTCTACTATCCAAAAACGTGTGGCTCGTTTGAAAGAAATCAAACGCATGGAAGAAGACGGAACCTTCGAAGTTCTTCCTAAGAAAGAAGTCGCTCTTCTCAACAAA…
MF376084	2051489	161 D S salivarius	Invasive Disease	CSF	NA	Non-pneumococcal streptococci	Streptococcus salivarius	408	AAACAACTTCTTGAGGCTGGTGTTCACTTCGGTCACCAAACTCGTCGCTGGAATCCTAAGATGGCTAAGTACATCTTCACAGAACGTAACGGAATCCACGTTATCGACTTGCAACAAACTGTAAAAATGGCTGATACAGCTTACGAATTCGTTCGTGAAGCAGCAGCTAACGATGCAGTAATCTTGTTCGTTGGTACTAAAAAACAAGCAGCTGAAGCAGTAGCTGAAGAAGCAACTCGTGCTGGTCAATACTACATCAACCACCGTTGGTTGGGTGGTACTCTTACAAACTGGGATACTATCCAAAAACGTATCGCTCGTTTGAAAGAAATCAAACAAATGGAAGCTGATGGAACTTTCGAAGTTCTTCCTAAGAAAGAAGTTGCACTTCTTAACAAA…
MF376085	2051729	162 D S suis	Invasive Disease	CSF	NA	Non-pneumococcal streptococci	Streptococcus suis	408	AAACAACTTCTTGAGGCTGGTGTACACTTCGGTCACCAAACTCGTCGCTGGAATCCTAAGATGGCTAAATACATCTTCACAGAGCGTAACGGTATCCACGTTATCGACTTGCAACAAACTGTAAAATTGGCTGACCAAGCTTACGAATTCATCCGTGACGCTGCAGCAAACGACGCAGTTATCTTGTTCGTAGGTACTAAAAAACAAGCTGCTGAAGCTGTTAAAGACGAAGCTATCCGTGCTGGTCAATACTTCATCAACCACCGTTGGTTGGGTGGAACTCTTACAAACTGGGGTACAATCCAAAAACGTATCGCTCGTTTGAAAGAAATCAACCGTATGGAAGAAGATGGAACTTTCGAAGTGCTTCCTAAGAAAGAAGTAGCATTGTTGAACAAA…
MF376086	2060032	163 D S agalactiae	Invasive Disease	CSF	NA	Non-pneumococcal streptococci	Streptococcus agalactiae	408	AAACAACTTCTTGAGGCTGGTGTTCACTTTGGTCACCAAACTCGTCGCTGGAACCCTAAGATGGCTAAGTACATCTTCACAGAACGTAATGGTATCCACGTTATCGACCTTCAACAAACTGTAAAATTAGCTGACCAAGCTTACGAATTTGTTCGTGATGCTGCAGCAAACGATGCAGTTATCTTGTTTGTTGGTACTAAGAAACAAGCAGCTGAGGCTGTTGCTGAAGAAGCTAAACGTGCTGGTCAATACTTCATTAACCACCGTTGGTTAGGTGGAACTCTTACTAACTGGGGAACTATCCAAAAACGTATTGCTCGTTTGAAAGAAATCAAACGTATGGAAGAAGAAGGAACTTTTGAACTGCTGCCTAAGAAAGAAGTTGCATTGTTAAACAAA…
MF376087	2060584	164 D S oralis	Invasive Disease	blood	NA	Non-pneumococcal streptococci	Streptococcus oralis	411	AAACAACTTCTTGAGGCTGGTGTACACTTTGGTCACCAAACTCGTCGCTGGAACCCTAAGATGGCTAAGTACATCTTCACTGAGCGTAACGGAATCCACGTTATCGACTTGCAACAAACTGTAAAATACGCTGACCAAGCATACGACTTTATGCGTGATGCGGCAGCTAACGATGCAGTTGTATTGTTTGTTGGTACTAAAAAACAAGCTGCTGACGCTGTTAAAGAAGA-AGCAGAA-CGTTCAGGTCAATACTACATCAACCACCGTTGGTTGGGTGGAACTCTTACTAACTGGGGAACTATCCAAAAACGTATTGCTCGTTTGAAAGAAATCAAACGTATGGAAGAAGAAGGAATCTTCGACGTTCTTCCTAAGAAAGAAGTTGCACTTCTTAACA…
MF376088	2060707	165 D S gordonii	Invasive Disease	CSF	NA	Non-pneumococcal streptococci	Streptococcus gordonii	408	AAACAACTTCTTGAGGCTGGTGTTCACTTTGGTCACCAAACTCGTCGCTGGAACCCTAAGATGGCTAAGTACATCTTCACAGAGCGTAACGGTATCCACGTTATTGACTTGCAACAAACTGTAAAATATGCAGACCAAGCATATGATTTCATCCGTGATGCAGCTGCAAACGATGCAATCATCTTGTTTGTTGGTACTAAAAAGCAAGCTGCTGAAGCTGTAAAAGATGAAGCAGAACGCGCTGGTCAATACTACATCAACCACCGTTGGTTGGGTGGAACTCTTACAAACTGGTCTACTATCCAAAAACGTGTAGCTCGTTTGAAAGAAATCAAACGTATGGAAGAAGACGGAACTTTCGAAGTTCTTCCTAAGAAAGAAGTAGCTCTTCTTAACAAA…
MF376089	2060873	166 D S intermedius	Invasive Disease	CSF	NA	Non-pneumococcal streptococci	Streptococcus intermedius	411	AAACAACTTCTTGAGGCTGGTGTTCACTTTGGTCACCAAACTCGTCGCTGGAACCCTAAGATGGCGAAATACATCTTCACAGAACGTAATGGTATCCACGTAATTGACCTTCAGCAAACTGTAAAATTTGCAGATCAAGCATATGATTTTATGCGTGATGCTGCTGCTAACGATGCGGTTATCTTGTTTGTTGGTACCAAAAAGCAAGCTGCTGATGCTGTAAAAGATGA-AGCAGAA-CGTGCAGGTCAATACTACATCAATCACCGTTGGTTGGGCGGAACCCTTACCAACTGGGAAACGATCCAAAAACGTGTTGCTCGTTTGAAAGAAATCAAACGCATGGAAGAAGACGGAATTTTTGACGTGCTTCCTAAGAAAGAAGTCGCTCTTTTGAACA…
MF376090	2060874	167 D S mitis	Invasive Disease	CSF	NA	Non-pneumococcal streptococci	Streptococcus mitis	411	AAACAACTTCTTGAGGCTGGTGTACACTTTGGTCACCAAACTCGTCGCTGGAACCCTAAGATGGCTAAGTACATCTTCACTGAGCGTAACGGAATCCACGTTATCGACTTGCAACAAACTGTAAAATACGCTGACCAAGCTTACGATTTCATGCGTGATGCAGCAGCTAACGATGCAGTTGTATTGTTTGTTGGTACTAAGAAACAAGCAGCTGATGCAGTTGCTGAAGA-AGCAGTA-CGTTCAGGTCAATACTTCATCAACCACCGTTGGTTGGGTGGAACTCTTACAAACTGGGGAACAATCCAAAAACGTATCGCTCGTTTGAAAGAAATCAAACGTATGGAAGAAGATGGAACTTTCGAAGTTCTTCCTAAGAAAGAAGTTGCACTTCTTAACA…
MF376091	2060975	168 D S agalactiae	Invasive Disease	blood	NA	Non-pneumococcal streptococci	Streptococcus agalactiae	408	AAACAACTTCTTGAGGCTGGTGTTCACTTTGGTCACCAAACTCGTCGCTGGAACCCTAAGATGGCTAAGTACATCTTCACAGAACGTAATGGTATCCACGTTATCGACCTTCAACAAACTGTAAAATTAGCTGACCAAGCTTACGAATTTGTTCGTGATGCTGCAGCAAACGATGCAGTTATCTTGTTTGTTGGTACTAAGAAACAAGCAGCTGAGGCTGTTGCTGAAGAAGCTAAACGTGCTGGTCAATACTTCATTAACCACCGTTGGTTAGGTGGAACTCTTACTAACTGGGGAACTATCCAAAAACGTATTGCTCGTTTGAAAGAAATCAAACGTATGGAAGAAGAAGGAACTTTTGAACTTCTTCCTAAGAAAGAAGTTGCATTGTTAAACAAA…
MF376092	2061237	169 D S salivarius	Invasive Disease	CSF	NA	Non-pneumococcal streptococci	Streptococcus salivarius	408	AAACAACTTCTTGAGGCTGGTGTTCACTTCGGTCACCAAACTCGTCGCTGGAATCCTAAGATGGCTAAGTACATCTTCACAGAACGTAACGGAATCCACGTTATCGACTTGCAACAAACTGTAAAAATGGCTGATACAGCTTACGAATTCGTTCGTGAAGCAGCGGCTAACGATGCAGTAATCTTGTTCGTTGGTACTAAAAAACAAGCAGCTGAAGCAGTAGCTGAAGAAGCAACTCGTGCTGGTCAATACTACATCAACCACCGTTGGTTGGGTGGTACTCTTACAAACTGGGATACTATCCAAAAACGTATCGCTCGTTTGAAAGAAATCAAACAAATGGAAGCTGATGGAACTTTCGAAGTTCTTCCTAAGAAAGAAGTTGCACTTCTTAACAAA…
MF376093	2061238	170 D S suis	Invasive Disease	CSF	NA	Non-pneumococcal streptococci	Streptococcus suis	408	AAACAACTTCTTGAGGCTGGTGTACACTTCGGTCACCAAACTCGTCGCTGGAATCCTAAGATGGCTAAGTACATCTTCACAGAGCGTAACGGTATCCACGTTATCGACTTGCAACAAACTGTAAAATTGGCTGACCAAGCTTACGAATTCATCCGTGACGCTGCAGCAAACGACGCAGTTATCTTGTTCGTAGGTACTAAAAAACAAGCTGCTGAAGCTGTTAAAGACGAAGCTATCCGCGCTGGTCAATACTTCATCAACCACCGTTGGTTGGGTGGAACTCTTACAAACTGGGGTACAATCCAAAAACGTATCGCTCGTTTGAAAGAAATCAACCGTATGGAAGAAGATGGAACTTTCGAAGTGCTTCCTAAGAAAGAAGTAGCATTGTTGAACAAA…
MF376094	2061410	171 D S suis	Invasive Disease	CSF	NA	Non-pneumococcal streptococci	Streptococcus suis	408	AAACAACTTCTTGAGGCTGGTGTACACTTCGGTCACCAAACTCGTCGCTGGAATCCTAAGATGGCTAAGTACATCTTCACAGAGCGTAACGGTATCCACGTTATCGACTTGCAACAAACTGTAAAATTGGCTGACCAAGCTTACGAATTCATCCGTGACGCTGCAGCAAACGACGCAGTTATCTTGTTCGTAGGTACTAAAAAACAAGCTGCTGAAGCTGTTAAAGACGAAGCTATCCGCGCTGGTCAATACTTCATCAACCACCGTTGGTTGGGTGGAACTCTTACAAACTGGGGTACAATCCAAAAACGTATCGCTCGTTTGAAAGAAATCAACCGTATGGAAGAAGATGGAACTTTCGAAGTGCTTCCTAAGAAAGAAGTAGCATTGTTGAACAAA…
MF376095	2070017	172 D S salivarius	Invasive Disease	CSF	NA	Non-pneumococcal streptococci	Streptococcus salivarius	408	AAACAACTTCTTGAGGCTGGTGTTCACTTCGGTCACCAAACTCGTCGCTGGAATCCTAAGATGGCTAAGTACATCTTCACAGAACGTAACGGAATCCACGTTATCGACTTGCAACAAACTGTAAAAATGGCTGATACAGCTTACGAATTCGTTCGTGAAGCAGCGGCTAACGATGCAGTAATCTTGTTCGTTGGTACTAAAAAACAAGCAGCTGAAGCAGTAGCTGAAGAAGCAACTCGTGCTGGTCAATACTACATCAACCACCGTTGGTTGGGTGGTACTCTTACAAACTGGGATACTATCCAAAAACGTATCGCTCGTTTGAAAGAAATCAAACAAATGGAAGCTGATGGAACTTTCGAAGTTCTTCCTAAGAAAGAAGTTGCACTTCTTAACAAA…
MF376096	2070120	173 D S pyogenes	Invasive Disease	CSF	NA	Non-pneumococcal streptococci	Streptococcus pyogenes	408	AAACAACTTCTTGAGGCTGGTGTTCACTTTGGTCACCAAACTCGTCGCTGGAACCCTAAGATGGCTAAATACATCTTCACAGAGCGTAACGGTATCCACGTTATCGATCTTCAACAAACTGTAAAATTAGCTGACCAAGCTTACGAATTTGTTCGTGATGCTGCAGCAAACGATGCTGTCATCTTGTTCGTTGGTACTAAAAAACAAGCTGCTGAAGCAGTTGCTGACGAAGCAACGCGTGCAGGCCAATACTTCATCAACCACCGTTGGTTGGGTGGAACGCTTACCAACTGGGGAACTATCCAAAAACGTATCGCTCGTTTGAAAGAAATCAAACGTATGGAAGAAGAAGGAACCTTTGACGTTCTTCCTAAGAAAGAAGTTGCACTTCTTAACAAA…
MF376097	2070319	174 D S oralis	Invasive Disease	CSF	NA	Non-pneumococcal streptococci	Streptococcus oralis	411	AAACAACTTCTTGAGGCTGGTGTACACTTTGGTCACCAAACTCGTCGCTGGAACCCTAAGATGGCTAAGTACATCTTCACTGAACGTAACGGAATCCACGTTATCGACTTGCAACAAACTGTAAAATACGCTGACCAAGCATACGACTTCATGCGTGATGCTGCGGCTAACGATGCAGTTGTATTGTTTGTTGGTACTAAGAAACAAGCTGCTGATGCTGTTAAGGAAGA-AGCAGAA-CGTTCAGGTCAATACTACATCAACCACCGTTGGTTGGGTGGAACTCTTACGAACTGGGGAACTATCCAAAAACGTATTGCTCGTTTGAAAGAAATCAAACGCATGGAAGAAGAAGGAATCTTTGATGTTCTTCCTAAGAAAGAAGTTGCACTTCTTAACA…
MF376098	2070605	175 D S oralis	Invasive Disease	CSF	NA	Non-pneumococcal streptococci	Streptococcus oralis	411	AAACAACTTCTTGAGGCTGGTGTACACTTTGGTCACCAAACTCGTCGCTGGAACCCTAAGATGGCTAAGTACATCTTCACTGAACGTAACGGAATCCACGTTATCGACTTGCAACAAACTGTAAAATACGCTGACCAAGCATACGACTTCATGCGTGATGCTGCGGCTAACGATGCAGTTGTATTGTTTGTTGGTACTAAGAAACAAGCTGCTGATGCTGTTAAGGAAGA-AGCAGAA-CGTTCAGGTCAATACTACATCAACCACCGTTGGTTGGGTGGAACTCTTACGAACTGGGGAACTATCCAAAAACGTATTGCTCGTTTGAAAGAAATCAAACGCATGGAAGAAGAAGGAATCTTTGATGTTCTTCCTAAGAAAGAAGTTGCACTTCTTAACA…
MF376099	2070660	176 D S cristatus	Invasive Disease	CSF	NA	Non-pneumococcal streptococci	Streptococcus cristatus	408	AAACAACTTCTTGAGGCTGGTGTTCACTTTGGTCACCAAACTCGTCGCTGGAACCCTAAGATGGCTAAGTACATCTTCACTGAGCGTAACGGTATCCACGTTATCGACCTTCAACAAACTGTAAAATACGCAGATCAAGCTTACGACTTCATGCGTGATGCAGCTGCAAACGATGCAGTTATCTTGTTTGTTGGTACTAAAAAGCAAGCTGCTGAAGCTGTAAAAGAAGAAGCAGAACGTGCTGGTCAATACTACATCAACCACCGTTGGTTGGGTGGAACTCTTACAAACTGGACAACTATCCAAAAACGTGTTGCTCGTTTGAAAGAAATCAAACGTATGGAAGAAGAAGGAATCTTCGAAGTTCTTCCTAAGAAAGAAGTAGCACTTTTGAACAAA…
MF376100	2070991	177 D S salivarius	Invasive Disease	blood	NA	Non-pneumococcal streptococci	Streptococcus salivarius	408	AAACAACTTCTTGAGGCTGGTGTTCACTTCGGTCACCAAACTCGTCGCTGGAATCCTAAGATGGCTAAGTACATCTTCACAGAACGTAACGGGATCCACGTTATCGACTTGCAACAAACTGTAAAAATGGCTGATACAGCTTACGAATTCGTTCGTGAAGCAGCAGCTAACGATGCAGTAATCTTGTTCGTTGGTACTAAAAAACAAGCAGCTGAAGCAGTAGCTGAAGAAGCAACTCGTGCTGGTCAATACTACATCAACCACCGTTGGTTGGGTGGTACTCTTACAAACTGGGATACTATCCAAAAACGTATCGCTCGTTTGAAAGAAATCAAACAAATGGAAGCTGATGGAACTTTCGAAGTTCTTCCTAAGAAAGAAGTTGCACTTCTTAACAAA…
MF376101	2071074	178 D S equi subsp zooepidemicus	Invasive Disease	CSF	NA	Non-pneumococcal streptococci	Streptococcus equi subsp zooepidemicus	408	AAACAACTTCTTGAGGCTGGTGTTCACTTTGGTCACCAAACTCGTCGCTGGAACCCTAAGATGGCTAAATACATCTTCACAGAGCGTAACGGTATCCACGTTATCGACTTGCAACAAACTGTAAAATTAGCTGATCAAGCTTACGAGTTTGTTCGTGACGCAGCAGCAAACGATGCTGTTATCTTGTTTGTTGGTACTAAAAAGCAAGCTGCTGAAGCAGTTGCTGACGAAGCAACTCGTGCAGGTCAATACTTCATTAACCATCGTTGGTTGGGTGGAACACTTACAAACTGGGGAACTATCCAAAAGCGTATCGCTCGTTTGAAAGAAATCAAACGCATGGAAGAAGAAGGAACCTTTGAGGTTCTTCCTAAGAAAGAGGTTGCACTTCTTAACAAG…
MF376102	2071319	179 D S suis	Invasive Disease	CSF	NA	Non-pneumococcal streptococci	Streptococcus suis	408	AAACAACTTCTTGAGGCTGGTGTACACTTCGGTCACCAAACTCGTCGCTGGAATCCTAAGATGGCTAAGTACATCTTCACAGAGCGTAACGGTATCCACGTTATCGACTTGCAACAAACTGTAAAATTGGCTGACCAAGCTTACGAATTCATCCGTGACGCTGCAGCAAACGACGCAGTTATCTTGTTCGTAGGTACTAAAAAACAAGCTGCTGAAGCTGTTAAAGACGAAGCTATCCGCGCTGGTCAATACTTCATCAACCACCGTTGGTTGGGTGGAACTCTTACAAACTGGGGTACAATCCAAAAACGTATCGCTCGTTTGAAAGAAATCAACCGTATGGAAGAAGATGGAACTTTCGAAGTGCTTCCTAAGAAAGAAGTAGCATTGTTGAACAAA…
MF376103	2071320	180 D S oralis	Invasive Disease	CSF	NA	Non-pneumococcal streptococci	Streptococcus oralis	411	AAACAACTTCTTGAGGCTGGTGTACACTTTGGTCACCAAACTCGTCGCTGGAACCCTAAGATGGCTAAGTACATCTTCACTGAACGTAACGGAATCCACGTTATCGACTTGCAACAAACTGTAAAATACGCTGACCAAGCATACGACTTCATGCGTGATGCTGCGGCTAACGATGCAGTTGTATTGTTTGTTGGTACTAAGAAACAAGCTGCTGATGCTGTTAAGGAAGA-AGCAGAA-CGTTCAGGTCAATACTACATCAACCACCGTTGGTTGGGTGGAACTCTTACTAACTGGGGAACTATCCAAAAACGTATTGCTCGTTTGAAAGAAATCAAACGCATGGAAGAAGAAGGAATCTTTGATGTTCTTCCTAAGAAAGAAGTTGCACTTCTTAACA…
MF376104	2071743	181 D S mitis	Invasive Disease	CSF	NA	Non-pneumococcal streptococci	Streptococcus mitis	411	AAACAACTTCTTGAGGCTGGTGTACACTTTGGTCACCAAACTCGTCGCTGGAACCCTAAGATGGCTAAGTACATCTTTACTGAGCGTAACGGAATTCACGTTATCGACTTGCAACAAACTGTAAAATACGCTGACCAAGCTTACGATTTCATGCGTGATGCAGCAGCTAACGATGCAGTTGTATTGTTTGTTGGTACTAAGAAGCAAGCGGCTGATGCAGTTGCTGAAGA-AGCAGTA-CGTTCAGGTCAATACTTCATCAACCACCGTTGGTTGGGTGGAACTCTTACAAACTGGGGAACAATCCAAAAACGTATCGCTCGTTTGAAAGAAATCAAACGTATGGAAGAAGATGGAACTTTCGAAGTTCTTCCTAAGAAAGAAGTTGCACTTCTTAACA…
MF376105	2071996	182 D S agalactiae	Invasive Disease	blood	NA	Non-pneumococcal streptococci	Streptococcus agalactiae	408	AAACAACTTCTTGAGGCTGGTGTTCACTTTGGTCACCAAACTCGTCGCTGGAACCCTAAGATGGCTAAGTACATCTTCACAGAACGTAATGGTATCCACGTTATCGACCTTCAACAAACTGTAAAATTAGCTGACCAAGCTTACGAATTTGTTCGTGATGCTGCAGCAAACGATGCAGTTATCTTGTTTGTTGGTACTAAGAAACAAGCAGCTGAAGCTGTTGCTGAAGAAGCTAAACGTGCTGGTCAATACTTCATTAACCACCGTTGGTTAGGTGGAACTCTTACTAACTGGGGAACTATCCAAAAACGTATTGCTCGTTTGAAAGAAATCAAACGTATGGAAGAAGAAGGAACTTTTGAACTTCTTCCTAAGAAAGAAGTTGCATTGTTAAACAAA…
MF376106	2080016	183 D S constellatus subsp constellatus	Invasive Disease	CSF	NA	Non-pneumococcal streptococci	Streptococcus constellatus subsp constellatus	408	AAACAACTTCTTGAGGCTGGTGTGCACTTTGGTCACCAAACTCGTCGCTGGAACCCTAAGATGGCGAAATACATCTTTACAGAACGTAACGGTATCCACGTAATTGACCTTCAGCAAACTGTAAAATTTGCAGATCAAGCATACGACTTTATGCGCGATGCTGCTGCTAACGATGCGGTTATCTTGTTTGTTGGTACGAAAAAGCAAGCTGCTGATGCTGTAAAAGATGAAGCAGAACGTGCAGGTCAATACTACATCAACCACCGTTGGTTGGGTGGAACTCTCACTAACTGGGAAACGATCCAAAAACGTGTTGCTCGTTTGAAAGAAATCAAACGCATGGAAGAAGACGGAATTTTTGACGTGCTTCCTAAGAAAGAAGTCGCTCTTCTTAATAAA…
MF376107	2080437	184 D S salivarius	Invasive Disease	CSF	NA	Non-pneumococcal streptococci	Streptococcus salivarius	408	AAACAACTTCTTGAGGCTGGTGTTCACTTCGGTCACCAAACTCGTCGCTGGAATCCTAAGATGGCTAAGTACATCTTCACAGAACGTAACGGAATCCACGTTATCGACTTGCAACAAACTGTAAAAATGGCTGATACAGCTTACGAATTTGTTCGTGAAGCAGCAGCTAACGATGCAGTAATCTTGTTCGTTGGTACTAAAAAACAAGCAGCTGAAGCAGTAGCTGAAGAAGCAACTCGTGCTGGTCAATACTACATCAACCACCGTTGGTTGGGTGGTACTCTTACAAACTGGGATACTATCCAAAAACGTATCGCTCGTTTGAAAGAAATCAAACAAATGGAAGCTGATGGAACTTTCGAAGTTCTTCCTAAGAAAGAAGTTGCACTTCTTAACAAA…
MF376108	2080670	185 D S intermedius	Invasive Disease	CSF	NA	Non-pneumococcal streptococci	Streptococcus intermedius	411	AAACAACTTCTTGAGGCTGGTGTTCACTTTGGTCACCAAACTCGTCGCTGGAACCCTAAGATGGCTAAATACATCTTCACAGAACGTAATGGTATCCACGTAATTGACCTTCAGCAAACTGTAAAATTTGCAGATCAAGCATATGATTTTATGCGCGATGCTGCTGCTAACGATGCGGTTATTTTGTTTGTTGGTACCAAAAAGCAAGCTGCTGATGCTGTAAAAGATGA-AGCAGAA-CGTGCAGGTCAATACTACATCAACCACCGTTGGTTGGGCGGAACCCTTACAAACTGGGAAACGATCCAAAAACGTGTTGCTCGTTTGAAAGAAATCAAACGCATGGAAGAAGACGGAATTTTTGACGTGCTTCCTAAGAAAGAAGTCGCTCTTTTGAACA…
MF376109	2080840	186 D S mitis	Invasive Disease	CSF	NA	Non-pneumococcal streptococci	Streptococcus mitis	411	AAACAACTTCTTGAGGCTGGTGTACACTTTGGTCACCAAACTCGTCGCTGGAACCCTAAGATGGCTAAATACATCTTTACAGAGCGTAACGGAATCCACGTTATCGACTTGCAACAAACTGTAAAATACGCTGATCAAGCATACGACTTCATGCGTGATGCAGCAGCTAACGATGCAGTTGTATTGTTTGTTGGTACTAAGAAACAAGCGGCTGATGCAGTTGCTGAAGA-AGCAGTA-CGCTCAGGTCAATACTTCATCAACCACCGTTGGTTGGGTGGAACTCTTACAAATTGGGGAACAATCCAAAAACGTATCGCTCGTTTGAAAGAAATTAAACGTATGGAAGAAGATGGAACTTTCGAAGTTCTTCCTAAGAAAGAAGTTGCACTTCTTAATA…
MF376110	2082181	187 D S agalactiae	Invasive Disease	blood	NA	Non-pneumococcal streptococci	Streptococcus agalactiae	408	AAACAACTTCTTGAGGCTGGTGTTCACTTTGGTCACCAAACTCGTCGCTGGAACCCTAAGATGGCTAAGTACATCTTCACAGAACGTAATGGTATCCACGTTATCGACCTTCAACAAACTGTAAAATTAGCTGACCAAGCTTACGAATTTGTTCGTGATGCTGCAGCAAACGATGCAGTTATCTTGTTTGTTGGTACTAAGAAACAAGCAGCTGAAGCTGTTGCTGAAGAAGCTAAACGTGCTGGTCAATACTTCATTAACCACCGTTGGTTAGGTGGAACTCTTACTAACTGGGGAACTATCCAAAAACGTATTGCTCGTTTGAAAGAAATCAAACGTATGGAAGAAGAAGGAACTTTTGAACTTCTTCCTAAGAAAGAAGTTGCATTGTTAAACAAA…
MF376111	2090073	188 D S agalactiae	Invasive Disease	blood	NA	Non-pneumococcal streptococci	Streptococcus agalactiae	408	AAACAACTTCTTGAGGCTGGTGTTCACTTTGGTCACCAAACTCGTCGCTGGAACCCTAAGATGGCTAAGTACATCTTCACAGAACGTAATGGTATCCACGTTATCGACCTTCAACAAACTGTAAAATTAGCTGACCAAGCTTACGAATTTGTTCGTGATGCTGCAGCAAACGATGCAGTTATCTTGTTTGTTGGTACTAAGAAACAAGCAGCTGAAGCTGTTGCTGAAGAAGCTAAACGTGCTGGTCAATACTTCATTAACCACCGTTGGTTAGGTGGAACTCTTACTAACTGGGGAACTATCCAAAAACGTATTGCTCGTTTGAAAGAAATCAAACGTATGGAAGAAGAAGGAACTTTTGAACTTCTTCCTAAGAAAGAAGTTGCATTGTTAAACAAA…
MF376112	2091641	189 D S gallolyticus subsp gallolyticus	Invasive Disease	CSF	NA	Non-pneumococcal streptococci	Streptococcus gallolyticus subsp gallolyticus	408	AAACAACTTCTTGAGGCTGGTGTTCACTTTGGTCACCAAACTCGTCGCTGGAACCCTAAGATGGCTAAATACATCTTCACAGAACGTAACGGTATCCACGTTATTGACCTTCAACAAACTGTAAAAATGGCTGATGCAGCTTACGAATTCGTTCGTGATGCAGCTGCTAACGACGCTGTTATCTTGTTTGTTGGTACTAAAAAACAAGCTGCTGATGCTGTTAAAGAAGAAGCAGAACGTGCTGGTCAATACTACATCAACCACCGCTGGTTGGGTGGAACTCTTACAAACTGGGATACTATCCAAAAACGTATCGCTCGTTTGAAAGAAATCAAACGTATGGAAGAAGATGGAACTTTTGAAGTTCTTCCTAAGAAAGAAGTTGCTCTTCTTAACAAA…
MF376113	2092089	190 D S dysgalactiae subsp equisimilis	Invasive Disease	CSF	NA	Non-pneumococcal streptococci	Streptococcus dysgalactiae subsp equisimilis	408	AAACAACTTCTTGAGGCTGGTGTTCACTTTGGTCACCAAACTCGTCGCTGGAACCCTAAGATGGCTAAATACATCTTCACAGAGCGTAACGGTATCCACGTTATCGACTTGCAACAAACTGTAAAATTAGCTGACCAAGCTTACGAATTCGTTCGTGATGCAGCAGCTAACGACGCTGTTATCTTGTTCGTTGGTACTAAAAAACAAGCTGCTGAAGCAGTTGCTGACGAAGCAACTCGTGCAGGTCAATACTTCATCAACCACCGTTGGTTGGGTGGAACACTTACTAACTGGGGAACAATCCAAAAACGTATCGCTCGTTTGAAAGAAATCAAACGCATGGAAGAAGAAGGAACTTTCGACGTTCTTCCTAAGAAAGAAGTTGCACTTCTTAACAAA…
MF376114	2093121	191 D S pyogenes	Invasive Disease	joint puncture	NA	Non-pneumococcal streptococci	Streptococcus pyogenes	408	AAACAACTTCTTGAGGCTGGTGTTCACTTTGGTCACCAAACTCGTCGCTGGAACCCTAAGATGGCTAAATACATCTTCACAGAACGTAACGGTATCCACGTTATCGATCTTCAACAAACTGTAAAATTAGCTGACCAAGCTTACGAATTTGTTCGTGATGCTGCAGCAAACGATGCTGTCATCTTGTTCGTTGGTACTAAGAAACAAGCTGCTGAAGCAGTTGCTGACGAAGCAACGCGTGCAGGCCAATACTTCATCAACCACCGTTGGTTGGGTGGAACGCTTACCAACTGGGGAACTATCCAAAAACGTATCGCTCGTTTGAAAGAAATCAAACGTATGGAAGAAGAAGGAACCTTTGACGTTCTTCCTAAGAAAGAAGTTGCACTTCTTAACAAA…
MF376115	2093428	192 D S sanguinis	Invasive Disease	CSF	NA	Non-pneumococcal streptococci	Streptococcus sanguinis	408	AAACAACTTCTTGAGGCTGGTGTTCACTTTGGTCACCAAACTCGTCGCTGGAACCCTAAGATGGCTAAGTACATCTTCACTGAGCGTAATGGCATCCACGTAATCGACTTGCAGCAAACTGTAAAGTATGCTGACCAAGCTTACGATTTTATGCGTGATGCTGCTGCTAACGATGCAGTTATCCTCTTCGTTGGTACTAAAAAGCAAGCTGCTGACGCTGTCAAAGAAGAAGCAGAACGTTCAGGTCAATACTTCATCAACCACCGTTGGTTGGGTGGAACTCTTACAAACTGGTCTACTATCCAAAAACGTGTAGCTCGTTTGAAAGAAATCAAACGCATGGAAGAAGACGGAACTTTCGAAGTTCTTCCTAAGAAAGAAGTCGCTCTTCTCAACAAA…
MF376116	2093930	193 D S gallolyticus subsp pasteurianus	Invasive Disease	CSF	NA	Non-pneumococcal streptococci	Streptococcus gallolyticus subsp pasteurianus	408	AAACAACTTCTTGAGGCTGGTGTTCACTTTGGTCACCAAACTCGTCGCTGGAACCCTAAGATGGCTAAATACATCTTCACAGAACGTAACGGTATCCACGTTATTGACCTTCAACAAACTGTAAAAATGGCTGATGTAGCTTACGAATTCGTTCGTGATGCAGCTGCTAACGACGCTGTTATCTTGTTTGTTGGTACTAAAAAGCAAGCTGCTGATGCTGTTAAAGAAGAAGCAGAACGTGCTGGTCAATACTACATCAACCACCGTTGGTTGGGTGGAACTCTTACAAACTGGGATACTATCCAAAAACGTATCGCTCGTTTGAAAGAAATCAAACGCATGGAAGAAGATGGAACTTTTGAAGTTCTTCCTAAGAAAGAAGTTGCTCTTCTTAACAAA…
MF376117	2094435	194 D S agalactiae	Invasive Disease	blood	NA	Non-pneumococcal streptococci	Streptococcus agalactiae	408	AAACAACTTCTTGAGGCTGGTGTTCACTTTGGTCACCAAACTCGTCGCTGGAACCCTAAGATGGCTAAGTACATCTTCACAGAACGTAATGGTATCCACGTTATCGACCTTCAACAAACTGTAAAATTAGCTGACCAAGCTTACGAATTTGTTCGTGATGCTGCAGCAAACGATGCAGTTATCTTGTTTGTTGGTACTAAGAAACAAGCAGCTGAAGCTGTTGCTGAAGAAGCTAAACGTGCTGGTCAATACTTCATTAACCACCGTTGGTTAGGTGGAACTCTTACTAACTGGGGAACTATCCAAAAACGTATTGCTCGTTTGAAAGAAATCAAACGTATGGAAGAAGAAGGAACTTTTGAACTTCTTCCTAAGAAAGAAGTTGCATTGTTAAACAAA…
MF376118	2100179	195 D S pyogenes	Invasive Disease	CSF	NA	Non-pneumococcal streptococci	Streptococcus pyogenes	408	AAACAACTTCTTGAGGCTGGTGTTCACTTTGGTCACCAAACTCGTCGCTGGAACCCTAAGATGGCTAAATACATCTTCACAGAGCGTAACGGTATCCACGTTATCGATCTTCAACAAACTGTAAAATTAGCTGACCAAGCTTACGAATTTGTTCGTGATGCTGCAGCAAACGATGCTGTCATCTTGTTCGTTGGTACTAAAAAACAAGCTGCTGAAGCAGTTGCTGACGAAGCAACGCGTGCAGGCCAATACTTCATCAACCACCGTTGGTTGGGTGGAACGCTTACCAACTGGGGAACTATCCAAAAACGTATCGCTCGTTTGAAAGAAATCAAACGTATGGAAGAAGAAGGAACCTTTGACGTTCTTCCTAAGAAAGAAGTTGCACTTCTTAACAAA…
MF376119	2100320	196 D S dysgalactiae subsp equisimilis	Invasive Disease	CSF	NA	Non-pneumococcal streptococci	Streptococcus dysgalactiae subsp equisimilis	408	AAACAACTTCTTGAGGCTGGTGTTCACTTTGGTCACCAAACTCGTCGCTGGAACCCTAAGATGGCTAAATACATCTTCACAGAGCGTAACGGTATCCACGTTATCGACTTGCAACAAACTGTAAAATTAGCTGACCAAGCTTACGAATTCGTTCGTGATGCAGCAGCTAACGACGCTGTTATCTTGTTCGTTGGTACTAAAAAACAAGCTGCTGAAGCAGTTGCTGACGAAGCAACTCGTGCAGGTCAATACTTCATCAACCACCGTTGGTTGGGTGGAACACTTACTAACTGGGGAACAATCCAAAAACGTATCGCTCGTTTGAAAGAAATCAAACGCATGGAAGAAGAAGGAACTTTCGACGTTCTTCCTAAGAAAGAAGTTGCACTTCTTAACAAA…
MF376120	2100497	197 D S dysgalactiae subsp equisimilis	Invasive Disease	wound	NA	Non-pneumococcal streptococci	Streptococcus dysgalactiae subsp equisimilis	408	AAACAACTTCTTGAGGCTGGTGTTCACTTTGGTCACCAAACTCGTCGCTGGAACCCTAAGATGGCTAAATACATCTTCACAGAGCGTAACGGTATCCACGTTATCGACTTGCAACAAACTGTAAAATTAGCTGACCAAGCTTACGAATTCGTTCGTGATGCAGCAGCTAACGACGCTGTTATCTTGTTCGTTGGTACTAAAAAACAAGCTGCTGAAGCAGTTGCTGACGAAGCAACTCGTGCAGGTCAATACTTCATCAACCACCGTTGGTTGGGTGGAACACTTACTAACTGGGGAACAATCCAAAAACGTATCGCTCGTTTGAAAGAAATCAAACGCATGGAAGAAGAAGGAACTTTCGACGTTCTTCCTAAGAAAGAAGTTGCACTTCTTAACAAA…
MF376121	2100978	198 D S dysgalactiae subsp equisimilis	Invasive Disease	CSF	NA	Non-pneumococcal streptococci	Streptococcus dysgalactiae subsp equisimilis	408	AAACAACTTCTTGAGGCTGGTGTTCACTTTGGTCACCAAACTCGTCGCTGGAACCCTAAGATGGCTAAATACATCTTCACAGAGCGTAACGGTATCCACGTTATCGACTTGCAACAAACTGTAAAATTAGCTGACCAAGCTTACGAATTCGTTCGTGATGCAGCAGCTAACGACGCTGTTATCTTGTTCGTTGGTACTAAAAAACAAGCTGCTGAAGCAGTTGCTGACGAAGCAACTCGTGCAGGTCAATACTTCATCAACCACCGTTGGTTGGGTGGAACACTTACTAACTGGGGAACAATCCAAAAACGTATCGCTCGTTTGAAAGAAATCAAACGCATGGAAGAAGAAGGAACTTTCGACGTTCTTCCTAAGAAAGAAGTTGCACTTCTTAACAAA…
MF376122	2102274	199 D S mitis	Invasive Disease	unknown	NA	Non-pneumococcal streptococci	Streptococcus mitis	411	AAACAACTTCTTGAGGCTGGTGTACACTTTGGTCACCAAACTCGTCGCTGGAACCCTAAGATGGCTAAATACATCTTTACAGAGCGTAACGGAATCCACGTTATCGACTTGCAACAAACTGTAAAATACGCTGACCAAGCATACGACTTCATGCGTGATGCAGCAGCTAACGATGCAGTTGTATTGTTCGTTGGTACTAAGAAACAAGCAGCTGATGCAGTTGCTGAAGA-AGCAGTA-CGTTCAGGTCAATACTTCATCAACCACCGTTGGTTGGGTGGAACTCTTACAAACTGGGGAACAATCCAAAAACGTATCGCTCGTTTGAAAGAAATCAAACGTATGGAAGAAGATGGAACTTTCGAAGTTCTTCCTAAGAAAGAAGTTGCACTTCTTAACA…
MF376123	2102964	200 D S anginosus	Invasive Disease	CSF	NA	Non-pneumococcal streptococci	Streptococcus anginosus	408	AAACAACTTCTTGAGGCTGGTGTACACTTTGGTCACCAAACTCGTCGCTGGAACCCTAAGATGTCGAAGTACATCTTCACAGAACGTAACGGTATCCACGTTATCGACTTGCAACAAACTGTAAAATTGGCAGATCAAGCATACGACTTTATGCGTGACGCAGCTGCTAACGATGCAGTTATCTTGTTTGTTGGTACGAAAAAACAAGCTGCTGATGCTGTAAAAGAAGAAGCAGAACGTGCTGGTCAATACTACATCAACCACCGTTGGTTGGGTGGAACACTTACAAACTGGGAAACGATTCAAAAACGTGTTGCTCGTTTGAAAGAAATCAAACGTATGGAAGAAGACGGAATTTTTGATGTTCTTCCTAAAAAAGAAGTCGCTCTTCTTAACAAA…
MF376124	2011068a	201 D S salivarius	Invasive Disease	CSF	NA	Non-pneumococcal streptococci	Streptococcus salivarius	408	AAACAACTTCTTGAGGCTGGTGTTCACTTCGGTCACCAAACTCGTCGCTGGAATCCTAAGATGGCTAAGTACATCTTCACAGAACGTAACGGAATCCACGTTATCGACTTGCAACAAACTGTAAAAATGGCTGATACAGCTTACGAATTTGTTCGTGAAGCAGCAGCTAACGATGCAGTAATCTTGTTCGTTGGTACTAAAAAACAAGCGGCTGAAGCAGTAGCTGAAGAAGCAACTCGTGCTGGTCAATACTACATCAACCACCGTTGGTTGGGTGGTACTCTTACAAACTGGGATACTATCCAAAAACGTATCGCTCGTTTGAAAGAAATCAAACAAATGGAAGCTGATGGAACTTTCGAAGTTCTTCCTAAGAAAGAAGTTGCACTTCTTAACAAA…
MF376125	2011068b	202 D S infantis	Invasive Disease	CSF	NA	Non-pneumococcal streptococci	Streptococcus infantis	408	AAACAACTTCTTGAGGCTGGTGTACACTTTGGTCACCAAACTCGTCGCTGGAACCCTAAGATGGCTAAGTACATCTTCACTGAGCGTAACGGAATCCACGTTATCGACTTGCAACAAACTGTAAAATACGCTGACCAAGCATACGACTTCATGCGTGATGCTGCAGCTAATGATGCAGTTGTATTGTTTGTTGGTACTAAGAAACAAGCAGCTGACGCAGTTGCTGAAGAAGCAGTACGTTCAGGTCAATACTTCATCAACCACCGTTGGTTGGGTGGAACTCTTACAAACTGGGGAACAATCCAAAAACGTATCGCTCGTTTGAAAGAAATCAAACGTATGGAAGAAGATGGAACTTTTGAAGTTCTTCCTAAGAAAGAAGTTGCACTTCTTAACAAA…
MF376126	2110133	203 D S salivarius	Invasive Disease	CSF	NA	Non-pneumococcal streptococci	Streptococcus salivarius	408	AAACAACTTCTTGAGGCTGGTGTTCACTTCGGTCACCAAACTCGTCGCTGGAATCCTAAGATGGCTAAGTACATCTTCACAGAACGTAACGGAATCCACGTTATCGACTTGCAACAAACTGTAAAAATGGCTGATACAGCTTACGAATTCGTTCGTGAAGCAGCGGCTAACGATGCAGTAATCTTGTTCGTTGGTACTAAAAAACAAGCAGCTGAAGCAGTAGCTGAAGAAGCAACTCGTGCTGGTCAATACTACATCAACCACCGTTGGTTGGGTGGTACTCTTACAAACTGGGATACTATCCAAAAACGTATCGCTCGTTTGAAAGAAATCAAACAAATGGAAGCTGATGGAACTTTCGAAGTTCTTCCTAAGAAAGAAGTTGCACTTCTTAACAAA…
MF376127	2110361	204 D S pseudopneumoniae	Invasive Disease	sputa	NA	Non-pneumococcal streptococci	Streptococcus pseudopneumoniae	408	AAACAACTTCTTGAGGCTGGTGTTCACTTTGGTCACCAAACTCGTCGCTGGAACCCTAAGATGGCTAAGTACATCTTTACTGAACGTAACGGAATCCACGTTATCGACTTGCAACAAACTGTAAAATATGCTGACCAAGCATACGACTTCATGCGTGATGCAGCAGCTAACGATGCAGTTGTATTGTTCGTTGGTACTAAGAAACAAGCAGCTGATGCAGTTGCTGAAGAAGCAGTACGTTCAGGTCAATACTTCATCAACCACCGTTGGTTGGGTGGAACTCTTACAAACTGGGGAACAATCCAAAAACGTATCGCTCGTTTGAAAGAAATCAAACGTATGGAAGAAGATGGAACTTTCGAAGTTCTTCCTAAGAAAGAAGTTGCACTTCTTAACAAA…
MF376128	2110501	205 D S dysgalactiae subsp equisimilis	Invasive Disease	CSF	NA	Non-pneumococcal streptococci	Streptococcus dysgalactiae subsp equisimilis	408	AAACAACTTCTTGAGGCTGGTGTTCACTTTGGTCACCAAACTCGTCGCTGGAACCCTAAGATGGCTAAATACATCTTCACAGAGCGTAACGGTATCCACGTTATCGACTTGCAACAAACTGTAAAATTAGCTGACCAAGCTTACGAATTCGTTCGTGATGCAGCAGCTAACGACGCTGTTATCTTGTTCGTTGGTACTAAAAAACAAGCTGCTGAAGCAGTTGCTGACGAAGCAACTCGTGCAGGTCAATACTTCATCAACCACCGTTGGTTGGGTGGAACACTTACTAACTGGGGAACAATCCAAAAACGTATCGCTCGTTTGAAAGAAATCAAACGCATGGAAGAAGAAGGAACTTTCGACGTTCTTCCTAAGAAAGAAGTTGCACTTCTTAACAAA…
MF376129	2110554	206 D S pyogenes	Invasive Disease	CSF	NA	Non-pneumococcal streptococci	Streptococcus pyogenes	408	AAACAACTTCTTGAGGCTGGTGTTCACTTTGGTCACCAAACTCGTCGCTGGAACCCTAAGATGGCTAAATACATCTTCACAGAGCGTAACGGTATCCACGTTATCGATCTTCAACAAACTGTAAAATTAGCTGACCAAGCTTACGAATTTGTTCGTGATGCTGCAGCAAACGATGCTGTCATCTTGTTCGTTGGTACTAAAAAACAAGCTGCTGAAGCAGTTGCTGACGAAGCAACGCGTGCAGGCCAATACTTCATCAACCACCGTTGGTTGGGTGGAACGCTTACCAACTGGGGAACTATCCAAAAACGTATCGCTCGTTTGAAAGAAATCAAACGTATGGAAGAAGAAGGAACCTTTGACGTTCTTCCTAAGAAAGAAGTTGCACTTCTTAACAAA…
MF376130	2110670	207 D S sanguinis	Invasive Disease	CSF	NA	Non-pneumococcal streptococci	Streptococcus sanguinis	408	AAACAACTTCTTGAGGCTGGTGTTCACTTTGGTCACCAAACTCGTCGCTGGAACCCTAAGATGGCTAAGTACATCTTCACTGAGCGTAATGGCATCCACGTAATCGACTTGCAGCAAACTGTAAAGTATGCTGACCAAGCTTACGATTTTATGCGTGATGCTGCTGCTAACGATGCAGTTATCCTCTTCGTTGGTACTAAAAAGCAAGCTGCTGACGCTGTCAAAGAAGAAGCAGAACGTTCAGGTCAATACTTCATCAACCACCGTTGGTTGGGTGGAACGCTTACAAACTGGTCTACTATCCAAAAACGTGTAGCTCGTTTGAAAGAAATCAAACGCATGGAAGAAGACGGAACTTTCGAAGTTCTTCCTAAGAAAGAAGTCGCTCTTCTCAACAAA…
MF376131	2110906	208 D S agalactiae	Invasive Disease	blood	NA	Non-pneumococcal streptococci	Streptococcus agalactiae	408	AAACAACTTCTTGAGGCTGGTGTTCACTTTGGTCACCAAACTCGTCGCTGGAACCCTAAGATGGCTAAGTACATCTTCACAGAACGTAATGGTATCCACGTTATCGACCTTCAACAAACTGTAAAATTAGCTGACCAAGCTTACGAATTTGTTCGTGATGCTGCAGCAAACGATGCAGTTATCTTGTTTGTTGGTACTAAGAAACAAGCAGCTGAAGCTGTTGCTGAAGAAGCTAAACGTGCTGGTCAATACTTCATTAACCACCGTTGGTTAGGTGGAACTCTTACTAACTGGGGAACTATCCAAAAACGTATTGCTCGTTTGAAAGAAATCAAACGTATGGAAGAAGAAGGAACTTTTGAACTTCTTCCTAAGAAAGAAGTTGCATTGTTAAACAAA…
MF376132	2110914	209 D S salivarius	Invasive Disease	blood	NA	Non-pneumococcal streptococci	Streptococcus salivarius	408	AAACAACTTCTTGAGGCTGGTGTTCACTTCGGTCACCAAACTCGTCGCTGGAATCCTAAGATGGCTAAGTACATCTTCACAGAACGTAACGGAATCCACGTTATCGACTTGCAACAAACTGTAAAAATGGCTGATACAGCTTACGAATTCGTTCGTGAAGCAGCAGCTAACGATGCAGTAATCTTGTTCGTTGGTACTAAAAAACAAGCAGCTGAAGCAGTAGCTGAAGAAGCAACTCGTGCTGGTCAATACTACATCAACCACCGTTGGTTGGGTGGTACTCTTACAAACTGGGATACTATCCAAAAACGTATCGCTCGTTTGAAAGAAATCAAACAAATGGAAGCTGATGGAACTTTCGAAGTTCTTCCTAAGAAAGAAGTTGCACTTCTTAACAAA…
MF376133	2111185	210 D S cristatus	Invasive Disease	CSF	NA	Non-pneumococcal streptococci	Streptococcus cristatus	408	AAACAACTTCTTGAGGCTGGTGTTCACTTTGGTCACCAAACTCGTCGCTGGAACCCTAAGATGGCTAAGTACATCTTCACTGAGCGTAACGGTATCCACGTTATCGACCTTCAACAAACTGTAAAATACGCAGATCAAGCTTACGACTTCATGCGTGATGCAGCTGCAAACGATGCAGTTATCTTGTTTGTTGGTACTAAAAAGCAAGCTGCTGAAGCTGTAAAAGAAGAAGCAGAACGTGCTGGTCAATACTACATCAACCACCGTTGGTTGGGTGGAACTCTTACAAACTGGACAACTATCCAAAAACGTGTTGCTCGTTTGAAAGAAATCAAACGTATGGAAGAAGAAGGAATCTTCGAAGTTCTTCCTAAGAAAGAAGTAGCACTTTTGAACAAA…
MF376134	2111261	211 D S gallolyticus subsp pasteurianus	Invasive Disease	blood	NA	Non-pneumococcal streptococci	Streptococcus gallolyticus subsp pasteurianus	408	AAACAACTTCTTGAGGCTGGTGTTCACTTTGGTCACCAAACTCGTCGCTGGAACCCTAAGATGGCTAAATACATCTTCACAGAACGTAACGGTATCCACGTTATTGACCTTCAACAAACTGTAAAAATGGCTGATGTAGCTTACGAATTCGTTCGTGATGCAGCTGCTAACGACGCTGTTATCTTGTTTGTTGGTACTAAAAAGCAAGCTGCTGATGCTGTTAAAGAAGAAGCAGAACGTGCTGGTCAATACTACATCAACCACCGTTGGTTGGGTGGAACTCTTACAAACTGGGATACTATCCAAAAACGTATCGCTCGTTTGAAAGAAATCAAACGCATGGAAGAAGATGGAACTTTTGAAGTTCTTCCTAAGAAAGAAGTTGCTCTTCTTAACAAA…
MF376135	2120105	212 D S dysgalactiae subsp equisimilis	Invasive Disease	CSF	NA	Non-pneumococcal streptococci	Streptococcus dysgalactiae subsp equisimilis	408	AAACAACTTCTGGAGGCTGGTGTTCACTTTGGTCACCAAACTCGTCGCTGGAACCCTAAGATGGCTAAATACATCTTCACAGAGCGTAACGGTATCCACGTTATCGACTTGCAACAAACTGTAAAATTAGCTGACCAAGCTTACGAATTCGTTCGTGATGCAGCAGCTAACGACGCTGTTATCTTGTTCGTTGGTACTAAAAAACAAGCTGCTGAAGCAGTTGCTGACGAAGCAACTCGTGCAGGTCAATACTTCATCAACCACCGTTGGTTGGGTGGAACACTTACTAACTGGGGAACAATCCAAAAACGTATCGCTCGTTTGAAAGAAATCAAACGCATGGAAGAAGAAGGAACTTTCGACGTTCTTCCTAAGAAAGAAGTTGCACTTCTTAACAAA…
MF376136	2120132	213 D S anginosus	Invasive Disease	CSF	NA	Non-pneumococcal streptococci	Streptococcus anginosus	408	AAACAACTTCTTGAGGCTGGTGTACACTTTGGTCACCAAACTCGTCGCTGGAACCCTAAGATGGCGAAGTATATCTTCACAGAACGTAACGGTATCCACGTTATCGACTTGCAACAAACTGTAAAATTTGCAGATCAAGCATACGACTTTATGCGTGATGCGGCTGCTAACGATGCAGTTATCTTGTTTGTTGGTACGAAAAAACAAGCTGCTGATGCTGTAAAAGAAGAAGCAGAACGTGCTGGTCAATACTACATCAACCACCGTTGGTTGGGTGGAACACTTACAAACTGGGAAACGATTCAAAAACGTGTTGCTCGTTTGAAAGAAATCAAACGTATGGAAGAAGACGGAATTTTTGATGTTCTTCCTAAAAAAGAAGTCGCTCTTCTTAACAAA…
MF376137	2120197	214 D S pseudopneumoniae	Invasive Disease	sputa	NA	Non-pneumococcal streptococci	Streptococcus pseudopneumoniae	408	AAACAACTTCTTGAGGCTGGTGTACACTTTGGTCACCAAACTCGTCGCTGGAACCCTAAGATGGCTAAGTACATCTTTACAGAGCGTAACGGAATCCACGTTATCGACTTGCAACAAACTGTAAAATATGCTGACCAAGCATACGACTTCATGCGTGATGCAGCAGCTAACGATGCAGTTGTATTGTTCGTTGGTACTAAGAAACAAGCAGCTGATGCAGTTGCTGAAGAAGCAGTACGTTCAGGTCAATACTTCATCAACCACCGTTGGTTGGGTGGAACTCTTACAAACTGGGGAACAATCCAAAAACGTATCGCTCGTTTGAAAGAAATCAAACGTATGGAAGAAGATGGAACTTTCGAAGTTCTTCCTAAGAAAGAAGTTGCACTTCTTAACAAA…
MF376138	2120336	215 D S intermedius	Invasive Disease	CSF	NA	Non-pneumococcal streptococci	Streptococcus intermedius	411	AAACAACTTCTTGAGGCTGGTGTTCACTTTGGTCACCAAACTCGTCGCTGGAACCCTAAGATGGCGAAATACATCTTTACAGAACGTAACGGTATCCACGTAATTGACCTTCAGCAAACTGTAAAATTTGCAGATCAAGCATATGATTTTATGCGCGATGCTGCTGCTAACGATGCGGTTATCTTGTTTGTTGGTACCAAAAAGCAAGCTGCTGATGCTGTAAAAGATGA-AGCAGAA-CGTGCAGGTCAATACTACATCAACCACCGTTGGTTGGGCGGAACCCTTACAAACTGGGAAACGATCCAAAAACGTGTTGCTCGTTTGAAAGAAATCAAACGCATGGAAGAAGACGGAATTTTTGACGTGCTTCCTAAGAAAGAAGTCGCTCTTTTGAACA…
MF376139	2120659	216 D S suis	Invasive Disease	blood	NA	Non-pneumococcal streptococci	Streptococcus suis	408	AAACAACTTCTTGAGGCTGGTGTACACTTCGGTCACCAAACTCGTCGCTGGAATCCTAAGATGGCTAAGTACATCTTCACAGAGCGTAACGGTATCCACGTTATCGACTTGCAACAAACTGTAAAATTGGCTGACCAAGCTTACGAATTCATCCGTGACGCTGCAGCAAACGACGCAGTTATCTTGTTCGTAGGTACTAAAAAACAAGCTGCTGAAGCTGTTAAAGACGAAGCTATCCGCGCTGGTCAATACTTCATCAACCACCGTTGGTTGGGTGGAACTCTTACAAACTGGGGTACAATCCAAAAACGTATCGCTCGTTTGAAAGAAATCAACCGTATGGAAGAAGATGGAACTTTCGAAGTGCTTCCTAAGAAAGAAGTAGCATTGTTGAACAAA…
MF376140	2120668	217 D S suis	Invasive Disease	blood	NA	Non-pneumococcal streptococci	Streptococcus suis	408	AAACAACTTCTTGAGGCTGGTGTACACTTCGGTCACCAAACTCGTCGCTGGAATCCTAAGATGGCTAAGTACATCTTCACAGAGCGTAACGGTATCCACGTTATCGACTTGCAACAAACTGTAAAATTGGCTGACCAAGCTTACGAATTCATCCGTGACGCTGCAGCAAACGACGCAGTTATCTTGTTCGTAGGTACTAAAAAACAAGCTGCTGAAGCTGTTAAAGACGAAGCTATCCGCGCTGGTCAATACTTCATCAACCACCGTTGGTTGGGTGGAACTCTTACAAACTGGGGTACAATCCAAAAACGTATCGCTCGTTTGAAAGAAATCAACCGCATGGAAGAAGATGGAACTTTCGAAGTGCTTCCTAAGAAAGAAGTAGCATTGTTGAACAAA…
MF376141	2120669	218 D S suis	Invasive Disease	blood	NA	Non-pneumococcal streptococci	Streptococcus suis	408	AAACAACTTCTTGAGGCTGGTGTACACTTCGGTCACCAAACTCGTCGCTGGAATCCTAAGATGGCTAAATACATCTTCACAGAGCGTAACGGTATCCACGTTATCGACTTGCAACAAACTGTAAAATTGGCTGACCAAGCTTACGAATTCATCCGTGACGCTGCAGCAAACGACGCAGTTATCTTGTTCGTAGGTACTAAAAAACAAGCTGCTGAAGCTGTTAAAGACGAAGCTATCCGTGCTGGTCAATACTTCATCAACCACCGTTGGTTGGGTGGAACTCTTACAAACTGGGGTACAATCCAAAAACGTATCGCTCGTTTGAAAGAAATCAACCGTATGGAAGAAGATGGAACTTTCGAAGTGCTTCCTAAGAAAGAAGTAGCATTGTTGAACAAA…
MF376142	2120756	219 D S dysgalactiae subsp equisimilis	Invasive Disease	CSF	NA	Non-pneumococcal streptococci	Streptococcus dysgalactiae subsp equisimilis	408	AAACAACTTCTTGAGGCTGGTGTTCACTTTGGTCACCAAACTCGTCGCTGGAACCCTAAGATGGCTAAATACATCTTCACAGAGCGTAACGGTATCCACGTTATCGACTTGCAACAAACTGTAAAATTAGCTGACCAAGCTTACGAATTCGTTCGTGATGCAGCAGCTAACGACGCTGTTATCTTGTTCGTTGGTACTAAAAAACAAGCTGCTGAAGCAGTTGCTGACGAAGCAACTCGTGCAGGTCAATACTTCATCAACCACCGTTGGTTGGGTGGAACACTTACTAACTGGGGAACAATCCAAAAACGTATCGCTCGTTTGAAAGAAATCAAACGCATGGAAGAAGAAGGAACTTTCGACGTTCTTCCTAAGAAAGAAGTTGCACTTCTTAACAAA…
MF376143	2120799	220 D S pyogenes	Invasive Disease	blood	NA	Non-pneumococcal streptococci	Streptococcus pyogenes	408	AAACAACTTCTTGAGGCTGGTGTTCACTTTGGTCACCAAACTCGTCGCTGGAACCCTAAGATGGCTAAATACATCTTCACAGAGCGTAACGGTATCCACGTTATCGATCTTCAACAAACTGTAAAATTAGCTGACCAAGCTTACGAATTTGTTCGTGATGCTGCAGCAAACGATGCTGTCATCTTGTTCGTTGGTACTAAAAAACAAGCTGCTGAAGCAGTTGCTGACGAAGCAACGCGTGCAGGCCAATACTTCATCAACCACCGTTGGTTGGGTGGAACGCTTACCAACTGGGGAACTATCCAAAAACGTATCGCTCGTTTGAAAGAAATCAAACGTATGGAAGAAGAAGGAACCTTTGACGTTCTTCCTAAGAAAGAAGTTGCACTTCTTAACAAA…
MF376144	2121473	221 D S suis	Invasive Disease	CSF	NA	Non-pneumococcal streptococci	Streptococcus suis	408	AAACAACTTCTTGAGGCTGGTGTACACTTCGGTCACCAAACTCGTCGCTGGAATCCTAAGATGGCTAAGTACATCTTCACAGAGCGTAACGGTATCCACGTTATCGACTTGCAACAAACTGTAAAATTGGCTGACCAAGCTTACGAATTCATCCGTGACGCTGCAGCAAACGACGCAGTTATCTTGTTCGTAGGTACTAAAAAACAAGCTGCTGAAGCTGTTAAAGACGAAGCTATCCGCGCTGGTCAATACTTCATCAACCACCGTTGGTTGGGTGGAACTCTTACAAACTGGGGTACAATCCAAAAACGTATCGCTCGTTTGAAAGAAATCAACCGTATGGAAGAAGATGGAACTTTCGAAGTGCTTCCTAAGAAAGAAGTAGCATTGTTGAACAAA…
MF376145	2121519	222 D S pyogenes	Invasive Disease	blood	NA	Non-pneumococcal streptococci	Streptococcus pyogenes	408	AAACAACTTCTTGAGGCTGGTGTTCACTTTGGTCACCAAACTCGTCGCTGGAACCCTAAGATGGCTAAATACATCTTCACAGAGCGTAACGGTATCCACGTTATCGATCTTCAACAAACTGTAAAATTAGCTGACCAAGCTTACGAATTTGTTCGTGATGCTGCAGCAAACGATGCTGTCATCTTGTTCGTTGGTACTAAAAAACAAGCTGCTGAAGCAGTTGCTGACGAAGCAACGCGTGCAGGCCAATACTTCATCAACCTCCGTTGGTTGGGTGGAACGCTTACCAACTGGGGAACTATCCAAAAACGTATCGCTCGTTTGAAAGAAATCAAACGTATGGAAGAAGAAGGAACCTTTGACGTTCTTCCTAAGAAAGAAGTTGCACTTCTTAACAAA…
		S_agalactiae_18RS21	Reference Dataset	NCBI Blast				408	AAACAACTTCTTGAGGCTGGTGTACACTTCGGTCACCAAACTCGTCGCTGGAATCCTAAGATGGCTAAGTACATCTTCACAGAGCGTAACGGTATCCACGTTATCGACTTGCAACAAACTGTAAAATTGGCTGACCAAGCTTACGAATTCATCCGTGACGCTGCAGCAAACGACGCAGTTATCTTGTTCGTAGGTACTAAAAAACAAGCTGCTGAAGCTGTTAAAGACGAAGCTATCCGCGCTGGTCAATACTTCATCAACCACCGTTGGTTGGGTGGAACTCTTACAAACTGGGGTACAATCCAAAAACGTATCGCTCGTTTGAAAGAAATCAACCGCATGGAAGAAGATGGAACTTTCGAAGTGCTTCCTAAGAAAGAAGTAGCATTGTTGAACAAA…
		S_agalactiae_2-22	Reference Dataset	NCBI Blast				408	AAACAACTTCTTGAGGCTGGTGTTCACTTTGGTCACCAAACTCGTCGCTGGAACCCTAAGATGGCTAAGTACATCTTCACAGAACGTAATGGTATCCACGTTATCGACCTTCAACAAACTGTAAAATTAGCTGACCAAGCTTACGAATTTGTTCGTGATGCTGCAGCAAACGATGCAGTTATCTTGTTTGTTGGTACTAAGAAACAAGCAGCTGAAGCTGTTGCTGAAGAAGCTAAACGTGCTGGTCAATACTTCATTAACCACCGTTGGTTAGGTGGAACTCTTACTAACTGGGGAACTATCCAAAAACGTATTGCTCGTTTGAAAGAAATCAAACGTATGGAAGAAGAAGGAACTTTTGAACTTCTTCCTAAGAAAGAAGTTGCATTGTTAAACAAA…
		S_agalactiae_2603V/R	Reference Dataset	NCBI Blast				408	AAACAACTTCTTGAGGCTGGTGTTCACTTTGGTCACCAAACTCGTCGCTGGAACCCTAAGATGGCTAAGTACATCTTCACAGAACGTAATGGTATCCACGTTATCGACCTTCAACAAACTGTAAAATTAGCTGACCAAGCTTACGAATTTGTTCGTGATGCTGCAGCAAACGATGCAGTTATCTTGTTTGTTGGTACTAAGAAACAAGCAGCTGAAGCTGTTGCTGAAGAAGCTAAACGTGCTGGTCAATACTTCATTAACCACCGTTGGTTAGGTGGAACTCTTACTAACTGGGGAACTATCCAAAAACGTATTGCTCGTTTGAAAGAAATCAAACGTATGGAAGAAGAAGGAACTTTTGAACTTCTTCCTAAGAAAGAAGTTGCATTGTTAAACAAA…
		S_agalactiae_515	Reference Dataset	NCBI Blast				408	AAACAACTTCTTGAGGCTGGTGTTCACTTTGGTCACCAAACTCGTCGCTGGAACCCTAAGATGGCTAAGTACATCTTCACAGAACGTAATGGTATCCACGTTATCGACCTTCAACAAACTGTAAAATTAGCTGACCAAGCTTACGAATTTGTTCGTGATGCTGCAGCAAACGATGCAGTTATCTTGTTTGTTGGTACTAAGAAACAAGCAGCTGAAGCTGTTGCTGAAGAAGCTAAACGTGCTGGTCAATACTTCATTAACCACCGTTGGTTAGGTGGAACTCTTACTAACTGGGGAACTATCCAAAAACGTATTGCTCGTTTGAAAGAAATCAAACGTATGGAAGAAGAAGGAACTTTTGAACTTCTTCCTAAGAAAGAAGTTGCATTGTTAAACAAA…
		S_agalactiae_A909	Reference Dataset	NCBI Blast				408	AAACAACTTCTTGAGGCTGGTGTTCACTTTGGTCACCAAACTCGTCGCTGGAACCCTAAGATGGCTAAGTACATCTTCACAGAACGTAATGGTATCCACGTTATCGACCTTCAACAAACTGTAAAATTAGCTGACCAAGCTTACGAATTTGTTCGTGATGCTGCAGCAAACGATGCAGTTATCTTGTTTGTTGGTACTAAGAAACAAGCAGCTGAAGCTGTTGCTGAAGAAGCTAAACGTGCTGGTCAATACTTCATTAACCACCGTTGGTTAGGTGGAACTCTTACTAACTGGGGAACTATCCAAAAACGTATTGCTCGTTTGAAAGAAATCAAACGTATGGAAGAAGAAGGAACTTTTGAACTTCTTCCTAAGAAAGAAGTTGCATTGTTAAACAAA…
		S_agalactiae_ATCC13813	Reference Dataset	NCBI Blast				408	AAACAACTTCTTGAGGCTGGTGTTCACTTTGGTCACCAAACTCGTCGCTGGAACCCTAAGATGGCTAAGTACATCTTCACAGAACGTAATGGTATCCACGTTATCGACCTTCAACAAACTGTAAAATTAGCTGACCAAGCTTACGAATTTGTTCGTGATGCTGCAGCAAACGATGCAGTTATCTTGTTTGTTGGTACTAAGAAACAAGCAGCTGAAGCTGTTGCTGAAGAAGCTAAACGTGCTGGTCAATACTTCATTAACCACCGTTGGTTAGGTGGAACTCTTACTAACTGGGGAACTATCCAAAAACGTATTGCTCGTTTGAAAGAAATCAAACGTATGGAAGAAGAAGGAACTTTTGAACTTCTTCCTAAGAAAGAAGTTGCATTGTTAAACAAA…
		S_agalactiae_BSU178	Reference Dataset	NCBI Blast				408	AAACAACTTCTTGAGGCTGGTGTTCACTTTGGTCACCAAACTCGTCGCTGGAACCCTAAGATGGCTAAGTACATCTTCACAGAACGTAATGGTATCCACGTTATCGACCTTCAACAAACTGTAAAATTAGCTGACCAAGCTTACGAATTTGTTCGTGATGCTGCAGCAAACGATGCAGTTATCTTGTTTGTTGGTACTAAGAAACAAGCAGCTGAAGCTGTTGCTGAAGAAGCTAAACGTGCTGGTCAATACTTCATTAACCACCGTTGGTTAGGTGGAACTCTTACTAACTGGGGAACTATCCAAAAACGTATTGCTCGTTTGAAAGAAATCAAACGTATGGAAGAAGAAGGAACTTTTGAACTTCTTCCTAAGAAAGAAGTTGCATTGTTAAACAAA…
		S_agalactiae_BSU247	Reference Dataset	NCBI Blast				408	AAACAACTTCTTGAGGCTGGTGTTCACTTTGGTCACCAAACTCGTCGCTGGAACCCTAAGATGGCTAAGTACATCTTCACAGAACGTAATGGTATCCACGTTATCGACCTTCAACAAACTGTAAAATTAGCTGACCAAGCTTACGAATTTGTTCGTGATGCTGCAGCAAACGATGCAGTTATCTTGTTTGTTGGTACTAAGAAACAAGCAGCTGAAGCTGTTGCTGAAGAAGCTAAACGTGCTGGTCAATACTTCATTAACCACCGTTGGTTAGGTGGAACTCTTACTAACTGGGGAACTATCCAAAAACGTATTGCTCGTTTGAAAGAAATCAAACGTATGGAAGAAGAAGGAACTTTTGAACTTCTTCCTAAGAAAGAAGTTGCATTGTTAAACAAA…
		S_agalactiae_BSU260	Reference Dataset	NCBI Blast				408	AAACAACTTCTTGAGGCTGGTGTTCACTTTGGTCACCAAACTCGTCGCTGGAACCCTAAGATGGCTAAGTACATCTTCACAGAACGTAATGGTATCCACGTTATCGACCTTCAACAAACTGTAAAATTAGCTGACCAAGCTTACGAATTTGTTCGTGATGCTGCAGCAAACGATGCAGTTATCTTGTTTGTTGGTACTAAGAAACAAGCAGCTGAAGCTGTTGCTGAAGAAGCTAAACGTGCTGGTCAATACTTCATTAACCACCGTTGGTTAGGTGGAACTCTTACTAACTGGGGAACTATCCAAAAACGTATTGCTCGTTTGAAAGAAATCAAACGTATGGAAGAAGAAGGAACTTTTGAACTTCTTCCTAAGAAAGAAGTTGCATTGTTAAACAAA…
		S_agalactiae_BSU447	Reference Dataset	NCBI Blast				408	AAACAACTTCTTGAGGCTGGTGTTCACTTTGGTCACCAAACTCGTCGCTGGAACCCTAAGATGGCTAAGTACATCTTCACAGAACGTAATGGTATCCACGTTATCGACCTTCAACAAACTGTAAAATTAGCTGACCAAGCTTACGAATTTGTTCGTGATGCTGCAGCAAACGATGCAGTTATCTTGTTTGTTGGTACTAAGAAACAAGCAGCTGAAGCTGTTGCTGAAGAAGCTAAACGTGCTGGTCAATACTTCATTAACCACCGTTGGTTAGGTGGAACTCTTACTAACTGGGGAACTATCCAAAAACGTATTGCTCGTTTGAAAGAAATCAAACGTATGGAAGAAGAAGGAACTTTTGAACTTCTTCCTAAGAAAGAAGTTGCATTGTTAAACAAA…
		S_agalactiae_BSU451	Reference Dataset	NCBI Blast				408	AAACAACTTCTTGAGGCTGGTGTTCACTTTGGTCACCAAACTCGTCGCTGGAACCCTAAGATGGCTAAGTACATCTTCACAGAACGTAATGGTATCCACGTTATCGACCTTCAACAAACTGTAAAATTAGCTGACCAAGCTTACGAATTTGTTCGTGATGCTGCAGCAAACGATGCAGTTATCTTGTTTGTTGGTACTAAGAAACAAGCAGCTGAAGCTGTTGCTGAAGAAGCTAAACGTGCTGGTCAATACTTCATTAACCACCGTTGGTTAGGTGGAACTCTTACTAACTGGGGAACTATCCAAAAACGTATTGCTCGTTTGAAAGAAATCAAACGTATGGAAGAAGAAGGAACTTTTGAACTTCTTCCTAAGAAAGAAGTTGCATTGTTAAACAAA…
		S_agalactiae_BSU92	Reference Dataset	NCBI Blast				408	AAACAACTTCTTGAGGCTGGTGTTCACTTTGGTCACCAAACTCGTCGCTGGAACCCTAAGATGGCTAAGTACATCTTCACAGAACGTAATGGTATCCACGTTATCGACCTTCAACAAACTGTAAAATTAGCTGACCAAGCTTACGAATTTGTTCGTGATGCTGCAGCAAACGATGCAGTTATCTTGTTTGTTGGTACTAAGAAACAAGCAGCTGAAGCTGTTGCTGAAGAAGCTAAACGTGCTGGTCAATACTTCATTAACCACCGTTGGTTAGGTGGAACTCTTACTAACTGGGGAACTATCCAAAAACGTATTGCTCGTTTGAAAGAAATCAAACGTATGGAAGAAGAAGGAACTTTTGAACTTCTTCCTAAGAAAGAAGTTGCATTGTTAAACAAA…
		S_agalactiae_CCUG_17336	Reference Dataset	NCBI Blast				408	AAACAACTTCTTGAGGCTGGTGTTCACTTTGGTCACCAAACTCGTCGCTGGAACCCTAAGATGGCTAAGTACATCTTCACAGAACGTAATGGTATCCACGTTATCGACCTTCAACAAACTGTAAAATTAGCTGACCAAGCTTACGAATTTGTTCGTGATGCTGCAGCAAACGATGCAGTTATCTTGTTTGTTGGTACTAAGAAACAAGCAGCTGAAGCTGTTGCTGAAGAAGCTAAACGTGCTGGTCAATACTTCATTAACCACCGTTGGTTAGGTGGAACTCTTACTAACTGGGGAACTATCCAAAAACGTATTGCTCGTTTGAAAGAAATCAAACGTATGGAAGAAGAAGGAACTTTTGAACTTCTTCCTAAGAAAGAAGTTGCATTGTTAAACAAA…
		S_agalactiae_CCUG_24810	Reference Dataset	NCBI Blast				408	AAACAACTTCTTGAGGCTGGTGTTCACTTTGGTCACCAAACTCGTCGCTGGAACCCTAAGATGGCTAAGTACATCTTCACAGAACGTAATGGTATCCACGTTATCGACCTTCAACAAACTGTAAAATTAGCTGACCAAGCTTACGAATTTGTTCGTGATGCTGCAGCAAACGATGCAGTTATCTTGTTTGTTGGTACTAAGAAACAAGCAGCTGAGGCTGTTGCTGAAGAAGCTAAACGTGCTGGTCAATACTTCATTAACCACCGTTGGTTAGGTGGAACTCTTACTAACTGGGGAACTATCCAAAAACGTATTGCTCGTTTGAAAGAAATCAAACGTATGGAAGAAGAAGGAACTTTTGAACTTCTTCCTAAGAAAGAAGTTGCATTGTTAAACAAA…
		S_agalactiae_CCUG_44077	Reference Dataset	NCBI Blast				408	AAACAACTTCTTGAGGCTGGTGTTCACTTTGGTCACCAAACTCGTCGCTGGAACCCTAAGATGGCTAAGTACATCTTCACAGAACGTAATGGTATCCACGTTATCGACCTTCAACAAACTGTAAAATTAGCTGACCAAGCTTACGAATTTGTTCGTGATGCTGCAGCAAACGATGCAGTTATCTTGTTTGTTGGTACTAAGAAACAAGCAGCTGAAGCTGTTGCTGAAGAAGCTAAACGTGCTGGTCAATACTTCATTAACCACCGTTGGTTAGGTGGAACTCTTACTAACTGGGGAACTATCCAAAAACGTATTGCTCGTTTGAAAGAAATCAAACGTATGGAAGAAGAAGGAACTTTTGAACTTCTTCCTAAGAAAGAAGTTGCATTGTTAAACAAA…
		S_agalactiae_CF01173	Reference Dataset	NCBI Blast				408	AAACAACTTCTTGAGGCTGGTGTTCACTTTGGTCACCAAACTCGTCGCTGGAACCCTAAGATGGCTAAGTACATCTTCACAGAACGTAATGGTATCCACGTTATCGACCTTCAACAAACTGTAAAATTAGCTGACCAAGCTTACGAATTTGTTCGTGATGCTGCAGCAAACGATGCAGTTATCTTGTTTGTTGGTACTAAGAAACAAGCAGCTGAAGCTGTTGCTGAAGAAGCTAAACGTGCTGGTCAATACTTCATTAACCACCGTTGGTTAGGTGGAACTCTTACTAACTGGGGAACTATCCAAAAACGTATTGCTCGTTTGAAAGAAATCAAACGTATGGAAGAAGAAGGAACTTTTGAACTTCTTCCTAAGAAAGAAGTTGCATTGTTAAACAAA…
		S_agalactiae_CJB111	Reference Dataset	NCBI Blast				408	AAACAACTTCTTGAGGCTGGTGTTCACTTTGGTCACCAAACTCGTCGCTGGAACCCTAAGATGGCTAAGTACATCTTCACAGAACGTAATGGTATCCACGTTATCGACCTTCAACAAACTGTAAAATTAGCTGACCAAGCTTACGAATTTGTTCGTGATGCTGCAGCAAACGATGCAGTTATCTTGTTTGTTGGTACTAAGAAACAAGCAGCTGAAGCTGTTGCTGAAGAAGCTAAACGTGCTGGTCAATACTTCATTAACCACCGTTGGTTAGGTGGAACTCTTACTAACTGGGGAACTATCCAAAAACGTATTGCTCGTTTGAAAGAAATCAAACGTATGGAAGAAGAAGGAACTTTTGAACTTCTTCCTAAGAAAGAAGTTGCATTGTTAAACAAA…
		S_agalactiae_COH1	Reference Dataset	NCBI Blast				408	AAACAACTTCTTGAGGCTGGTGTTCACTTTGGTCACCAAACTCGTCGCTGGAACCCTAAGATGGCTAAGTACATCTTCACAGAACGTAATGGTATCCACGTTATCGACCTTCAACAAACTGTAAAATTAGCTGACCAAGCTTACGAATTTGTTCGTGATGCTGCAGCAAACGATGCAGTTATCTTGTTTGTTGGTACTAAGAAACAAGCAGCTGAAGCTGTTGCTGAAGAAGCTAAACGTGCTGGTCAATACTTCATTAACCACCGTTGGTTAGGTGGAACTCTTACTAACTGGGGAACTATCCAAAAACGTATTGCTCGTTTGAAAGAAATCAAACGTATGGAAGAAGAAGGAACTTTTGAACTTCTTCCTAAGAAAGAAGTTGCATTGTTAAACAAA…
		S_agalactiae_FSL_S3-026	Reference Dataset	NCBI Blast				408	AAACAACTTCTTGAGGCTGGTGTTCACTTTGGTCACCAAACTCGTCGCTGGAACCCTAAGATGGCTAAGTACATCTTCACAGAACGTAATGGTATCCACGTTATCGACCTTCAACAAACTGTAAAATTAGCTGACCAAGCTTACGAATTTGTTCGTGATGCTGCAGCAAACGATGCAGTTATCTTGTTTGTTGGTACTAAGAAACAAGCAGCTGAGGCTGTTGCTGAAGAAGCTAAACGTGCTGGTCAATACTTCATTAACCACCGTTGGTTAGGTGGAACTCTTACTAACTGGGGAACTATCCAAAAACGTATTGCTCGTTTGAAAGAAATCAAACGTATGGAAGAAGAAGGAACTTTTGAACTTCTTCCTAAGAAAGAAGTTGCATTGTTAAACAAA…
		S_agalactiae_GB00112	Reference Dataset	NCBI Blast				408	AAACAACTTCTTGAGGCTGGTGTTCACTTTGGTCACCAAACTCGTCGCTGGAACCCTAAGATGGCTAAGTACATCTTTACAGAACGTAATGGTATCCACGTTATCGACCTTCAACAAACTGTAAAATTAGCTGACCAAGCTTACGAATTTGTTCGTGATGCTGCAGCAAACGATGCAGTTATCTTGTTTGTTGGTACTAAGAAACAAGCAGCTGAAGCTGTTGCTGAAGAAGCTAAACGTGCTGGTCAATACTTCATTAACCACCGTTGGTTAGGTGGAACTCTTACTAACTGGGGAACTATCCAAAAACGTATCGCTCGTTTGAAAGAAATCAAACGTATGGAAGAAGAAGGAACTTTTGAACTTCTTCCTAAGAAAGAAGTTGCATTGTTAAACAAA…
		S_agalactiae_GD201008-001	Reference Dataset	NCBI Blast				408	AAACAACTTCTTGAGGCTGGTGTTCACTTTGGTCACCAAACTCGTCGCTGGAACCCTAAGATGGCTAAGTACATCTTCACAGAACGTAATGGTATCCACGTTATCGACCTTCAACAAACTGTAAAATTAGCTGACCAAGCTTACGAATTTGTTCGTGATGCTGCAGCAAACGATGCAGTTATCTTGTTTGTTGGTACTAAGAAACAAGCAGCTGAGGCTGTTGCTGAAGAAGCTAAACGTGCTGGTCAATACTTCATTAACCACCGTTGGTTAGGTGGAACTCTTACTAACTGGGGAACTATCCAAAAACGTATTGCTCGTTTGAAAGAAATCAAACGTATGGAAGAAGAAGGAACTTTTGAACTTCTTCCTAAGAAAGAAGTTGCATTGTTAAACAAA…
		S_agalactiae_Gottschalk_1002A	Reference Dataset	NCBI Blast				408	AAACAACTTCTTGAGGCTGGTGTTCACTTTGGTCACCAAACTCGTCGCTGGAACCCTAAGATGGCTAAGTACATCTTCACAGAACGTAATGGTATCCACGTTATCGACCTTCAACAAACTGTAAAATTAGCTGACCAAGCTTACGAATTTGTTCGTGATGCTGCAGCAAACGATGCAGTTATCTTGTTTGTTGGTACTAAGAAACAAGCAGCTGAAGCTGTTGCTGAAGAAGCTAAACGTGCTGGTCAATACTTCATTAACCACCGTTGGTTAGGTGGAACTCTTACTAACTGGGGAACTATCCAAAAACGTATTGCTCGTTTGAAAGAAATCAAACGTATGGAAGAAGAAGGAACTTTTGAACTTCTTCCTAAGAAAGAAGTTGCATTGTTAAACAAA…
		S_agalactiae_Gottschalk_1005B	Reference Dataset	NCBI Blast				408	AAACAACTTCTTGAGGCTGGTGTTCACTTTGGTCACCAAACTCGTCGCTGGAACCCTAAGATGGCTAAGTACATCTTCACAGAACGTAATGGTATCCACGTTATCGACCTTCAACAAACTGTAAAATTAGCTGACCAAGCTTACGAATTTGTTCGTGATGCTGCAGCAAACGATGCAGTTATCTTGTTTGTTGGTACTAAGAAACAAGCAGCTGAAGCTGTTGCTGAAGAAGCTAAACGTGCTGGTCAATACTTCATTAACCACCGTTGGTTAGGTGGAACTCTTACTAACTGGGGAACTATCCAAAAACGTATTGCTCGTTTGAAAGAAATCAAACGTATGGAAGAAGAAGGAACTTTTGAACTTCTTCCTAAGAAAGAAGTTGCATTGTTAAACAAA…
		S_agalactiae_Gottschalk_19247	Reference Dataset	NCBI Blast				408	AAACAACTTCTTGAGGCTGGTGTTCACTTTGGTCACCAAACTCGTCGCTGGAACCCTAAGATGGCTAAGTACATCTTCACAGAACGTAATGGTATCCACGTTATCGACCTTCAACAAACTGTAAAATTAGCTGACCAAGCTTACGAATTTGTTCGTGATGCTGCAGCAAACGATGCAGTTATCTTGTTTGTTGGTACTAAGAAACAAGCAGCTGAAGCTGTTGCTGAAGAAGCTAAACGTGCTGGTCAATACTTCATTAACCACCGTTGGTTAGGTGGAACTCTTACTAACTGGGGAACTATCCAAAAACGTATTGCTCGTTTGAAAGAAATCAAACGTATGGAAGAAGAAGGAACTTTTGAACTTCTTCCTAAGAAAGAAGTTGCATTGTTAAACAAA…
		S_agalactiae_Gottschalk_31825	Reference Dataset	NCBI Blast				408	AAACAACTTCTTGAGGCTGGTGTTCACTTTGGTCACCAAACTCGTCGCTGGAACCCTAAGATGGCTAAGTACATCTTCACAGAACGTAATGGTATCCACGTTATCGACCTTCAACAAACTGTAAAATTAGCTGACCAAGCTTACGAATTTGTTCGTGATGCTGCAGCAAACGATGCAGTTATCTTGTTTGTTGGTACTAAGAAACAAGCAGCTGAAGCTGTTGCTGAAGAAGCTAAACGTGCTGGTCAATACTTCATTAACCACCGTTGGTTAGGTGGAACTCTTACTAACTGGGGAACTATCCAAAAACGTATTGCTCGTTTGAAAGAAATCAAACGTATGGAAGAAGAAGGAACTTTTGAACTTCTTCCTAAGAAAGAAGTTGCATTGTTAAACAAA…
		S_agalactiae_H36B	Reference Dataset	NCBI Blast				408	AAACAACTTCTTGAGGCTGGTGTTCACTTTGGTCACCAAACTCGTCGCTGGAACCCTAAGATGGCTAAGTACATCTTCACAGAACGTAATGGTATCCACGTTATCGACCTTCAACAAACTGTAAAATTAGCTGACCAAGCTTACGAATTTGTTCGTGATGCTGCAGCAAACGATGCAGTTATCTTGTTTGTTGGTACTAAGAAACAAGCAGCTGAAGCTGTTGCTGAAGAAGCTAAACGTGCTGGTCAATACTTCATTAACCACCGTTGGTTAGGTGGAACTCTTACTAACTGGGGAACTATCCAAAAACGTATTGCTCGTTTGAAAGAAATCAAACGTATGGAAGAAGAAGGAACTTTTGAACTTCTTCCTAAGAAAGAAGTTGCATTGTTAAACAAA…
		S_agalactiae_LADL-90-503	Reference Dataset	NCBI Blast				408	AAACAACTTCTTGAGGCTGGTGTTCACTTTGGTCACCAAACTCGTCGCTGGAACCCTAAGATGGCTAAGTACATCTTCACAGAACGTAATGGTATCCACGTTATCGACCTTCAACAAACTGTAAAATTAGCTGACCAAGCTTACGAATTTGTTCGTGATGCTGCAGCAAACGATGCAGTTATCTTGTTTGTTGGTACTAAGAAACAAGCAGCTGAAGCTGTTGCTGAAGAAGCTAAACGTGCTGGTCAATACTTCATTAACCACCGTTGGTTAGGTGGAACTCTTACTAACTGGGGAACTATCCAAAAACGTATTGCTCGTTTGAAAGAAATCAAACGTATGGAAGAAGAAGGAACTTTTGAACTTCTTCCTAAGAAAGAAGTTGCATTGTTAAACAAA…
		S_agalactiae_LMG_14747	Reference Dataset	NCBI Blast				408	AAACAACTTCTTGAGGCTGGTGTTCACTTTGGTCACCAAACTCGTCGCTGGAACCCTAAGATGGCTAAGTACATCTTCACAGAACGTAATGGTATCCACGTTATCGACCTTCAACAAACTGTAAAATTAGCTGACCAAGCTTACGAATTTGTTCGTGATGCTGCAGCAAACGATGCAGTTATCTTGTTTGTTGGTACTAAGAAACAAGCAGCTGAAGCTGTTGCTGAAGAAGCTAAACGTGCTGGTCAATACTTCATTAACCACCGTTGGTTAGGTGGAACTCTTACTAACTGGGGAACTATCCAAAAACGTATTGCTCGTTTGAAAGAAATCAAACGTATGGAAGAAGAAGGAACTTTTGAACTTCTTCCTAAGAAAGAAGTTGCATTGTTAAACAAA…
		S_agalactiae_NEM316	Reference Dataset	NCBI Blast				408	AAACAACTTCTTGAGGCTGGTGTTCACTTTGGTCACCAAACTCGTCGCTGGAACCCTAAGATGGCTAAGTACATCTTCACAGAACGTAATGGTATCCACGTTATCGACCTTCAACAAACTGTAAAATTAGCTGACCAAGCTTACGAATTTGTTCGTGATGCTGCAGCAAACGATGCAGTTATCTTGTTTGTTGGTACTAAGAAACAAGCAGCTGAAGCTGTTGCTGAAGAAGCTAAACGTGCTGGTCAATACTTCATTAACCACCGTTGGTTAGGTGGAACTCTTACTAACTGGGGAACTATCCAAAAACGTATTGCTCGTTTGAAAGAAATCAAACGTATGGAAGAAGAAGGAACTTTTGAACTTCTTCCTAAGAAAGAAGTTGCATTGTTAAACAAA…
		S_agalactiae_SA20-06	Reference Dataset	NCBI Blast				408	AAACAACTTCTTGAGGCTGGTGTTCACTTTGGTCACCAAACTCGTCGCTGGAACCCTAAGATGGCTAAGTACATCTTCACAGAACGTAATGGTATCCACGTTATCGACCTTCAACAAACTGTAAAATTAGCTGACCAAGCTTACGAATTTGTTCGTGATGCTGCAGCAAACGATGCAGTTATCTTGTTTGTTGGTACTAAGAAACAAGCAGCTGAAGCTGTTGCTGAAGAAGCTAAACGTGCTGGTCAATACTTCATTAACCACCGTTGGTTAGGTGGAACTCTTACTAACTGGGGAACTATCCAAAAACGTATTGCTCGTTTGAAAGAAATCAAACGTATGGAAGAAGAAGGAACTTTTGAACTTCTTCCTAAGAAAGAAGTTGCATTGTTAAACAAA…
		S_agalactiae_SS1219	Reference Dataset	NCBI Blast				408	AAACAACTTCTTGAGGCTGGTGTTCACTTTGGTCACCAAACTCGTCGCTGGAACCCTAAGATGGCTAAGTACATCTTCACAGAACGTAATGGTATCCACGTTATCGACCTTCAACAAACTGTAAAATTAGCTGACCAAGCTTACGAATTTGTTCGTGATGCTGCAGCAAACGATGCAGTTATCTTGTTTGTTGGTACTAAGAAACAAGCAGCTGAAGCTGTTGCTGAAGAAGCTAAACGTGCTGGTCAATACTTCATTAACCACCGTTGGTTAGGTGGAACTCTTACTAACTGGGGAACTATCCAAAAACGTATTGCTCGTTTGAAAGAAATCAAACGTATGGAAGAAGAAGGAACTTTTGAACTTCTTCCTAAGAAAGAAGTTGCATTGTTAAACAAA…
		S_agalactiae_STIR-CD-17	Reference Dataset	NCBI Blast				408	AAACAACTTCTTGAGGCTGGTGTTCACTTTGGTCACCAAACTCGTCGCTGGAACCCTAAGATGGCTAAGTACATCTTCACAGAACGTAATGGTATCCACGTTATCGACCTTCAACAAACTGTAAAATTAGCTGACCAAGCTTACGAATTTGTTCGTGATGCTGCAGCAAACGATGCAGTTATCTTGTTTGTTGGTACTAAGAAACAAGCAGCTGAAGCTGTTGCTGAAGAAGCTAAACGTGCTGGTCAATACTTCATTAACCACCGTTGGTTAGGTGGAACTCTTACTAACTGGGGAACTATCCAAAAACGTATTGCTCGTTTGAAAGAAATCAAACGTATGGAAGAAGAAGGAACTTTTGAACTTCTTCCTAAGAAAGAAGTTGCATTGTTAAACAAA…
		S_agalactiae_ZQ0910	Reference Dataset	NCBI Blast				408	AAACAACTTCTTGAGGCTGGTGTTCACTTTGGTCACCAAACTCGTCGCTGGAACCCTAAGATGGCTAAGTACATCTTCACAGAACGTAATGGTATCCACGTTATCGACCTTCAACAAACTGTAAAATTAGCTGACCAAGCTTACGAATTTGTTCGTGATGCTGCAGCAAACGATGCAGTTATCTTGTTTGTTGGTACTAAGAAACAAGCAGCTGAAGCTGTTGCTGAAGAAGCTAAACGTGCTGGTCAATACTTCATTAACCACCGTTGGTTAGGTGGAACTCTTACTAACTGGGGAACTATCCAAAAACGTATTGCTCGTTTGAAAGAAATCAAACGTATGGAAGAAGAAGGAACTTTTGAACTTCTTCCTAAGAAAGAAGTTGCATTGTTAAACAAA…
		S_anginosus_1_2_62CV	Reference Dataset	NCBI Blast				408	AAACAACTTCTTGAGGCTGGTGTACACTTTGGTCACCAAACTCGTCGCTGGAACCCTAAGATGGCGAAGTATATCTTCACAGAACGTAACGGTATCCACGTTATTGACTTGCAACAAACTGTAAAATTTGCAGATCAAGCATACGACTTTATGCGTGATGCGGCTGCTAACGATGCAGTTATCTTGTTTGTTGGTACGAAAAAACAAGCTGCTGATGCTGTAAAAGAAGAAGCAGAACGTGCTGGTCAATACTACATCAACCACCGTTGGTTGGGTGGAACACTTACAAACTGGGAAACGATTCAAAAACGTGTTGCTCGTTTGAAAGAAATCAAACGTATGGAAGAAGACGGAATTTTTGATGTTCTTCCTAAAAAAGAAGTCGCTCTTCTTAACAAA…
		S_anginosus_1505	Reference Dataset	NCBI Blast				408	AAACAACTTCTTGAGGCTGGTGTACACTTTGGTCACCAAACTCGTCGCTGGAACCCTAAGATGTCGAAGTATATCTTCACAGAACGTAACGGTATCCACGTTATCGACTTGCAACAAACTGTAAAATTTGCAGATCAAGCATACGACTTTATGCGTGACGCAGCTGCTAATGATGCAGTTATCTTGTTTGTTGGTACAAAAAAACAAGCTGCTGATGCTGTAAAAGAAGAAGCAGAACGTGCTGGTCAATACTACATCAACCACCGTTGGTTGGGTGGAACACTTACAAACTGGGAAACGATTCAAAAACGTGTTGCTCGTTTGAAAGAAATCAAACGTATGGAAGAAGACGGAATTTTTGATGTTCTTCCTAAAAAGGAAGTCGCTCTTCTTAACAAA…
		S_anginosus_C1051	Reference Dataset	NCBI Blast				408	AAACAACTTCTTGAGGCTGGTGTACACTTTGGTCACCAAACTCGTCGCTGGAACCCTAAGATGGCGAAGTATATCTTCACAGAACGTAACGGTATCCACGTTATCGACTTGCAACAAACTGTAAAATTTGCAGATCAAGCATACGACTTTATGCGTGATGCGGCTGCTAACGATGCAGTTATCTTGTTTGTTGGTACGAAAAAACAAGCTGCTGATGCTGTAAAAGAAGAAGCAGAACGTGCTGGTCAATACTACATCAACCACCGTTGGTTGGGTGGAACACTTACAAACTGGGAAACGATTCAAAAACGTGTTGCTCGTTTGAAAGAAATCAAACGTATGGAAGAAGACGGAATTTTTGATGTTCTTCCTAAAAAAGAAGTCGCTCTTCTTAACAAA…
		S_anginosus_C238	Reference Dataset	NCBI Blast				408	AAACAACTTCTTGAGGCTGGTGTACACTTTGGTCACCAAACTCGTCGCTGGAACCCTAAGATGGCGAAGTATATCTTCACAGAACGTAACGGTATCCACGTTATCGACTTGCAACAAACTGTAAAATTTGCAGATCAAGCATACGACTTTATGCGTGATGCGGCTGCTAACGATGCAGTTATCTTGTTTGTTGGTACGAAAAAACAAGCTGCTGATGCTGTAAAAGAAGAAGCAGAACGTGCTGGTCAATACTACATCAACCACCGTTGGTTGGGTGGAACGCTTACAAATTGGGAAACGATTCAAAAACGTGTTGCTCGTTTGAAAGAAATCAAACGTATGGAAGAAGACGGAATTTTTGATGTTCTTCCTAAAAAAGAAGTCGCTCTTCTTAACAAA…
		S_anginosus_F0211	Reference Dataset	NCBI Blast				408	AAACAACTTCTTGAGGCTGGTGTACACTTTGGTCACCAAACTCGTCGCTGGAACCCTAAGATGTCGAAGTATATCTTCACAGAACGTAACGGTATCCACGTTATCGACTTGCAACAAACTGTAAAATTTGCAGATCAAGCATACGACTTTATGCGTGACGCAGCTGCTAATGATGCAGTTATCTTGTTTGTTGGTACAAAAAAACAAGCTGCTGATGCTGTAAAAGAAGAAGCAGAACGTGCTGGTCAATACTACATCAACCACCGTTGGTTGGGTGGAACACTTACAAACTGGGAAACGATTCAAAAACGTGTTGCTCGTTTGAAAGAAATCAAACGTATGGAAGAAGACGGAATTTTTGATGTTCTTCCTAAAAAGGAAGTCGCTCTTCTTAACAAA…
		S_anginosus_SK1138	Reference Dataset	NCBI Blast				408	AAACAACTTCTTGAGGCTGGTGTACACTTTGGTCACCAAACTCGTCGCTGGAACCCTAAGATGGCGAAGTATATCTTCACAGAACGTAACGGTATCCACGTTATCGACTTGCAGCAAACTGTAAAATTTGCAGATCAAGCATACGACTTTATGCGTGACGCAGCTGCTAACGATGCAGTTATCTTGTTTGTTGGTACGAAAAAACAAGCTGCTGATGCTGTAAAAGAAGAAGCAGAACGTGCTGGTCAATACTACATCAACCACCGTTGGTTGGGTGGAACACTTACAAACTGGGAAACGATTCAAAAACGTGTTGCTCGTTTGAAAGAAATCAAACGTATGGAAGAAGACGGAATTTTTGATGTTCTTCCTAAAAAGGAAGTCGCTCTTCTTAACAAA…
		S_anginosus_SK52	Reference Dataset	NCBI Blast				408	AAACAACTTCTTGAGGCTGGTGTACACTTTGGTCACCAAACTCGTCGCTGGAACCCTAAGATGGCGAAGTATATCTTCACAGAACGTAACGGTATCCACGTTATCGACTTGCAACAAACTGTAAAATTTGCAGATCAAGCATACGACTTTATGCGTGATGCGGCTGCTAACGATGCAGTTATCTTGTTTGTTGGTACGAAAAAACAAGCTGCTGATGCTGTAAAAGAAGAAGCAGAACGTGCTGGTCAATACTACATCAACCACCGTTGGTTGGGTGGAACGCTTACAAACTGGGAAACGATTCAAAAACGTGTTGCTCGTTTGAAAGAAATCAAACGTATGGAAGAAGACGGAATTTTTGATGTTCTTCCTAAAAAAGAAGTCGCTCTTCTTAACAAA…
		S_anginosus_subsp._whileyi_MAS624	Reference Dataset	NCBI Blast				408	AAACAACTTCTTGAGGCTGGTGTACACTTTGGTCACCAAACTCGTCGCTGGAACCCTAAGATGGCGAAGTATATCTTCACAGAACGTAACGGTATCCACGTTATCGACTTGCAACAAACTGTAAAATTTGCAGATCAAGCATACGACTTTATGCGTGATGCGGCTGCTAACGATGCAGTTATCTTGTTTGTTGGTACGAAAAAACAAGCTGCTGATGCTGTAAAAGAAGAAGCAGAACGTGCTGGTCAATACTACATCAACCACCGTTGGTTGGGTGGAACGCTTACAAATTGGGAAACGATTCAAAAACGTGTTGCTCGTTTGAAAGAAATCAAACGTATGGAAGAAGACGGAATTTTTGATGTTCTTCCTAAAAAAGAAGTCGCTCTTCTTAACAAA…
		S_anginosus_subsp_whileyi_CCUG39159	Reference Dataset	NCBI Blast				408	AAACAACTTCTTGAGGCTGGTGTACACTTTGGTCACCAAACTCGTCGCTGGAACCCTAAGATGGCGAAGTATATCTTCACAGAACGTAACGGTATCCACGTTATCGACTTGCAACAAACTGTAAAATTTGCAGATCAAGCATACGACTTTATGCGTGATGCGGCTGCTAACGATGCAGTTATCTTGTTTGTTGGTACGAAAAAACAAGCTGCTGATGCTGTAAAAGAAGAAGCAGAACGTGCTGGTCAATACTACATCAACCACCGTTGGTTGGGTGGAACGCTTACAAATTGGGAAACGATTCAAAAACGTGTTGCTCGTTTGAAAGAAATCAAACGTATGGAAGAAGACGGAATTTTTGATGTTCTTCCTAAAAAAGAAGTCGCTCTTCTTAACAAA…
		S_australis_1171_SSPC	Reference Dataset	NCBI Blast				408	AAACAACTTCTTGAGGCTGGTGTACACTTCGGTCACCAAACTCGTCGCTGGAACCCTAAGATGGCTAAGTACATCTTTACTGAGCGTAACGGAATCCACGTTATCGACTTGCAACAAACTGTAAAATACGCTGACCAAGCATATGACTTCATGCGTGATGCTGCTGCAAACGACGCAGTTGTATTGTTTGTTGGTACTAAGAAACAAGCTGCTGAAGCTGTTGCGGAAGAAGCTGTTCGTTCAGGTCAATACTTCATCAACCACCGTTGGTTGGGTGGTACCCTTACTAACTGGGGAACAATCCAAAAACGTATCGCTCGTTTGAAAGAAATCAAACGTATGGAAGAAGAAGGAATCTTCGACGTTCTTCCTAAGAAAGAAGTTGCACTTCTTAACAAA…
		S_australis_343_SSPC	Reference Dataset	NCBI Blast				408	AAACAACTTCTTGAGGCTGGTGTTCACTTTGGTCACCAAACTCGTCGCTGGAATCCTAAGATGGCTAAGTACATCTTCACAGAACGTAACGGTATCCACGTTATCGACCTTCAACAAACTGTAAAAATGGCTGACACAGCTTACGAATTTGTTCGTGACGCTGCTGCAAACGACGCTGTTATCTTGTTTGTTGGTACTAAAAAACAAGCTGCTGAAGCAGTTGCTGAAGAAGCTACTCGTGCAGGTCAATACTACATCAACCACCGTTGGTTGGGTGGAACTCTTACAAACTGGGGAACAATCCAAAAACGTATCGCTCGTTTGAAAGAAATCAAACAAATGGAAGAAGACGGGACTTTCGAAGTTCTTCCTAAGAAAGAAGTTGCCCTTCTTAACAAA…
		S_australis_400_SSPC	Reference Dataset	NCBI Blast				408	AAACAACTTCTTGAGGCTGGTGTTCACTTTGGTCACCAAACGCGTCGCTGGAACCCTAAGATGGCTAAATACATCTTCACAGAGCGTAATGGTATCCACGTTATCGACTTGCAACAAACTGTAAAATTGGCTGACCAAGCTTACGAATTTGTTCGTGACGCAGCAGCAAACGATGCAGTTATCTTGTTCGTTGGGACTAAAAAACAAGCTGCTGAAGCAGTTGCTGACGAAGCAACTCGTGCAGGTCAATACTTCATCAACCACCGTTGGTTGGGTGGAACGCTTACTAACTGGGGAACAATCCAAAAACGTATCGCTCGTTTGAAAGAAATCAAACGCATGGAAGAAGAAGGAACTTTCGACCTTCTTCCTAAGAAAGAAGTTGCACTTCTTAACAAA…
		S_australis_ATCC_700641	Reference Dataset	NCBI Blast				408	AAACAACTTCTTGAAGCTGGTGTTCACTTTGGTCACCAAACGCGTCGCTGGAACCCTAAGATGGCTAAATACATCTTCACAGAGCGTAACGGTATCCACGTTATTGACTTGCAACAAACTGTAAAATTAGCTGACCAAGCTTACGAATTTATCCGTGATGCAGCTGCCAACGATGCTGTTATCTTATTCGTTGGCACTAAAAAACAAGCTGCTGAAGCAGTTGCTGACGAAGCTACTCGTGCGGGTCAATATTTCATCAACCACCGTTGGTTGGGAGGAACCCTTACAAACTGGGGAACAATTCAAAAACGTATCGCTCGTTTGAAAGAAATCAAACGTATGGAAGAAGAAGGAACATTTGACGTTCTTCCTAAGAAAGAAGTTGCACTTCTTAACAAA…
		S_caballi_DSM_19004	Reference Dataset	NCBI Blast				408	AAACAACTTCTTGAGGCTGGTGTGCACTTTGGTCACCAAACTCGTCGCTGGAACCCTAAGATGGCGAAATACATCTTTACAGAACGTAACGGTATCCACGTAATTGACCTTCAGCAAACTGTAAAATTTGCAGATCAAGCATACGACTTTATGCGCGATGCTGCTGCTAACGATGCGGTTATCTTGTTTGTTGGTACGAAAAAGCAAGCTGCTGATGCTGTAAAAGATGAAGCAGAACGTGCAGGTCAATACTACATCAACCACCGTTGGTTGGGTGGAACTCTCACTAACTGGGAAACGATCCAAAAACGTGTTGCTCGTTTGAAAGAAATCAAACGCATGGAAGAAGACGGAATTTTTGACGTGCTTCCTAAGAAAGAAGTCGCTCTTCTTAATAAA…
		S_canis_FSL_Z3-227	Reference Dataset	NCBI Blast				408	AAACAACTTCTTGAGGCTGGTGTGCACTTTGGTCACCAAACTCGTCGCTGGAACCCTAAGATGGCGAAATACATCTTTACAGAACGTAACGGTATCCACGTAATTGACCTTCAGCAAACTGTAAAATTTGCAGATCAAGCATACGACTTTATGCGCGATGCTGCTGCTAACGATGCGGTTATCTTGTTTGTTGGTACCAAAAAGCAAGCTGCTGATGCTGTAAAAGATGAAGCAGAACGTGCAGGTCAATACTACATCAACCACCGTTGGTTGGGTGGAACTCTCACTAACTGGGAAACGATCCAAAAACGTGTTGCTCGTTTGAAAGAAATCAAACGCATGGAAGAAGACGGAATTTTTGACGTGCTTCCTAAGAAAGAAGTCGCTCTTCTTAATAAA…
		S_castoreus_DSM_17536	Reference Dataset	NCBI Blast				408	AAACAACTTCTTGAGGCTGGTGTGCACTTTGGTCACCAAACTCGTCGCTGGAACCCTAAGATGGCGAAATACATCTTTACAGAACGTAACGGTATCCACGTAATTGACCTTCAGCAAACTGTAAAATTTGCAGATCAAGCATACGACTTTATGCGCGATGCTGCTGCTAACGATGCGGTTATCTTGTTTGTTGGTACCAAAAAGCAAGCTGCTGATGCTGTAAAAGATGAAGCAGAACGTGCAGGTCAATACTACATCAACCACCGTTGGTTGGGTGGAACTCTCACTAACTGGGAAACGATCCAAAAACGTGTTGCTCGTTTGAAAGAAATCAAACGCATGGAAGAAGACGGAATTTTTGACGTGCTTCCTAAGAAAGAAGTCGCTCTTCTTAATAAA…
		S_constellatus_subsp._pharyngis_C1050	Reference Dataset	NCBI Blast				408	AAACAACTTCTTGAGGCTGGTGTGCACTTTGGTCACCAAACTCGTCGCTGGAACCCTAAGATGGCGAAATACATCTTTACAGAACGTAACGGTATCCACGTAATTGACCTTCAGCAAACTGTAAAATTTGCAGATCAAGCATACGACTTTATGCGCGATGCTGCTGCTAACGATGCGGTTATCTTGTTTGTTGGTACCAAAAAGCAAGCTGCTGATGCTGTAAAAGATGAAGCAGAACGTGCAGGTCAATACTACATCAACCACCGTTGGTTGGGTGGAACTCTCACTAACTGGGAAACGATCCAAAAACGTGTTGCTCGTTTGAAAGAAATCAAACGCATGGAAGAAGACGGAATTTTTGACGTGCTTCCTAAGAAAGAAGTCGCTCTTCTTAATAAA…
		S_constellatus_subsp._pharyngis_C10503	Reference Dataset	NCBI Blast				408	AAACAACTTCTTGAGGCTGGTGTGCACTTTGGTCACCAAACTCGTCGCTGGAACCCTAAGATGGCGAAATACATCTTTACAGAACGTAACGGTATCCACGTAATTGACCTTCAGCAAACTGTAAAATTTGCAGATCAAGCATACGACTTTATGCGCGATGCTGCTGCTAACGATGCGGTTATCTTGTTTGTTGGTACCAAAAAGCAAGCTGCTGATGCTGTAAAAGATGAAGCAGAACGTGCAGGTCAATACTACATCAACCACCGTTGGTTGGGTGGAACTCTCACTAACTGGGAAACGATCCAAAAACGTGTTGCTCGTTTGAAAGAAATCAAACGCATGGAAGAAGACGGAATTTTTGACGTGCTTCCTAAGAAAGAAGTCGCTCTTCTTAATAAA…
		S_constellatus_subsp_constellatus_SK53	Reference Dataset	NCBI Blast				408	AAACAATTGCTTGAGGCTGGTGTTCACTTTGGCCATCAAACTCGTCGCTGGAATCCTAAGATGGCTAAGTACATCTTCACAGAACGTAATGGTATCCACGTCATCGACTTACAACAAACTGTAAAATTGGCTGATCAAGCTTACGAATTTGTTCGTGATGCTGCAGCTAACGATGCCGTCATCTTGTTTGTTGGTACTAAGAAGCAAGCGGCTGAAGCGATCGCTGAAGAAGCAACTCGTGCTGGTCAATTCTACATCAACCACCGTTGGTTGGGTGGTACCTTGACTAACTGGGATACTATCCAAAAGCGTATCCGCCGTTTGAAAGAGATTAAACAAATGGAGGCTGATGGCACTTTCGAAGTGCTTCCTAAGAAAGAAGTTGCTCTTCTTAACAAG…
		S_constellatus_subsp_pharyngis_C232	Reference Dataset	NCBI Blast				408	AAACAACTTCTTGAGGCTGGTGTTCACTTTGGTCACCAAACTCGTCGCTGGAACCCTAAGATGGCTAAGTACATCTTCACTGAGCGTAACGGTATCCACGTTATCGACCTTCAACAAACTGTAAAATACGCAGATCAAGCTTATGACTTCATGCGTGATGCAGCTGCAAACGATGCAGTTATCTTGTTTGTTGGTACTAAAAAGCAAGCTGCTGAAGCTGTAAAAGAAGAAGCAGAACGTGCTGGTCAATACTACATCAACCACCGTTGGTTGGGTGGAACTCTTACAAACTGGACAACTATCCAAAAACGTGTTGCTCGTTTGAAAGAAATCAAACGTATGGAAGAAGAAGGAATCTTCGAAGTTCTTCCTAAGAAAGAAGTAGCACTTTTGAACAAA…
		S_constellatus_subsp_pharyngis_C818	Reference Dataset	NCBI Blast				408	AAACAACTTCTTGAGGCTGGTGTTCACTTTGGTCACCAAACTCGTCGCTGGAACCCTAAGATGGCTAAGTACATCTTTACAGAACGTAACGGTATCCACGTTATCGACCTTCAGCAAACTGTAAAATTGGCTGATCAAGCTTACGACTTTGTTCGCGATGCAGCAGCTAACGATGCGGTTATCTTGTTTGTCGGTACTAAAAAACAAGCTTCAGAAGCTATTAAAGAAGAAGCAGAACGTGCCGGTCAATACTACATTAACCACCGTTGGTTGGGTGGTACATTGACAAACTGGGACACTATCCAAAAACGTATTGCACGTCTTAAAGAAATCAAACAAATGGAAGCTGACGGAACTTTTGAAGTTCTTCCTAAGAAAGAAGTTGCCCTGTTAAACAAA…
		S_constellatus_subsp_pharyngis_SK1060	Reference Dataset	NCBI Blast				408	AAACAACTACTTGAGGCTGGTGTTCACTTTGGTCACCAAACTCGTCGCTGGAACCCTAAGATGGCTAAGTTCATCTTTACAGAACGTAACGGTATCCATGTTATCGACTTACAACAAACTGTTAAATTAGCTGACCAGGCTTACGAATTTGTTCGTGATGCTGCGGCAAATGACGCTGTTATCTTGTTTGTAGGTACTAAAAAACAAGCTGCTGAAGCAGTTGCTGACGAAGCAACTCGTGCAGGTCAATACTTCATCAATCATCGTTGGTTGGGTGGAACGCTTACAAACTGGGGAACAATCCAAAAACGTATTGCTCGTTTGAAAGAAATCAAACGTATGGAAGAAGAAGGAACATTCGATGTCCTTCCTAAGAAAGAAGTTGCACTTCTTAACAAA…
		S_criceti_HS-6	Reference Dataset	NCBI Blast				408	AAACAATTACTTGAGGCTGGTGTTCACTTTGGACACCAAACTCGTCGCTGGAACCCTAAGATGGCCAAGTACATCTTTACCGAACGTAACGGGATCCACGTTATCGACCTGCAACAAACGGTTAAGTTGGCTGATCAAGCTTACGAATTCGTTCGTGATGCTGCTGCTAACGATGCTGTTATCCTCTTTGTCGGTACTAAGAAACAAGCTGCTGAAGCTATCGCTGAAGAAGCTACTCGTGCTGGTCAATTCTACATCAACCACCGTTGGTTGGGTGGTACCCTTACTAACTGGGATACTATCCAAAAGCGTATCCGTCGTTTGAAAGAAATCAAACAAATGGAAGCTGACGGTACTTTCGAAGTCCTTCCTAAGAAGGAAGTTGCCCTGCTTAACAAG…
		S_cristatus_1014_SOLI	Reference Dataset	NCBI Blast				408	AAACAACTTCTTGAGGCTGGTGTTCACTTTGGTCACCAAACTCGTCGCTGGAACCCTAAGATGGCTAAATACATCTTTACAGAGCGTAACGGTATCCACGTTATCGACTTGCAACAAACTGTAAAATTAGCTGACCAAGCTTACGAATTCGTTCGTGACGCAGCAGCTAACGACGCTGTTATCTTGTTCGTTGGTACTAAAAAACAAGCTGCTGAAGCAGTTGCTGACGAAGCAACTCGTGCAGGTCAATACTTCATCAACCACCGTTGGTTGGGTGGAACACTTACTAACTGGGGAACAATCCAAAAACGTATCGCTCGTTTGAAAGAAATCAAACGCATGGAAGAAGAAGGAACTTTCGACGTTCTTCCTAAGAAAGAAGTTGCACTTCTTAACAAA…
		S_cristatus_1015_SOLI	Reference Dataset	NCBI Blast				408	AAACAACTTCTTGAGGCTGGTGTTCACTTTGGTCACCAAACTCGTCGCTGGAACCCTAAGATGGCTAAATACATCTTCACAGAGCGTAACGGTATCCACGTTATCGACTTGCAACAAACTGTAAAATTAGCTGACCAAGCTTACGAATTCGTTCGTGATGCAGCAGCTAACGACGCTGTTATCTTGTTCGTTGGTACTAAAAAACAAGCTGCTGAAGCAGTTGCTGACGAAGCAACTCGTGCAGGTCAATACTTCATCAACCACCGTTGGTTGGGTGGAACACTTACTAACTGGGGAACAATCCAAAAACGTATCGCTCGTTTGAAAGAAATCAAACGCATGGAAGAAGAAGGAACTTTCGACGTTCTTCCTAAGAAAGAAGTTGCACTTCTTAACAAA…
		S_cristatus_142_SOLI	Reference Dataset	NCBI Blast				408	AAACAACTTCTTGAGGCTGGTGTTCACTTTGGTCACCAAACTCGTCGCTGGAACCCTAAGATGGCTAAATACATCTTCACAGAGCGTAACGGTATCCACGTTATCGACTTGCAACAAACTGTAAAATTAGCTGACCAAGCTTACGAATTCGTTCGTGATGCAGCAGCTAACGACGCTGTTATCTTGTTCGTTGGTACTAAAAAACAAGCTGCTGAAGCAGTTGCTGACGAAGCAACTCGTGCAGGTCAATACTTCATCAACCACCGTTGGTTGGGTGGAACACTTACTAACTGGGGAACAATCCAAAAACGTATCGCTCGTTTGAAAGAAATCAAACGCATGGAAGAAGAAGGAACTTTCGACGTTCTTCCTAAGAAAGAAGTTGCACTTCTTAACAAA…
		S_cristatus_AS_1.3089	Reference Dataset	NCBI Blast				408	AAACAACTTCTTGAGGCTGGTGTTCACTTTGGTCACCAAACTCGTCGCTGGAACCCTAAGATGGCTAAATACATCTTCACAGAGCGTAACGGTATCCACGTTATCGACTTGCAACAAACTGTAAAATTAGCTGACCAAGCTTACGAATTCGTTCGTGATGCAGCAGCTAACGACGCTGTTATCTTGTTCGTTGGTACTAAAAAACAAGCTGCTGAAGCAGTTGCTGACGAAGCAACTCGTGCAGGTCAATACTTCATCAACCACCGTTGGTTGGGTGGAACACTTACTAACTGGGGAACAATCCAAAAACGTATCGCTCGTTTGAAAGAAATCAAACGCATGGAAGAAGAAGGAACTTTCGACGTTCTTCCTAAGAAAGAAGTTGCACTTCTTAACAAA…
		S_cristatus_ATCC_51100	Reference Dataset	NCBI Blast				408	AAACAACTTCTTGAGGCTGGTGTTCACTTTGGTCACCAAACTCGTCGCTGGAACCCTAAGATGGCTAAATACATCTTCACAGAGCGTAACGGTATCCACGTTATCGACTTGCAACAAACTGTAAAATTAGCTGACCAAGCTTACGAATTCGTTCGTGATGCAGCAGCTAACGACGCTGTTATCTTGTTCGTTGGTACTAAAAAACAAGCTGCTGAAGCAGTTGCTGACGAAGCAACTCGTGCAGGTCAATACTTCATCAACCACCGTTGGTTGGGTGGAACACTTACTAACTGGGGAACAATCCAAAAACGTATCGCTCGTTTGAAAGAAATCAAACGCATGGAAGAAGAAGGAACTTTCGACGTTCTTCCTAAGAAAGAAGTTGCACTTCTTAACAAA…
		S_cristatus_CC5A	Reference Dataset	NCBI Blast				408	AAACAACTTCTTGAGGCTGGTGTTCACTTTGGTCACCAAACTCGTCGCTGGAACCCTAAGATGGCTAAATACATCTTCACAGAGCGTAACGGTATCCACGTTATCGACTTGCAACAAACTGTAAAATTAGCTGACCAAGCTTACGAATTCGTTCGTGATGCAGCAGCTAACGACGCTGTTATCTTGTTCGTTGGTACTAAAAAACAAGCTGCTGAAGCAGTTGCTGACGAAGCAACTCGTGCAGGTCAATACTTCATCAACCACCGTTGGTTGGGTGGAACACTTACTAACTGGGGAACAATCCAAAAACGTATCGCTCGTTTGAAAGAAATCAAACGCATGGAAGAAGAAGGAACTTTCGACGTTCTTCCTAAGAAAGAAGTTGCACTTCTTAACAAA…
		S_cristatus_CR3	Reference Dataset	NCBI Blast				408	AAACAACTTCTTGAGGCTGGTGTTCACTTTGGTCACCAAACTCGTCGCTGGAACCCTAAGATGGCTAAATACATCTTCACAGAGCGTAACGGTATCCACGTTATCGACTTGCAACAAACTGTAAAATTAGCTGACCAAGCTTACGAATTCGTTCGTGATGCAGCAGCTAACGACGCTGTTATCTTGTTCGTTGGTACTAAAAAACAAGCTGCTGAAGCAGTTGCTGACGAAGCAACTCGTGCAGGTCAATACTTCATCAACCACCGTTGGTTGGGTGGAACACTTACTAACTGGGGAACAATCCAAAAACGTATCGCTCGTTTGAAAGAAATCAAACGCATGGAAGAAGAAGGAACTTTCGACGTTCTTCCTAAGAAAGAAGTTGCACTTCTTAACAAA…
		S_devriesei_DSM_19639	Reference Dataset	NCBI Blast				408	AAACAACTTCTTGAGGCTGGTGTTCACTTTGGTCACCAAACTCGTCGCTGGAACCCTAAGATGGCTAAATACATCTTCACAGAGCGTAACGGTATCCACGTTATCGACTTGCAACAAACTGTAAAATTAGCTGACCAAGCTTACGAATTCGTTCGTGATGCAGCAGCTAACGACGCTGTTATCTTGTTCGTTGGTACTAAAAAACAAGCTGCTGAAGCAGTTGCTGACGAAGCAACTCGTGCAGGTCAATACTTCATCAACCACCGTTGGTTGGGTGGAACACTTACTAACTGGGGAACAATCCAAAAACGTATCGCTCGTTTGAAAGAAATCAAACGCATGGAAGAAGAAGGAACTTTCGACGTTCTTCCTAAGAAAGAAGTTGCACTTCTTAACAAA…
		S_didelphis_DSM_15616	Reference Dataset	NCBI Blast				408	AAACAATTACTTGAGGCTGGTGTTCACTTTGGTCACCAAACTCGTCGCTGGAACCCTAAGATGGCTAAGTACATCTTCACAGAACGCAACGGCATCCACGTGATTGACTTGCAACAAACTGTGAAATTAGCAGACCAAGCTTACGAATTTATTCGTGACGCTGCAGCTAACGATGCGGTTATCCTCTTCGTTGGGACTAAAAAGCAAGCATCAGAAGCTGTTAAAGAAGAAGCTACTCGTGCTGGTCAATACTACATCAACCACCGTTGGTTGGGTGGAACTCTTACTAACTGGGAAACAATCCAAAAGCGTATCGCTCGCTTGAAAGACATCAACCGTATGGAAGAAGACGGAACTTTCGATGTTCTTCCTAAGAAAGAAGTTGCTTTGCTTAACAAA…
		S_downei_F0415	Reference Dataset	NCBI Blast				408	AAACAACTTCTTGAGGCTGGTGTTCACTTTGGTCACCAAACTCGTCGCTGGAACCCTAAGATGGCTAAATACATCTTCACAGAGCGTAACGGTATCCACGTTATCGACTTGCAACAAACTGTAAAATTAGCTGATCAAGCTTACGAGTTTGTTCGTGATGCAGCAGCTAATGACGCTGTTATCTTGTTTGTTGGTACTAAAAAGCAAGCTGCTGAAGCAGTTGCTGACGAAGCTACTCGTGCAGGTCAATACTTCATCAACCACCGCTGGTTGGGTGGAACTCTTACAAACTGGGGAACTATCCAAAAGCGTATCGCTCGTTTGAAAGAAATCAAACGCATGGAAGAAGAAGGAACCTTTGAGGTTCTTCCTAAGAAAGAGGTTGCACTTCTTAACAAG…
		S_dysgalactiae_subsp._dysgalactiae_ATCC_27957	Reference Dataset	NCBI Blast				408	AAACAACTTCTTGAGGCTGGTGTTCACTTTGGTCACCAAACTCGTCGCTGGAACCCTAAGATGGCTAAATACATCTTCACAGAGCGTAACGGTATCCACGTTATCGACTTGCAACAAACTGTAAAATTAGCTGATCAAGCTTACGAGTTTGTTCGTGACGCAGCAGCAAACGATGCTGTTATCTTGTTTGTTGGTACTAAAAAGCAAGCTGCTGAAGCAGTTGCTGACGAAGCTACTCGTGCAGGCCAATACTTCATCAACCACCGTTGGTTGGGTGGAACTCTTACAAACTGGGGAACTATCCAAAAGCGTATCGCTCGTTTGAAAGAAATCAAACGCATGGAGGAAGAAGGAACCTTTGAGGTTCTTCCTAAGAAAGAGGTTGCACTTCTTAACAAG…
		S_dysgalactiae_subsp._equisimilis_AC-2713	Reference Dataset	NCBI Blast				408	AAACAACTTCTTGAGGCTGGTGTTCACTTTGGTCACCAAACTCGTCGCTGGAACCCTAAGATGGCTAAGTACATCTTCACAGAGCGTAACGGTATCCACGTTATCGACTTGCAACAAACTGTAAAATTAGCTGATCAAGCTTACGAGTTTGTTCGTGACGCAGCAGCAAACGATGCTGTTATCTTGTTTGTTGGTACTAAAAAGCAAGCTGCTGAAGCAGTTGCTGACGAAGCAACTCGTGCAGGTCAATACTTCATTAACCATCGTTGGTTGGGTGGAACACTTACAAACTGGGGAACTATCCAAAAGCGTATCGCTCGTTTGAAAGAAATCAAACGCATGGAAGAAGAAGGAACCTTTGAGGTTCTTCCTAAGAAAGAGGTTGCACTTCTTAACAAG…
		S_dysgalactiae_subsp._equisimilis_GGS_124	Reference Dataset	NCBI Blast				408	AAACAACTTCTTGAGGCTGGTGTTCACTTTGGTCACCAAACTCGTCGCTGGAACCCTAAGATGGCTAAGTACATCTTCACAGAGCGTAACGGTATCCACGTTATCGACTTGCAACAAACTGTAAAATTAGCTGATCAAGCTTACGAGTTTGTTCGTGACGCAGCAGCAAACGATGCTGTTATCTTGTTTGTTGGTACTAAAAAGCAAGCGGCTGAAGCAGTTGCTGACGAAGCTACTCGTGCAGGCCAATACTTCATCAACCACCGTTGGTTGGGTGGAACTCTTACAAACTGGGGAACTATCCAAAAGCGTATCGCTCGTTTGAAAGAAATCAAACGCATGGAGGAAGAAGGAACCTTTGAGGTTCTTCCTAAGAAAGAGGTTGCACTTCTTAACAAG…
		S_dysgalactiae_subsp._equisimilis_RE378	Reference Dataset	NCBI Blast				408	AAACAACTTCTTGAGGCTGGTGTTCACTTTGGTCACCAAACTCGTCGCTGGAACCCTAAGATGGCTAAATACATCTTCACAGAGCGTAACGGTATCCACGTTATCGACTTGCAACAAACTGTAAAATTAGCTGATCAAGCTTACGAGTTTGTTCGTGACGCAGCAGCAAACGATGCTGTTATCTTATTTGTTGGTACTAAAAAGCAAGCTGCTGAAGCAGTTGCTGACGAAGCAACCCGTGCAGGTCAATACTTCATTAACCATCGTTGGTTGGGTGGAACACTTACAAACTGGGGAACTATCCAAAAGCGTATCGCTCGTTTGAAAGAAATCAAACGCATGGAAGAAGAAGGAACCTTTGAGGTTCTTCCTAAGAAAGAGGTTGCACTTCTTAACAAG…
		S_dysgalactiae_subsp_equisimilis_167	Reference Dataset	NCBI Blast				408	AAACAACTTCTTGAGGCTGGTGTTCACTTTGGTCACCAAACTCGTCGCTGGAACCCTAAGATGGCTAAATACATCTTCACAGAGCGTAACGGTATCCACGTTATCGACTTGCAACAAACTGTAAAATTAGCTGATCAAGCTTACGAGTTTGTTCGTGACGCAGCAGCAAACGATGCTGTTATCTTGTTTGTTGGTACTAAAAAGCAAGCTGCTGAAGCAGTTGCTGACGAAGCTACTCGTGCAGGCCAATACTTCATCAACCACCGTTGGTTGGGTGGAACTCTTACAAACTGGGGAACTATCCAAAAGCGTATCGCTCGTTTGAAAGAAATCAAACGCATGGAGGAAGAAGGAACCTTTGAGGTTCTTCCTAAGAAAGAGGTTGCACTTCTTAACAAG…
		S_dysgalactiae_subsp_equisimilis_ATCC_12394	Reference Dataset	NCBI Blast				408	AAACAACTTCTTGAGGCTGGTGTTCACTTTGGTCACCAAACTCGTCGCTGGAACCCTAAGATGGCTAAGTACATCTTCACAGAGCGTAATGGTATCCACGTTATCGACCTACAACAAACTGTAAAATTAGCTGATCAAGCTTACGAGTTTGTTCGTGATGCAGCAGCTAATGATGCCGTTATTTTGTTTGTTGGTACTAAAAAGCAAGCGGCTGAAGCAGTTGCTGACGAAGCTACTCGTGCAGGCCAATACTTCATCAACCACCGTTGGTTGGGTGGAACTCTTACAAACTGGGGAACTATCCAAAAGCGTATCGCTCGTTTGAAAGAAATCAAACGCATGGAGGAAGAAGGAACCTTTGAGGTTCTTCCTAAGAAAGAGGTTGCACTTCTTAACAAG…
		S_dysgalactiae_subsp_equisimilis_SK1249	Reference Dataset	NCBI Blast				408	AAACAACTTCTTGAAGCTGGTGTTCACTTCGGTCACCAAACTCGTCGCTGGAACCCTAAGATGGCTAAATACATCTTCACAGAACGTAACGGTATCCACGTTATCGACCTTCAACAAACTGTAAAAATGGCTGACGCAGCTTACGAATTCGTTCGTGATGCAGCTGCAAACGACGCTGTAATCTTGTTTGTTGGTACTAAAAAACAAGCTGCTGACGCTGTTAAAGAAGAAGCAGAACGCGCAGGTCAATACTACATCAACCACCGTTGGTTGGGTGGAACTCTTACAAACTGGGATACTATCCAAAAACGTATCGCTCGTTTGAAAGAAATCAAACGTATGGAAGAAGATGGAACTTTTGAAGTTCTTCCTAAGAAAGAAGTTGCTCTTCTTAACAAA…
		S_dysgalactiae_subsp_equisimilis_SK1250	Reference Dataset	NCBI Blast				408	AAACAACTTCTTGAAGCTGGTGTTCACTTCGGTCACCAAACTCGTCGCTGGAACCCTAAGATGGCTAAATACATCTTCACAGAACGTAACGGTATCCACGTTATCGACCTTCAACAAACTGTAAAAATGGCTGACGCAGCTTACGAATTCGTTCGTGATGCAGCTGCAAACGACGCTGTAATCTTGTTTGTTGGTACTAAAAAACAAGCTGCTGACGCTGTTAAAGAAGAAGCAGAACGCGCAGGTCAATACTACATCAACCACCGTTGGTTGGGTGGAACTCTTACAAACTGGGATACTATCCAAAAACGTATCGCTCGTTTGAAAGAAATCAAACGTATGGAAGAAGATGGAACTTTTGAAGTTCTTCCTAAGAAAGAAGTTGCTCTTCTTAACAAA…
		S_entericus_DSM_14446	Reference Dataset	NCBI Blast				408	AAACAACTTCTTGAAGCTGGTGTTCACTTCGGTCACCAAACTCGTCGCTGGAACCCTAAGATGGCTAAATACATCTTCACAGAACGTAACGGTATCCACGTTATCGACCTTCAACAAACTGTAAAAATGGCTGACGCAGCTTACGAATTCGTTCGTGATGCAGCTGCAAACGACGCTGTAATCTTGTTTGTTGGTACTAAAAAACAAGCTGCTGACGCTGTTAAAGAAGAAGCAGAACGCGCAGGTCAATACTACATCAACCACCGTTGGTTGGGTGGAACTCTTACAAACTGGGATACTATCCAAAAACGTATCGCTCGTTTGAAAGAAATCAAACGTATGGAAGAAGATGGAACTTTTGAAGTTCTTCCTAAGAAAGAAGTTGCTCTTCTTAACAAA…
		S_equi_subsp._equi_4047	Reference Dataset	NCBI Blast				408	AAACAACTTCTTGAAGCTGGTGTTCACTTCGGTCACCAAACTCGTCGCTGGAACCCTAAGATGGCTAAATACATCTTCACAGAACGTAACGGTATCCACGTTATCGACCTTCAACAAACTGTAAAAATGGCTGACGCAGCTTACGAATTCGTTCGTGATGCAGCTGCAAACGACGCTGTAATCTTGTTTGTTGGTACTAAAAAACAAGCTGCTGACGCTGTTAAAGAAGAAGCAGAACGCGCAGGTCAATACTACATCAACCACCGTTGGTTGGGTGGAACTCTTACAAACTGGGATACTATCCAAAAACGTATCGCTCGTTTGAAAGAAATCAAACGTATGGAAGAAGATGGAACTTTTGAAGTTCTTCCTAAGAAAGAAGTTGCTCTTCTTAACAAA…
		S_equi_subsp._equi_strain_EQUI0148	Reference Dataset	NCBI Blast				408	AAACAACTTCTTGAGGCTGGTGTGCACTTTGGACACCAAACTCGCCGCTGGAATCCTAAGATGGCTAAGTACATCTTCACAGAGCGTAACGGTATCCACGTGATCGACTTGCAGCAAACTGTTAAATTAGCTGATCAAGCTTACGATTTTATTCGTGATGCCGCAGCTAACGATGCTGTTATCCTGTTTGTTGGTACTAAAAAACAGGCTGCAGAAGCAATCGCAGAAGAAGCTGCGCGTGCTGGTCAATATTACATCAACCACCGTTGGTTGGGTGGAACATTGACTAACTGGGATACGATTCAAAAACGTATCGCTCGTTTGAAAGAAATCAAACGTATGGAAGAAGAAGGTACTTTCGACGTTCTTCCTAAGAAAGAAGTTGCTCTTCTGAACAAA…
		S_equi_subsp._zooepidemicus_ATCC_35246	Reference Dataset	NCBI Blast				408	AAACAACTTCTTGAGGCTGGTGTTCACTTTGGTCACCAAACTCGTCGCTGGAACCCTAAGATGGCTAAATACATCTTCACAGAACGTAACGGTATCCACGTTATTGACCTTCAACAAACTGTAAAAATGGCTGACGCAGCTTACGAATTCGTTCGTGATGCAGCTGCTAACGACGCTGTTATCTTGTTTGTTGGTACTAAAAAACAAGCTGCTGATGCTGTTAAAGAAGAAGCAGAACGTGCTGGTCAATACTACATCAACCACCGTTGGTTGGGTGGAACTCTTACAAACTGGGATACTATCCAAAAACGTATCGCTCGTTTGAAAGAAATCAAACGTATGGAAGAAGATGGAACTTTTGAAGTTCTTCCTAAGAAAGAAGTTGCTCTTCTTAACAAA…
		S_equi_subsp._zooepidemicus_H70	Reference Dataset	NCBI Blast				408	AAACAACTTCTTGAGGCTGGTGTTCACTTTGGTCACCAAACTCGTCGCTGGAACCCTAAGATGGCTAAATACATCTTCACAGAACGTAACGGTATCCACGTTATTGACCTTCAACAAACTGTAAAAATGGCTGACGCAGCTTACGAATTCGTTCGTGATGCAGCTGCTAACGACGCTGTTATCTTGTTTGTTGGTACTAAAAAACAAGCTGCTGATGCTGTTAAAGAAGAAGCAGAACGTGCTGGTCAATACTACATCAACCACCGTTGGTTGGGTGGAACTCTTACAAACTGGGATACTATCCAAAAACGTATCGCTCGTTTGAAAGAAATCAAACGTATGGAAGAAGATGGAACTTTTGAAGTTCTTCCTAAGAAAGAAGTTGCTCTTCTTAACAAA…
		S_equi_subsp._zooepidemicus_MGCS10565	Reference Dataset	NCBI Blast				408	AAACAACTTCTTGAGGCTGGTGTTCACTTTGGTCACCAAACTCGTCGCTGGAACCCTAAGATGGCTAAATACATCTTCACAGAACGTAACGGTATCCACGTTATTGACCTTCAACAAACTGTAAAAATGGCTGACGCAGCTTACGAATTCGTTCGTGATGCAGCTGCTAACGACGCTGTTATCTTGTTTGTTGGTACTAAAAAACAAGCTGCTGATGCTGTTAAAGAAGAAGCAGAACGTGCTGGTCAATACTACATCAACCACCGTTGGTTGGGTGGAACTCTTACAAACTGGGATACTATCCAAAAACGTATCGCTCGTTTGAAAGAAATCAAACGTATGGAAGAAGATGGAACTTTTGAAGTTCTTCCTAAGAAAGAAGTTGCTCTTCTTAACAAA…
		S_equi_subsp_ruminatorum_CECT5772	Reference Dataset	NCBI Blast				408	AAACAACTTCTTGAGGCTGGTGTTCACTTTGGTCACCAAACTCGTCGCTGGAACCCTAAGATGGCTAAATACATCTTCACAGAACGTAATGGTATCCACGTTATTGACCTTCAACAAACTGTAAAAATGGTTGACGCAGCTTACGAATTCGTTCGTGATGCAGCTGCTAACGACGCTGTTATCTTGTTTGTTGGTACTAAAAAACAAGCCGCTGATGCTGTTAAAGAAGAAGCAGAACGTGCTGGTCAATACTACATCAACCACCGTTGGTTGGGTGGAACTCTTACAAACTGGGATACTATCCAAAAACGTATCGCTCGTTTGAAAGAAATCAAACGTATGGAAGAAGATGGAACTTTTGAACTTCTTCCTAAGAAAGAAGTTGCTCTTCTTAACAAA…
		S_equi_subsp_zooepidemicus_CY	Reference Dataset	NCBI Blast				408	AAACAACTTCTTGAGGCTGGTGTTCACTTTGGTCACCAAACTCGTCGCTGGAACCCTAAGATGGCTAAATACATCTTCACAGAACGTAACGGTATCCACGTTATTGACCTTCAACAAACTGTAAAAATGGCTGATGTAGCTTACGAATTCGTTCGTGATGCAGCTGCTAACGACGCTGTTATCTTGTTTGTTGGTACTAAAAAGCAAGCTGCTGATGCTGTTAAAGAAGAAGCAGAACGTGCTGGTCAATACTACATCAACCACCGTTGGTTGGGTGGAACTCTTACAAACTGGGATACTATCCAAAAACGTATCGCTCGTTTGAAAGAAATCAAACGCATGGAAGAAGATGGAACTTTTGAAGTTCTTCCTAAGAAAGAAGTTGCTCTTCTTAACAAA…
		S_equi_subsp_zooepidemicus_SzS31A1	Reference Dataset	NCBI Blast				408	AAACAACTTCTTGAGGCTGGTGTTCACTTTGGTCACCAAACTCGTCGCTGGAACCCTAAGATGGCTAAATACATCTTCACAGAACGTAACGGTATCCACGTTATTGACCTTCAACAAACTGTAAAAATGGCTGATGTAGCTTACGAATTCGTTCGTGATGCAGCTGCTAACGACGCTGTTATCTTGTTTGTTGGTACTAAAAAGCAAGCTGCTGATGCTGTTAAAGAAGAAGCAGAACGTGCTGGTCAATACTACATCAACCACCGTTGGTTGGGTGGAACTCTTACAAACTGGGATACTATCCAAAAACGTATCGCTCGTTTGAAAGAAATCAAACGCATGGAAGAAGATGGAACTTTTGAAGTTCTTCCTAAGAAAGAAGTTGCTCTTCTTAACAAA…
		S_equinus_ATCC_9812	Reference Dataset	NCBI Blast				408	AAACAACTTCTTGAGGCTGGTGTTCACTTTGGTCACCAAACTCGTCGCTGGAACCCTAAGATGGCTAAGTACATCTTCACAGAGCGTAACGGTATCCACGTTATTGACTTGCAACAAACTGTAAAATATGCAGACCAAGCATATGATTTCATCCGTGATGCAGCTGCAAACGATGCAATCATCTTGTTTGTTGGTACTAAAAAGCAAGCTGCTGAAGCTGTAAAAGATGAAGCAGAACGCGCTGGTCAATACTACATCAACCACCGTTGGTTGGGTGGAACTCTTACAAACTGGTCTACTATCCAAAAACGTGTAGCTCGTTTGAAAGAAATCAAACGTATGGAAGAAGACGGAACTTTCGAAGTTCTTCCTAAGAAAGAAGTAGCTCTTCTTAACAAA…
		S_equinus_B315	Reference Dataset	NCBI Blast				408	AAACAACTTCTTGAGGCTGGTGTTCACTTTGGTCACCAAACTCGTCGCTGGAACCCTAAGATGGCTAAATACATCTTCACAGAACGTAACGGTATCCACGTTATCGACTTGCAACAAACTGTAAAAATGGCTGACACAGCTTACGAATTCGTTCGTGATGCTGCTGCAAACGATGCTGTTATCTTGTTTGTTGGTACTAAAAAACAAGCTGCTGAAGCTGTTGCTGAAGAAGCTACACGTGCAGGTCAATACTACATCAACCACCGTTGGTTGGGTGGAACTCTTACAAACTGGGGTACAATCCAAAAACGTATCGCTCGTTTGAAAGAAATCAAACGTATGGAAGAAGAAGGTGTCTTCGAAGTTCTTCCTAAGAAAGAAGTTGCACTTCTTAACAAA…
		S_equinus_HC5	Reference Dataset	NCBI Blast				408	AAACAACTTCTTGAGGCTGGTGTTCACTTTGGTCACCAAACTCGTCGCTGGAACCCAAAAATGGCTAAGTATATCTTTACTGAGCGTAACGGTATCCACGTTATCGACCTTCAACAAACTGTAAAATTGGCTGATCAAGCTTATGACTTCGTTCGTGATGCAGCAGCAAACGATGCGGTTATCTTGTTTGTTGGTACTAAAAAGCAAGCCGCTGAAGCAGTAGCTGAAGAAGCAACTCGCGCTGGTCAATACTACATCAACCACCGTTGGTTGGGGGGGACACTTACAAACTGGGATACTATTCAAAAACGTATCGCTCGTTTGAAAGAAATCAAACGTATGGAAGAAGAAGGAACTTTCGAAGTACTTCCTAAGAAAGAAGTGGCATTGTTGAACAAA…
		S_equinus_SN033	Reference Dataset	NCBI Blast				408	AAACAACTTCTTGAGGCTGGTGTTCACTTTGGTCACCAAACTCGTCGCTGGAACCCTAAGATGGCTAAATACATCTTTACAGAACGTAACGGTATCCACGTTATCGACTTACAACAAACTGTTAAATTAGCTGACCAAGCTTACGAATTCGTTCGTGACGCTGCAGCAAATGACGCTGTTATCTTGTTCGTTGGTACTAAAAAACAAGCTGCTGAAGCTGTTGCAGACGAAGCAACTCGTGCTGGTCAATACTTCATCAACCACCGTTGGTTGGGTGGAACTCTTACTAACTGGGGAACAATCCAAAAACGTATCGCTCGTTTGAAAGAAATCAAACGTATGGAAGAAGAAGGAACTTTTGAAGTTCTTCCTAAGAAAGAAGTTGCACTTCTTAACAAA…
		S_ferus_DSM_20646	Reference Dataset	NCBI Blast				408	AAACAACTTCTTGAAGCTGGTGTTCACTTCGGTCACCAAACTCGTCGCTGGAACCCTAAGATGGCTAAATACATCTTCACAGAACGTAACGGTATCCACGTTATCGACCTTCAACAAACTGTAAAAATGGCTGACACAGCTTACGAATTCGTTCGTGATGCAGCTGCTAACGACGCTGTAATCTTGTTTGTTGGTACTAAAAAACAAGCTGCTGACGCTGTTAAAGAAGAAGCAGAACGCGCAGGTCAATACTACATCAACCACCGTTGGTTGGGTGGAACTCTTACAAACTGGGATACTATCCAAAAACGTATCGCTCGTTTGAAAGAAATCAAACGTATGGAAGAAGATGGAACTTTTGAAGTTCTTCCTAAGAAAGAAGTTGCTCTTCTTAACAAA…
		S_gallolyticus_subsp._gallolyticus_ATCC_43143	Reference Dataset	NCBI Blast				408	AAACAACTTCTTGAGGCTGGTGTACACTTTGGTCACCAAACTCGTCGCTGGAACCCTAAGATGGCTAAGTACATCTTCACTGAGCGTAACGGAATCCACGTTATCGACTTGCAACAAACTGTAAAATACGCTGACCAAGCATACGACTTTATGCGTGATGCAGCAGCTAACGATGCAGTTGTATTGTTTGTTGGTACTAAGAAACAAGCTGCTGACGCTGTTAAAGAAGAAGCAGAACGTTCAGGTCAATACTACATCAACCACCGTTGGTTGGGTGGTACCCTTACTAACTGGGGAACAATCCAAAAACGTATCGCTCGTTTGAAAGAAATCAAACGCATGGAAGAAGAAGGAATCTTCGACGTTCTTCCTAAGAAAGAAGTTGCACTTCTTAACAAA…
		S_gallolyticus_subsp._gallolyticus_ATCC_BAA-2069	Reference Dataset	NCBI Blast				408	AAACAACTTCTTGAGGCTGGTGTACACTTTGGTCACCAAACTCGTCGCTGGAACCCTAAGATGGCTAAGTACATCTTCACTGAGCGTAACGGAATCCACGTTATCGACTTGCAACAAACTGTAAAATACGCTGACCAAGCATACGACTTTATGCGTGATGCTGCAGCTAACGATGCAGTTGTATTGTTCGTTGGTACTAAGAAACAAGCTGCTGACGCTGTTAAAGAAGAAGCAGAACGTTCAGGTCAATACTACATCAACCACCGTTGGTTGGGTGGAACTCTTACTAACTGGGGAACTATCCAAAAACGTATCGCTCGTTTGAAAGAAATCAAACGTATGGAAGAAGAAGGAATCTTCGACGTTCTTCCTAAGAAAGAAGTTGCACTTCTTAATAAA…
		S_gallolyticus_subsp._gallolyticus_UCN34	Reference Dataset	NCBI Blast				408	AAACAACTTCTTGAGGCTGGTGTGCACTTTGGTCACCAAACTCGTCGCTGGAACCCTAAGATGGCTAAGTACATCTTCACTGAGCGTAACGGAATCCACGTTATCGACTTGCAACAAACTGTAAAATACGCTGACCAAGCATACGACTTCATGCGTGATGCTGCAGCTAACGATGCAGTTGTATTGTTTGTTGGTACTAAGAAACAAGCAGCTGACGCAGTTGCTGAAGAAGCAGTACGTTCAGGTCAATACTTCATCAACCACCGTTGGTTGGGTGGAACTCTTACAAACTGGGGAACAATCCAAAAACGTATCGCTCGTTTGAAAGAAATCAAACGTATGGAAGAAGATGGAACTTTTGAAGTTCTTCCTAAGAAAGAAGTTGCACTTCTTAACAAA…
		S_gallolyticus_subsp._macedonicus_ACA-DC_198	Reference Dataset	NCBI Blast				408	AAACAACTTCTTGAGGCTGGTGTACACTTCGGTCATCAAACTCGTCGCTGGAACCCTAAGATGGCTAAGTACATCTTCACTGAGCGTAACGGAATCCACGTTATCGACTTGCAACAAACTGTAAAATACGCCGACCAAGCATATGACTTCATGCGCGAAGCAGCTGCAAATGATGCAGTTGTATTATTCGTTGGTACTAAGAAACAAGCTGCTGACGCTGTAAAAGAAGAAGCAGAACGTTCAGGTCAATACTACATCAACCACCGTTGGTTGGGTGGAACTCTTACTAACTGGGGAACAATCCAAAAACGTATCGCTCGTTTGAAAGAAATCAAACGCATGGAAGAAGAAGGAATCTTTGACGTTCTTCCTAAGAAAGAAGTTGCACTTCTTAACAAA…
		S_gallolyticus_subsp._pasteurianus_ATCC_43144	Reference Dataset	NCBI Blast				408	AAACAACTTCTTGAGGCTGGTGTACACTTTGGTCACCAAACTCGTCGCTGGAACCCTAAGATGGCTAAGTACATCTTCACTGAGCGTAACGGAATCCACGTTATCGACTTGCAACAAACTGTAAAATACGCTGACCAAGCATACGACTTTATGCGTGATGCAGCAGCTAACGATGCAGTTGTATTGTTTGTTGGTACTAAGAAACAAGCTGCTGACGCTGTTAAAGAAGAAGCAGAACGTTCAGGTCAATACTACATCAACCACCGTTGGTTGGGTGGTACCCTTACTAACTGGGGAACAATCCAAAAACGTATCGCTCGTTTGAAAGAAATCAAACGCATGGAAGAAGAAGGAATCTTCGACGTTCTTCCTAAGAAAGAAGTTGCACTTCTTAACAAA…
		S_gallolyticus_supsp._pasteurianus_ATCC_700338	Reference Dataset	NCBI Blast				408	AAACAACTTCTTGAGGCTGGTGTACACTTTGGTCACCAAACTCGTCGCTGGAACCCTAAGATGGCTAAGTACATCTTCACTGAGCGTAACGGAATCCACGTTATCGACTTGCAACAAACTGTAAAGTACGCTGACCAAGCATACGACTTTATGCGTGATGCAGCAGCTAACGATGCAGTTGTATTGTTTGTTGGTACTAAGAAACAAGCTGCTGACGCTGTTAAAGAAGAAGCAGAACGTTCAGGTCAATACTACATCAACCACCGTTGGTTGGGTGGTACCCTTACTAACTGGGGAACAATCCAAAAACGTATCGCTCGTTTGAAAGAAATCAAACGCATGGAAGAAGAAGGAATCTTCGACGTTCTTCCTAAGAAAGAAGTTGCACTTCTTAACAAA…
		S_gordonii_771_SOLI	Reference Dataset	NCBI Blast				408	AAACAACTTCTTGAGGCTGGTGTTCACTTTGGTCACCAAACTCGTCGCTGGAACCCTAAGATGGCTAAATACATCTTTACAGAACGTAACGGAATCCACGTTATCGACCTACAACAAACTGTTAAATTAGCTGACCAAGCTTACGAATTCGTTCGTGATGCTGCTGCTAACGACGCTGTGATCTTGTTCGTTGGTACTAAAAAACAAGCTGCTGAAGCTGTTGCTGATGAAGCTACACGTGCTGGTCAATACTTCATTAACCACCGTTGGTTAGGTGGAACTCTTACTAACTGGGGAACTATCCAAAAACGTATCGCTCGTTTGAAAGAAATCAAACGTATGGAAGAAGAAGGAACTTTTGAAGTTCTTCCTAAAAAAGAAGTTGCACTTCTTAACAAA…
		S_gordonii_787_SOLI	Reference Dataset	NCBI Blast				408	AAACAACTTCTTGAGGCTGGTGTTCACTTTGGTCACCAAACTCGTCGCTGGAACCCTAAGATGGCTAAATACATCTTTACAGAACGTAACGGAATCCACGTTATCGACCTACAACAAACTGTTAAATTAGCTGACCAAGCTTACGAATTCGTTCGTGATGCTGCTGCTAACGACGCTGTGATCTTGTTCGTTGGTACTAAAAAACAAGCTGCTGAAGCTGTTGCTGATGAAGCTACACGTGCTGGTCAATACTTCATTAACCACCGTTGGTTAGGTGGAACTCTTACTAACTGGGGAACTATCCAAAAACGTATCGCTCGTTTGAAAGAAATCAAACGTATGGAAGAAGAAGGAACTTTTGAAGTTCTTCCTAAAAAAGAAGTTGCACTTCTTAACAAA…
		S_gordonii_ATCC_10558	Reference Dataset	NCBI Blast				408	AAACAACTTCTTGAGGCTGGTGTTCACTTTGGTCACCAAACTCGTCGCTGGAACCCTAAGATGGCGAAATACATCTTCACAGAACGTAATGGTATCCACGTAATTGACCTTCAGCAAACTGTAAAATTTGCAGATCAAGCATATGATTTTATGCGTGATGCTGCTGCTAACGATGCGGTTATCTTGTTTGTTGGTACCAAAAAGCAAGCTGCTGATGCTGTAAAAGATGAAGCAGAACGTGCAGGTCAATACTACATCAATCACCGTTGGTTGGGCGGAACCCTTACCAACTGGGAAACGATCCAAAAACGTGTTGCTCGTTTGAAAGAAATCAAACGCATGGAAGAAGACGGAATTTTTGACGTGCTTCCTAAGAAAGAAGTCGCTCTTTTGAACAAA…
		S_gordonii_G9B	Reference Dataset	NCBI Blast				408	AAACAACTTCTTGAGGCTGGTGTTCACTTTGGTCACCAAACTCGTCGCTGGAACCCTAAGATGGCGAAATACATCTTTACAGAACGTAACGGTATCCACGTAATTGACCTTCAGCAAACTGTAAAATTTGCAGATCAAGCATATGATTTTATGCGCGATGCTGCTGCTAACGATGCGGTTATCTTGTTTGTTGGTACCAAAAAGCAAGCTGCTGATGCTGTAAAAGATGAAGCAGAACGTGCAGGTCAATACTACATCAACCACCGTTGGTTGGGCGGAACCCTTACCAACTGGGAAACGATCCAAAAACGTGTTGCTCGTTTGAAAGAAATCAAACGCATGGAAGAAGACGGAATTTTTGATGTGCTTCCTAAGAAAGAAGTCGCTCTCTTGAACAAA…
		S_gordonii_I141	Reference Dataset	NCBI Blast				408	AAACAACTTCTTGAGGCTGGTGTTCACTTTGGTCACCAAACTCGTCGCTGGAACCCTAAGATGGCTAAATACATCTTCACAGAACGTAATGGTATCCACGTAATTGACCTTCAGCAAACTGTAAAATTTGCAGATCAAGCATATGATTTTATGCGCGATGCTGCTGCTAACGATGCGGTTATTTTGTTTGTTGGTACCAAAAAGCAAGCTGCTGATGCTGTAAAAGATGAAGCAGAACGTGCAGGTCAATACTACATCAACCACCGTTGGTTGGGCGGAACCCTTACAAACTGGGAAACGATCCAAAAACGTGTTGCTCGTTTGAAAGAAATCAAACGCATGGAAGAAGACGGAATTTTTGACGTGCTTCCTAAGAAAGAAGTCGCTCTTTTGAACAAA…
		S_gordonii_IE35	Reference Dataset	NCBI Blast				408	AAACAACTTCTTGAGGCTGGTGTTCACTTTGGTCACCAAACTCGTCGCTGGAACCCTAAGATGGCGAAATACATCTTCACAGAACGTAATGGTATCCACGTAATTGACCTTCAGCAAACTGTAAAATTTGCAGATCAAGCATATGATTTTATGCGCGATGCTGCTGCTAACGATGCGGTTATCTTGTTTGTTGGTACCAAAAAGCAAGCTGCTGATGCTGTAAAAGATGAAGCAGAACGTGCAGGTCAATACTACATCAACCACCGTTGGTTGGGCGGAACCCTTACAAACTGGGAAACGATCCAAAAACGTGTTGCTCGTTTGAAAGAAATCAAACGCATGGAAGAAGACGGAATTTTTGACGTGCTTCCTAAGAAAGAAGTCGCTCTTTTGAACAAA…
		S_gordonii_KCOM_1506	Reference Dataset	NCBI Blast				408	AAACAACTTCTTGAGGCTGGTGTTCACTTTGGTCACCAAACTCGTCGCTGGAACCCTAAGATGGCGAAATACATCTTCACAGAACGTAATGGTATCCACGTAATTGACCTTCAGCAAACTGTAAAATTTGCAGATCAAGCATATGATTTTATGCGCGATGCTGCTGCTAACGATGCGGTTATCTTGTTTGTTGGTACCAAAAAGCAAGCTGCTGATGCTGTAAAAGATGAAGCAGAACGTGCAGGTCAATACTACATCAACCACCGTTGGTTGGGCGGAACCCTTACAAACTGGGAAACGATCCAAAAACGTGTTGCTCGTTTGAAAGAAATCAAACGCATGGAAGAAGACGGAATTTTTGACGTGCTTCCTAAGAAAGAAGTCGCTCTTTTGAACAAA…
		S_gordonii_NCTC_10712	Reference Dataset	NCBI Blast				408	AAACAACTTCTTGAAGCTGGTGTTCACTTCGGTCACCAAACTCGTCGCTGGAACCCTAAGATGGCTAAATACATCTTCACAGAACGTAACGGTATCCACGTTATCGACCTTCAACAAACTGTAAAAATGGCTGATGCAGCTTACGAATTCGTTCGTGATGCAGCTGCTAACGACGCTGTAATCTTGTTTGTTGGTACTAAAAAACAAGCTGCTGACGCTGTTAAAGAAGAAGCAGAACGCGCAGGTCAATACTACATCAACCACCGTTGGTTGGGTGGAACTCTTACAAACTGGGATACTATCCAAAAACGTATCGCTCGTTTGAAAGAAATCAAACGTATGGAAGAAGATGGAATTTTTGAAGTTCTTCCTAAGAAAGAAGTTGCTCTTCTTAACAAA…
		S_gordonii_str._Challis_substr._CH1	Reference Dataset	NCBI Blast				408	AAACAACTTCTGGAGGCTGGTGTTCACTTTGGTCACCAAACACGTCGCTGGAACCCTAAGATGGCTAAGTACATCTTTACAGAACGTAACGGAATTCACGTTATTGACCTTCAACAAACTGTAAAATTAGCTGATCAAGCTTACGATTTTGTGCGTGATGCAGCAGCAAATGATGCTGTTATTTTGTTTGTTGGTACGAAAAAACAAGCTTCTGAAGCGATTAAAGAAGAAGCAGAACGTGCAGGTCAATATTATATCAACCACCGTTGGTTGGGGGGAACGCTGACCAATTGGGATACGATCCAAAAGCGCATTGCTCGCTTGAAAGAAATCAAACAAATGGAAGCTGACGGAACTTTTGAAGTCCTTCCTAAAAAAGAAGTTGCTCTACTTAATAAG…
		S_henryi_DSM_19005_ATCC_BAA-1484	Reference Dataset	NCBI Blast				408	AAACAACTTCTTGAGGCTGGTGTACACTTTGGTCACCAAACTCGTCGCTGGAACCCTAAGATGGCTAAGTACATCTTCACTGAGCGTAACGGAATCCACGTTATCGACTTGCAACAAACTGTAAAATACGCTGACCAAGCTTACGATTTCATGCGTGATGCAGCAGCTAACGATGCAGTTGTATTGTTTGTTGGTACTAAGAAACAAGCAGCTGATGCAGTTGCTGAAGAAGCAGTACGTTCAGGTCAATACTTCATCAACCACCGTTGGTTGGGTGGAACTCTTACAAACTGGGGAACAATCCAAAAACGTATCGCTCGTTTGAAAGAAATCAAACGTATGGAAGAAGATGGAACTTTCGAAGTTCTTCCTAAGAAAGAAGTTGCACTTCTTAACAAA…
		S_hyovaginalis_DSM_12219	Reference Dataset	NCBI Blast				408	AAACAACTTCTTGAGGCTGGTGTACACTTTGGTCACCAAACTCGTCGCTGGAACCCTAAGATGGCTAAGTACATCTTCACTGAGCGTAACGGAATCCACGTTATCGACTTGCAACAAACTGTAAAATACGCAGACCAAGCATACGATTTCATGCGTGATGCAGCAGCTAACGATGCAGTTGTATTGTTTGTTGGTACTAAGAAACAAGCGGCTGATGCAGTTGCTGAAGAAGCAGTACGTTCAGGTCAATACTTCATCAACCACCGTTGGTTGGGTGGCACTCTTACAAACTGGGGAACAATCCAAAAACGTATCGCTCGTTTGAAAGAAATCAAACGTATGGAAGAAGATGGAACTTTCGAAGTTCTTCCTAAGAAAGAAGTTGCACTTCTTAACAAA…
		S_ictaluri_707-05	Reference Dataset	NCBI Blast				408	AAACAACTTCTTGAGGCCGGTGTACATTTTGGTCACCAAACTCGTCGCTGGAACCCTAAGATGGCTAAATACATCTTTACAGAGCGTAACGGAATCCACGTTATCGACTTGCAACAAACTGTAAAATACGCTGACCAAGCATACGACTTCATGCGTGATGCAGCAGCTAACGATGCAGTTGTATTGTTCGTTGGTACTAAGAAACAAGCAGCTGATGCAGTTGCTGAAGAAGCAGTACGTTCAGGTCAATACTTCATCAACCACCGTTGGTTGGGTGGAACTCTTACAAACTGGGGAACAATCCAAAAACGTATCGCTCGTTTGAAAGAAATCAAACGTATGGAAGAAGATGGAACTTTTGAAGTTCTTCCTAAGAAAGAAGTTGCACTTCTTAACAAA…
		S_infantarius_subsp._infantarius_CJ18	Reference Dataset	NCBI Blast				408	AAACAACTTCTTGAGGCTGGTGTACACTTTGGTCACCAAACTCGTCGCTGGAACCCTAAGATGGCTAAGTACATCTTTACTGAGCGTAACGGAATCCACGTTATCGACTTGCAACAAACTGTTAAATACGCTGACCAAGCTTACGATTTCATGCGTGATGCAGCAGCTAACGATGCCGTTGTATTGTTCGTTGGTACTAAGAAACAAGCAGCTGATGCAGTTGCTGAAGAAGCAGTACGTTCAGGTCAATACTTCATCAACCACCGTTGGTTGGGTGGAACTCTTACTAACTGGGGAACTATTCAAAAACGTATCGCTCGTTTGAAAGAAATCAAACGTATGGAAGAAGATGGAACTTTCGAAGTTCTTCCTAAGAAAGAAGTTGCACTTCTTAACAAA…
		S_infantis_1172_SPSE	Reference Dataset	NCBI Blast				408	AAACAACTTCTTGAGGCTGGTGTACACTTTGGTCACCAAACTCGTCGCTGGAACCCTAAGATGGCTAAATACATCTTTACAGAGCGTAACGGAATCCACGTTATCGACTTGCAACAAACTGTAAAATACGCTGACCAAGCATACGACTTCATGCGTGATGCAGCAGCTAACGATGCAGTTGTATTGTTCGTTGGTACTAAGAAACAAGCGGCTGATGCAGTTGCTGAAGAAGCAGTACGTTCAGGTCAATACTTTATTAACCACCGTTGGTTGGGTGGAACTCTTACAAACTGGGGAACAATCCAAAAACGTATCGCTCGTTTGAAAGAAATCAAACGTATGGAAGAAGATGGAACTTTCGAAGTTCTTCCTAAGAAAGAAGTTGCACTTCTTAATAAA…
		S_infantis_342_SPE	Reference Dataset	NCBI Blast				408	AAACAACTTCTTGAGGCTGGTGTACACTTTGGTCACCAAACTCGTCGCTGGAACCCTAAGATGGCTAAGTACATCTTCACTGAGCGTAACGGAATTCACGTTATCGACTTACAACAAACTGTAAAATATGCTGACCAAGCTTACGATTTTATGCGTGATGCAGCAGCTAACGATGCAGTTGTATTGTTCGTTGGTACTAAGAAACAAGCAGCTGATGCAGTTGCTGAAGAAGCAGTACGTTCAGGTCAATACTTCATCAACCACCGTTGGTTGGGTGGAACTCTTACAAACTGGGGAACAATCCAAAAACGTATCGCTCGTTTGAAAGAAATCAAACGTATGGAAGAAGATGGAACTTTTGAAGTTCTTCCTAAGAAAGAAGTTGCACTTCTTAACAAA…
		S_infantis_434_SPSE	Reference Dataset	NCBI Blast				408	AAACAACTTCTTGAGGCTGGTGTACACTTTGGTCACCAAACTCGTCGCTGGAACCCTAAGATGGCTAAGTACATCTTCACTGAGCGTAACGGAATCCACGTTATCGACTTGCAACAAACTGTAAAATATGCTGACCAAGCATACGACTTTATGCGTGATGCGGCAGCTAACGATGCAGTTGTATTGTTCGTTGGTACTAAAAAACAAGCTGCTGATGCTGTTAAAGAAGAAGCAGAACGTTCAGGTCAATACTACATCAACCACCGTTGGTTGGGTGGAACTCTTACTAACTGGGGAACTATTCAAAAACGTATTGCTCGTTTGAAAGAAATCAAACGTATGGAAGAAGAAGGAATCTTCGACGTTCTTCCTAAGAAAGAAGTTGCACTTCTTAACAAA…
		S_infantis_469_SPSE	Reference Dataset	NCBI Blast				408	AAACAACTTCTTGAGGCTGGTGTACACTTTGGTCACCAAACTCGTCGCTGGAACCCTAAGATGGCTAAGTACATCTTCACTGAGCGTAACGGAATCCACGTTATCGACTTGCAACAAACTGTAAAATACGCTGACCAAGCTTACGATTTCATGCGTGATGCAGCAGCTAACGATGCAGTTGTATTGTTTGTTGGTACTAAGAAACAAGCAGCTGATGCAGTTGCTGAAGAAGCAGTACGTTCAGGTCAATACTTCATCAACCACCGTTGGTTGGGTGGAACTCTTACAAACTGGGGAACAATCCAAAAACGTATCGCTCGTTTGAAAGAAATCAAACGTATGGAAGAAGATGGAACTTTCGAAGTTCTTCCTAAGAAAGAAGTTGCACTTCTTAACAAA…
		S_infantis_900_SORA	Reference Dataset	NCBI Blast				408	AAACAACTTCTTGAGGCTGGTGTACACTTTGGTCACCAAACTCGTCGCTGGAACCCTAAGATGGCTAAGTACATCTTCACTGAGCGTAACGGAATCCACGTTATCGACTTGCAACAAACTGTAAAATACGCTGACCAAGCTTACGATTTCATGCGTGATGCAGCAGCTAACGATGCAGTTGTATTGTTTGTTGGTACTAAGAAACAAGCAGCTGATGCAGTTGCTGAAGAAGCAGTACGTTCAGGTCAATACTTCATCAACCACCGTTGGTTGGGTGGAACTCTTACAAACTGGGGAACAATCCAAAAACGTATCGCTCGTTTGAAAGAAATCAAACGTATGGAAGAAGATGGAACTTTCGAAGTTCTTCCTAAGAAAGAAGTTGCACTTCTTAACAAA…
		S_infantis_ATCC_700779	Reference Dataset	NCBI Blast				408	AAACAACTTCTTGAGGCTGGTGTACACTTTGGTCACCAAACTCGTCGCTGGAACCCTAAGATGGCTAAATACATCTTTACAGAACGTAACGGAATCCACGTTATCGACTTGCAACAAACTGTAAAATACGCTGACCAAGCATACGACTTCATGCGTGATGCGGCAGCTAACGATGCAGTTGTATTGTTCGTTGGTACTAAGAAACAAGCAGCTGATGCAGTTGCTGAAGAAGCAGTACGTTCAGGTCAATACTTCATCAACCACCGTTGGTTGGGTGGAACTCTTACAAACTGGGGAACAATCCAAAAACGTATCGCTCGTTTGAAAGAAATCAAACGTATGGAAGAAGATGGAACTTTCGAAGTTCTTCCTAAGAAAGAAGTTGCACTTCTTAACAAA…
		S_infantis_SK1076	Reference Dataset	NCBI Blast				408	AAACAACTTCTTGAGGCTGGTGTACACTTTGGTCACCAAACTCGTCGCTGGAACCCTAAGATGGCTAAGTACATTTTCACTGAGCGTAACGGAATCCACGTTATCGACTTGCAACAAACTGTAAAATACGCTGACCAAGCTTACGATTTCATGCGTGATGCAGCAGCTAACGATGCAGTTGTATTGTTTGTTGGTACTAAGAAACAAGCAGCTGATGCAGTTGCTGAAGAAGCAGTACGTTCAGGTCAATATTTCATCAACCACCGTTGGTTGGGTGGAACTCTTACAAACTGGGGAACAATCCAAAAACGTATCGCTCGTTTGAAAGAAATCAAACGTATGGAAGAAGATGGAACTTTCGAAGTTCTTCCTAAGAAAGAAGTTGCACTTCTTAACAAA…
		S_infantis_SK1302	Reference Dataset	NCBI Blast				408	AAACAACTTCTTGAGGCTGGTGTACACTTTGGTCACCAAACTCGTCGCTGGAACCCTAAGATGGCTAAGTACATCTTTACTGAGCGTAACGGAATTCACGTTATCGACTTGCAACAAACTGTAAAATACGCTGACCAAGCTTACGATTTCATGCGTGATGCAGCAGCTAACGACGCAGTTGTATTGTTCGTTGGTACTAAGAAACAAGCAGCTGATGCAGTTGCTGAAGAAGCAGTACGTTCAGGTCAATACTTCATCAACCACCGTTGGTTGGGTGGAACTCTTACAAACTGGGGAACAATCCAAAAACGTATCGCTCGTTTGAAAGAAATCAAACGTATGGAAGAAGATGGAACTTTCGAAGTTCTTCCTAAGAAAGAAGTTGCACTTCTTAACAAA…
		S_infantis_SK970	Reference Dataset	NCBI Blast				408	AAACAACTTCTTGAGGCAGGTGTACACTTTGGTCACCAAACTCGTCGCTGGAACCCTAAGATGGCTAAGTACATCTTTACTGAGCGTAACGGAATTCACGTTATCGACTTGCAACAAACTGTAAAATACGCTGACCAAGCTTACGATTTCATGCGTGATGCAGCAGCTAACGATGCAGTTGTATTGTTTGTTGGTACTAAGAAGCAAGCGGCTGATGCAGTTGCTGAAGAAGCAGTACGTTCAGGTCAATACTTCATCAACCACCGTTGGTTGGGTGGAACTCTTACAAACTGGGGAACAATCCAAAAACGTATCGCTCGTTTGAAAGAAATCAAACGTATGGAAGAAGATGGAACTTTCGAAGTTCTTCCTAAGAAAGAAGTTGCACTTCTTAACAAA…
		S_infantis_SK140	Reference Dataset	NCBI Blast				408	AAACAACTTCTTGAGGCTGGTGTACACTTTGGTCACCAAACTCGTCGCTGGAACCCTAAGATGGCTAAGTACATCTTTACTGAGCGTAACGGAATCCACGTTATCGACTTGCAACAAACTGTAAAATACGCTGACCAAGCATACGACTTCATGCGTGATGCAGCAGCTAACGATGCAGTTGTATTGTTCGTTGGTACTAAGAAACAAGCAGCTGATGCAGTTGCTGAAGAAGCAGTGCGTTCAGGTCAATACTTCATCAACCACCGTTGGTTGGGTGGAACTCTTACAAACTGGGGAACAATCCAAAAACGTATCGCTCGTTTGAAAGAAATCAAACGTATGGAAGAAGATGGAACTTTCGAAGTTCTTCCTAAGAAAGAAGTTGCACTTCTTAACAAA…
		S_infantis_UC6950A	Reference Dataset	NCBI Blast				408	AAACAACTTCTTGAGGCTGGTGTACACTTTGGTCACCAAACTCGTCGCTGGAACCCTAAGATGGCTAAGTACATCTTCACCGAGCGTAACGGAATCCACGTTATCGACTTGCAACAAACTGTAAAATACGCTGACCAAGCTTACGATTTCATGCGTGATGCAGCAGCTAATGATGCAGTTGTATTGTTTGTTGGTACTAAGAAACAAGCAGCTGATGCAGTTGCTGAAGAAGCAGTACGTTCAGGTCAATACTTCATTAACCACCGTTGGTTGGGTGGAACTCTTACAAACTGGGGAACAATCCAAAAACGTATCGCTCGTTTGAAAGAAATCAAACGTATGGAAGAAGATGGAACTTTCGAAGTTCTTCCTAAGAAAGAAGTTGCACTTCTTAACAAA…
		S_infantis_UC921A	Reference Dataset	NCBI Blast				408	AAACAACTTCTTGAGGCTGGTGTACACTTTGGTCACCAAACTCGTCGCTGGAACCCTAAGATGGCTAAGTACATCTTTACTGAGCGTAACGGAATCCACGTTATCGACTTGCAACAAACTGTAAAATACGCTGACCAAGCATACGACTTCATGCGTGATGCAGCAGCTAACGATGCAGTTGTATTGTTCGTTGGTACTAAGAAACAAGCAGCTGATGCAGTTGCTGAAGAAGCAGTGCGTTCAGGTCAATACTTCATCAACCACCGTTGGTTGGGTGGAACTCTTACAAACTGGGGAACAATCCAAAAACGTATCGCTCGTTTGAAAGAAATCAAACGTATGGAAGAAGATGGAACTTTCGAAGTTCTTCCTAAGAAAGAAGTTGCACTTCTTAACAAA…
		S_infantis_X	Reference Dataset	NCBI Blast				408	AAACAACTCCTCGAGGCTGGTGTGCATTTTGGTCACCAAACGCGTCGTTGGAATCCTAAGATGGCTAAGTACATCTTCACAGAACGTAATGGAATTCACGTTATTGACCTTCAACAAACTGTAAAATTAGCTGATCAAGCTTACGACTTCGTTCGTGATGCTGCAGCAAATGATGCTGTTATCTTGTTTGTTGGTACGAAAAAACAAGCTTCTGAAGCGATTAAAGAAGAGGCAGAACGTGCTGGTCAATACTATATCAACCACCGCTGGTTGGGTGGGACTTTGACAAACTGGGATACAATTCAAAAACGTATCGCACGTTTGAAAGAAATCAAACAAATGGAAGTTGATGGTATTTTTGATGTTCTTCCTAAAAAAGAAGTTGCTCTTCTTAATAAG…
		S_iniae_9117	Reference Dataset	NCBI Blast				408	AAACAACTCCTCGAGGCTGGTGTGCACTTTGGTCACCAAACGCGTCGTTGGAATCCTAAGATGGCTAAGTACATCTTCACAGAACGTAATGGAATTCACGTTATTGACCTTCAACAAACTGTAAAATTAGCTGATCAAGCTTACGACTTCGTTCGTGATGCTGCAGCAAATGATGCTGTTATCTTGTTTGTCGGTACGAAAAAACAAGCTTCTGAAGCGATTAAAGAAGAGGCAGAACGTGCTGGTCAATACTATATCAACCACCGCTGGTTGGGTGGGACTTTGACAAACTGGGATACAATTCAAAAACGTATCGCACGTTTGAAAGAAATCAAACAAATGGAAGTTGATGGTATTTTTGATGTTCTTCCTAAAAAAGAAGTTGCTCTTCTTAATAAG…
		S_iniae_IUSA1	Reference Dataset	NCBI Blast				408	AAACAACTCCTCGAGGCTGGTGTGCACTTTGGTCACCAAACGCGTCGTTGGAATCCTAAGATGGCTAAGTACATCTTCACAGAACGTAATGGAATTCACGTTATTGACCTTCAACAAACTGTAAAATTAGCTGATCAAGCTTACGACTTCGTTCGTGATGCTGCAGCAAATGATGCTGTTATCTTGTTTGTCGGTACGAAAAAACAAGCTTCTGAAGCGATTAAAGAAGAGGCAGAACGTGCTGGTCAATACTATATCAACCACCGCTGGTTGGGTGGGACTTTGACAAACTGGGATACAATTCAAAAACGTATCGCACGTTTGAAAGAAATCAAACAAATGGAAGCTGATGGTATTTTTGATGTTCTTCCTAAAAAAGAAGTTGCTCTTCTTAATAAG…
		S_iniae_SF1	Reference Dataset	NCBI Blast				408	AAACAACTCCTCGAGGCTGGTGTGCACTTTGGTCACCAAACGCGTCGTTGGAATCCTAAGATGGCTAAGTACATCTTCACAGAACGTAATGGAATTCACGTTATTGACCTTCAACAAACTGTAAAATTAGCTGATCAAGCTTACGACTTCGTTCGTGATGCTGCAGCAAATGATGCTGTTATCTTGTTTGTCGGTACGAAAAAACAAGCTTCTGAAGCGATTAAAGAAGAGGCAGAACGTGCTGGTCAATACTATATCAACCACCGCTGGTTGGGTGGGACTTTGACAAACTGGGATACAATTCAAAAACGTATCGCACGTTTGAAAGAAATCAAACAAATGGAAGTTGATGGTATTTTTGATGTTCTTCCTAAAAAAGAAGTTGCTCTTCTTAATAAG…
		S_iniae_strain_YSFST01-82	Reference Dataset	NCBI Blast				408	AAACAACTCCTCGAGGCTGGTGTGCATTTTGGTCACCAAACGCGTCGTTGGAATCCTAAGATGGCTAAGTACATCTTCACAGAACGTAATGGAATTCACGTTATTGACCTTCAACAAACTGTAAAATTAGCTGATCAAGCTTACGACTTCGTTCGTGATGCTGCAGCAAATGATGCTGTTATCTTGTTTGTTGGTACGAAAAAACAAGCTTCTGAAGCGATTAAAGAAGAGGCAGAACGTGCTGGTCAATACTATATCAACCACCGCTGGTTGGGTGGGACTTTGACAAACTGGGATACAATTCAAAAACGTATCGCACGTTTGAAAGAAATCAAACAAATGGAAGTTGATGGTATTTTTGATGTTCTTCCTAAAAAAGAAGTTGCTCTTCTTAATAAG…
		S_intermedius_B196	Reference Dataset	NCBI Blast				408	AAACAACTCCTCGAGGCTGGTGTGCACTTTGGTCACCAAACGCGTCGTTGGAATCCTAAGATGGCTAAGTACATCTTCACAGAACGTAATGGAATTCACGTTATTGACCTTCAACAAACTGTAAAATTAGCTGATCAAGCTTACGACTTCGTTCGTGATGCTGCAGCAAATGATGCTGTTATCTTGTTTGTCGGTACGAAAAAACAAGCTTCTGAAGCGATTAAAGAAGAGGCAGAACGTGCTGGTCAATACTATATCAACCACCGCTGGTTGGGTGGGACTTTGACAAACTGGGATACAATTCAAAAACGTATCGCACGTTTGAAAGAAATCAAACAAATGGAAGTTGATGGTATTTTTGATGTTCTTCCTAAAAAAGAAGTTGCTCTTCTTAATAAG…
		S_intermedius_BA1	Reference Dataset	NCBI Blast				408	AAACAACTCCTCGAGGCTGGTGTGCACTTTGGTCACCAAACGCGTCGTTGGAATCCTAAGATGGCTAAGTACATCTTCACAGAACGTAATGGAATTCACGTTATTGACCTTCAACAAACTGTAAAATTAGCTGATCAAGCTTACGACTTCGTTCGTGATGCTGCAGCAAATGATGCTGTTATCTTGTTTGTCGGTACGAAAAAACAAGCTTCTGAAGCGATTAAAGAAGAGGCAGAACGTGCTGGTCAATACTATATCAACCACCGCTGGTTGGGTGGGACTTTGACAAACTGGGATACAATTCAAAAACGTATCGCACGTTTGAAAGAAATCAAACAAATGGAAGTTGATGGTATTTTTGATGTTCTTCCTAAAAAAGAAGTTGCTCTTCTTAATAAG…
		S_intermedius_C270	Reference Dataset	NCBI Blast				408	AAACAACTCCTCGAGGCTGGTGTGCACTTTGGTCACCAAACGCGTCGTTGGAATCCTAAGATGGCTAAGTACATCTTCACAGAACGTAATGGAATTCACGTTATTGACCTTCAACAAACTGTAAAATTAGCTGATCAAGCTTACGACTTCGTTCGTGATGCTGCAGCAAATGATGCTGTTATCTTGTTTGTCGGTACGAAAAAACAAGCTTCTGAAGCGATTAAAGAAGAGGCAGAACGTGCTGGTCAATACTATATCAACCACCGCTGGTTGGGTGGGACTTTGACAAACTGGGATACAATTCAAAAACGTATCGCACGTTTGAAAGAAATCAAACAAATGGAAGTTGATGGTATTTTTGATGTTCTTCCTAAAAAAGAAGTTGCTCTTCTTAATAAG…
		S_intermedius_JTH08	Reference Dataset	NCBI Blast				408	AAACAACTCCTCGAGGCTGGTGTGCACTTTGGTCACCAAACGCGTCGTTGGAATCCTAAGATGGCTAAGTACATCTTCACAGAACGTAATGGAATTCACGTTATTGACCTTCAACAAACTGTAAAATTAGCTGATCAAGCTTACGACTTCGTTCGTGATGCTGCAGCAAATGATGCTGTTATCTTGTTTGTCGGTACGAAAAAACAAGCTTCTGAAGCGATTAAAGAAGAGGCAGAACGTGCTGGTCAATACTATATCAACCACCGCTGGTTGGGTGGGACTTTGACAAACTGGGATACAATTCAAAAACGTATCGCACGTTTGAAAGAAATCAAACAAATGGAAGTTGATGGTATTTTTGATGTTCTTCCTAAAAAAGAAGTTGCTCTTCTTAATAAG…
		S_intermedius_SK54	Reference Dataset	NCBI Blast				408	AAACAACTCCTCGAGGCTGGTGTGCACTTTGGTCACCAAACGCGTCGTTGGAATCCTAAGATGGCTAAGTACATCTTCACAGAACGTAATGGAATTCACGTTATTGACCTTCAACAAACTGTAAAATTAGCTGATCAAGCTTACGACTTCGTTCGTGATGCTGCAGCAAATGATGCTGTTATCTTGTTTGTCGGTACGAAAAAACAAGCTTCTGAAGCGATTAAAGAAGAGGCAGAACGTGCTGGTCAATACTATATCAACCACCGCTGGTTGGGTGGGACTTTGACAAACTGGGATACAATTCAAAAACGTATCGCACGTTTGAAAGAAATCAAACAAATGGAAGTTGATGGTATTTTTGATGTTCTTCCTAAAAAAGAAGTTGCTCTTCTTAATAAG…
		S_lutetiensis_033	Reference Dataset	NCBI Blast				408	AAACAACTCCTCGAGGCTGGTGTGCACTTTGGTCACCAAACGCGTCGTTGGAATCCTAAGATGGCTAAGTACATCTTCACAGAACGTAATGGAATTCACGTTATTGACCTTCAACAAACTGTAAAATTAGCTGATCAAGCTTACGACTTCGTTCGTGATGCTGCAGCAAATGATGCTGTTATCTTGTTTGTCGGTACGAAAAAACAAGCTTCTGAAGCGATTAAAGAAGAGGCAGAACGTGCTGGTCAATACTATATCAACCACCGCTGGTTGGGTGGGACTTTGACAAACTGGGATACAATTCAAAAACGTATCGCACGTTTGAAAGAAATCAAACAAATGGAAGTTGATGGTATTTTTGATGTTCTTCCTAAAAAAGAAGTTGCTCTTCTTAATAAG…
		S_macacae_NCTC_11558	Reference Dataset	NCBI Blast				408	AAACAACTCCTCGAGGCTGGTGTGCACTTTGGTCACCAAACGCGTCGTTGGAATCCTAAGATGGCTAAGTACATCTTCACAGAACGTAATGGAATTCACGTTATTGACCTTCAACAAACTGTAAAATTAGCTGATCAAGCTTACGACTTCGTTCGTGATGCTGCAGCAAATGATGCTGTTATCTTGTTTGTCGGTACGAAAAAACAAGCTTCTGAAGCGATTAAAGAAGAGGCAGAACGTGCTGGTCAATACTATATCAACCACCGCTGGTTGGGTGGGACTTTGACAAACTGGGATACAATTCAAAAACGTATCGCACGTTTGAAAGAAATCAAACAAATGGAAGTTGATGGTATTTTTGATGTTCTTCCTAAAAAAGAAGTTGCTCTTCTTAATAAG…
		S_marimammalium_DSM_18627	Reference Dataset	NCBI Blast				408	AAACAACTCCTCGAGGCTGGTGTGCACTTTGGTCACCAAACGCGTCGTTGGAATCCTAAGATGGCTAAGTACATCTTCACAGAACGTAATGGAATTCACGTTATTGACCTTCAACAAACTGTAAAATTAGCTGATCAAGCTTACGACTTCGTTCGTGATGCTGCAGCAAATGATGCTGTTATCTTGTTTGTTGGTACGAAAAAACAAGCTTCTGAAGCGATTAAAGAAGAGGCAGAACGTGCTGGTCAATACTATATCAACCACCGCTGGTTGGGTGGGACTTTGACAAACTGGGATACAATTCAAAAACGTATCGCACGTTTGAAAGAAATCAAACAAATGGAAGTTGATGGTATTTTTGATGTTCTTCCTAAAAAAGAAGTTGCTCTTCTTAATAAG…
		S_massiliensis_DSM_18628	Reference Dataset	NCBI Blast				408	AAACAACTCCTCGAGGCTGGTGTGCACTTTGGTCACCAAACGCGTCGTTGGAATCCTAAGATGGCTAAGTACATCTTCACAGAACGTAATGGAATTCACGTTATTGACCTTCAACAAACTGTAAAATTAGCTGATCAAGCTTACGACTTCGTTCGTGATGCTGCAGCAAATGATGCTGTTATCTTGTTTGTCGGTACGAAAAAACAAGCTTCTGAAGCGATTAAAGAAGAGGCAGAACGTGCTGGTCAATACTATATCAACCACCGCTGGTTGGGTGGGACTTTGACAAACTGGGATACAATTCAAAAACGTATCGCACGTTTGAAAGAAATCAAACAAATGGAAGTTGATGGTATTTTTGATGTTCTTCCTAAAAAAGAAGTTGCTCTTCTTAATAAG…
		S_minor_DSM_17118	Reference Dataset	NCBI Blast				408	AAACAACTCCTCGAGGCTGGTGTGCACTTTGGTCACCAAACGCGTCGTTGGAATCCTAAGATGGCTAAGTACATCTTCACAGAACGTAATGGAATTCACGTTATTGACCTTCAACAAACTGTAAAATTAGCTGATCAAGCTTACGACTTCGTTCGTGATGCTGCAGCAAATGATGCTGTTATCTTGTTTGTCGGTACGAAAAAACAAGCTTCTGAAGCGATTAAAGAAGAGGCAGAACGTGCTGGTCAATACTATATCAACCACCGCTGGTTGGGTGGGACGTTGACAAACTGGGATACAATTCAAAAACGTATCGCACGTTTGAAAGAAATCAAACAAATGGAAGTTGATGGTATTTTTGATGTTCTTCCTAAAAAAGAAGTTGCTCTTCTTAATAAG…
		S_mitis_11/5	Reference Dataset	NCBI Blast				408	AAACAACTCCTCGAGGCTGGTGTGCACTTTGGTCACCAAACGCGTCGTTGGAATCCTAAGATGGCTAAGTACATCTTCACAGAACGTAATGGAATTCACGTTATTGACCTTCAACAAACTGTAAAATTAGCTGATCAAGCTTACGACTTCGTTCGTGATGCTGCAGCAAATGATGCTGTTATCTTGTTTGTTGGTACGAAAAAACAAGCTTCTGAAGCGATTAAAGAAGAGGCAGAACGTGCTGGTCAATACTATATCAACCACCGCTGGTTGGGTGGGACTTTGACAAACTGGGATACAATTCAAAAACGTATCGCACGTTTGAAAGAAATCAAACAAATGGAAGTTGATGGTATTTTTGATGTTCTTCCTAAAAAAGAAGTTGCTCTTCTTAATAAG…
		S_mitis_13/39	Reference Dataset	NCBI Blast				408	AAACAACTCCTCGAGGCTGGTGTGCACTTTGGTCACCAAACGCGTCGTTGGAATCCTAAGATGGCTAAGTACATCTTCACAGAACGTAATGGAATTCACGTTATTGACCTTCAACAAACTGTAAAATTAGCTGATCAAGCTTACGACTTCGTTCGTGATGCTGCAGCAAATGATGCTGTTATCTTGTTTGTCGGTACGAAAAAACAAGCTTCTGAAGCGATTAAAGAAGAGGCAGAACGTGCTGGTCAATACTATATCAACCACCGCTGGTTGGGTGGGACTTTGACAAACTGGGATACAATTCAAAAACGTATCGCACGTTTGAAAGAAATCAAACAAATGGAAGTTGATGGTATTTTTGATGTTCTTCCTAAAAAAGAAGTTGCTCTTCTTAATAAG…
		S_mitis_17/34	Reference Dataset	NCBI Blast				408	AAACAACTCCTCGAGGCTGGTGTGCACTTTGGTCACCAAACGCGTCGTTGGAATCCTAAGATGGCTAAGTACATCTTCACAGAACGTAATGGAATTCACGTTATTGACCTTCAACAAACTGTAAAATTAGCTGATCAAGCTTACGACTTCGTTCGTGATGCTGCAGCAAATGATGCTGTTATCTTGTTTGTTGGTACGAAAAAACAAGCTTCTGAAGCGATTAAAGAAGAGGCAGAACGTGCTGGTCAATACTATATCAACCACCGCTGGTTGGGTGGGACTTTGACAAACTGGGATACAATTCAAAAACGTATCGCACGTTTGAAAGAAATCAAACAAATGGAAGTTGATGGTATTTTTGATGTTCTTCCTAAAAAAGAAGTTGCTCTTCTTAATAAG…
		S_mitis_18/56	Reference Dataset	NCBI Blast				408	AAACAACTCCTCGAGGCTGGTGTGCACTTTGGTCACCAAACGCGTCGTTGGAATCCTAAGATGGCTAAGTACATCTTCACAGAACGTAATGGAATTCACGTTATTGACCTTCAACAAACTGTAAAATTAGCTGATCAAGCTTACGACTTCGTTCGTGATGCTGCAGCAAATGATGCTGTTATCTTGTTTGTTGGTACGAAAAAACAAGCTTCTGAAGCGATTAAAGAAGAGGCAGAACGTGCTGGTCAATACTATATCAACCACCGCTGGTTGGGTGGGACTTTGACAAACTGGGATACAATTCAAAAACGTATCGCACGTTTGAAAGAAATCAAACAAATGGAAGTTGATGGTATTTTTGATGTTCTTCCTAAAAAAGAAGTTGCTCTTCTTAATAAG…
		S_mitis_21/39	Reference Dataset	NCBI Blast				408	AAACAACTCCTCGAGGCTGGTGTGCACTTTGGTCACCAAACGCGTCGTTGGAATCCTAAGATGGCTAAGTACATCTTCACAGAACGTAATGGAATTCACGTTATTGACCTTCAACAAACTGTAAAATTAGCTGATCAAGCTTACGACTTCGTTCGTGATGCTGCAGCAAATGATGCTGTTATCTTGTTTGTCGGTACGAAGAAACAAGCTTCTGAAGCGATTAAAGAAGAGGCAGAACGTGCTGGTCAATACTATATCAACCACCGCTGGTTGGGTGGGACTTTGACAAACTGGGATACAATTCAAAAACGTATCGCACGTTTGAAAGAAATCAAACAAATGGAAGTTGATGGTATTTTTGATGTTCTTCCTAAAAAAGAAGTTGCTCTTCTTAATAAG…
		S_mitis_B6	Reference Dataset	NCBI Blast				408	AAACAACTCCTCGAGGCTGGTGTGCACTTTGGTCACCAAACGCGTCGTTGGAATCCTAAGATGGCTAAGTACATCTTCACAGAACGTAATGGAATTCACGTTATTGACCTTCAACAAACTGTAAAATTAGCTGATCAAGCTTACGACTTCGTTCGTGATGCTGCAGCAAATGATGCTGTTATCTTGTTTGTCGGTACGAAAAAACAAGCTTCTGAAGCGATTAAAGAAGAGGCAGAACGTGCTGGTCAATACTATATCAACCACCGCTGGTTGGGTGGGACTTTGACAAACTGGGATACAATTCAAAAACGTATCGCACGTTTGAAAGAAATCAAACAAATGGAAGTTGATGGTATTTTTGATGTTCTTCCTAAAAAAGAAGTTGCTCTTCTTAATAAG…
		S_mitis_NCTC12261	Reference Dataset	NCBI Blast				408	AAACAACTCCTCGAGGCTGGTGTGCACTTTGGTCACCAAACGCGTCGTTGGAATCCTAAGATGGCTAAGTACATCTTCACAGAACGTAATGGAATTCACGTTATTGACCTTCAACAAACTGTAAAATTAGCTGATCAAGCTTACGACTTCGTTCGTGATGCTGCAGCAAATGATGCTGTTATCTTGTTTGTTGGTACGAAAAAACAAGCTTCTGAAGCGATTAAAGAAGAGGCAGAACGTGCTGGTCAATACTATATCAACCACCGCTGGTTGGGTGGGACTTTGACAAACTGGGATACAATTCAAAAACGTATCGCACGTTTGAAAGAAATCAAACAAATGGAAGTTGATGGTATTTTTGATGTTCTTCCTAAAAAAGAAGTTGCTCTTCTTAATAAG…
		S_mitis_SK1073	Reference Dataset	NCBI Blast				408	AAACAACTCCTCGAGGCTGGTGTGCACTTTGGTCACCAAACGCGTCGTTGGAATCCTAAGATGGCTAAGTACATCTTCACAGAACGTAATGGAATTCACGTTATTGACCTTCAACAAACTGTAAAATTAGCTGATCAAGCTTACGACTTCGTTCGTGATGCTGCAGCAAATGATGCTGTTATCTTGTTTGTCGGTACGAAAAAACAAGCTTCTGAAGCGATTAAAGAAGAGGCAGAACGTGCTGGTCAATACTATATCAACCACCGCTGGTTGGGTGGGACTTTGACAAACTGGGATACAATTCAAAAACGTATCGCACGTTTGAAAGAAATCAAACAAATGGAAGTTGATGGTATTTTTGATGTTCTTCCTAAAAAAGAAGTTGCTCTTCTTAATAAG…
		S_mitis_SK1080	Reference Dataset	NCBI Blast				408	AAACAACTCCTCGAGGCTGGTGTGCACTTTGGTCACCAAACGCGTCGTTGGAATCCTAAGATGGCTAAGTACATCTTCACAGAACGTAATGGAATTCACGTTATTGACCTTCAACAAACTGTAAAATTAGCTGATCAAGCTTACGACTTCGTTCGTGATGCTGCAGCAAATGATGCTGTTATCTTGTTTGTCGGTACGAAAAAACAAGCTTCTGAAGCGATTAAAGAAGAGGCAGAACGTGCTGGTCAATACTATATCAACCACCGCTGGTTGGGTGGGACTTTGACAAACTGGGATACAATTCAAAAACGTATCGCACGTTTGAAAGAAATCAAACAAATGGAAGTTGATGGTATTTTTGATGTTCTTCCTAAAAAAGAAGTTGCTCTTCTTAATAAG…
		S_mitis_SK137	Reference Dataset	NCBI Blast				408	AAACAACTCCTCGAGGCTGGTGTGCACTTTGGTCACCAAACGCGTCGTTGGAATCCTAAGATGGCTAAGTACATCTTCACAGAACGTAATGGAATTCACGTTATTGACCTTCAACAAACTGTAAAATTAGCTGATCAAGCTTACGACTTCGTTCGTGATGCTGCAGCAAATGATGCTGTTATCTTGTTTGTTGGTACGAAAAAACAAGCTTCTGAAGCGATTAAAGAAGAGGCAGAACGTGCTGGTCAATACTATATCAACCACCGCTGGTTGGGTGGGACTTTGACAAACTGGGATACAATTCAAAAACGTATCGCACGTTTGAAAGAAATCAAACAAATGGAAGTTGATGGTATTTTTGATGTTCTTCCTAAAAAAGAAGTTGCTCTTCTTAATAAG…
		S_mitis_SK321	Reference Dataset	NCBI Blast				408	AAACAACTCCTCGAGGCTGGTGTGCACTTTGGTCACCAAACGCGTCGTTGGAATCCTAAGATGGCTAAGTACATCTTCACAGAACGTAATGGAATTCACGTTATTGACCTTCAACAAACTGTAAAATTAGCTGATCAAGCTTACGACTTCGTTCGTGATGCTGCAGCAAATGATGCTGTTATCTTGTTTGTTGGTACGAAAAAACAAGCTTCTGAAGCGATTAAAGAAGAGGCAGAACGTGCTGGTCAATACTATATCAACCACCGCTGGTTGGGTGGGACTTTGACAAACTGGGATACAATTCAAAAACGTATCGCACGTTTGAAAGAAATCAAACAAATGGAAGTTGATGGTATTTTTGATGTTCTTCCTAAAAAAGAAGTTGCTCTTCTTAATAAG…
		S_mitis_SK564	Reference Dataset	NCBI Blast				408	AAACAACTCCTCGAGGCTGGTGTGCACTTTGGTCACCAAACGCGTCGTTGGAATCCTAAGATGGCTAAGTACATCTTCACAGAACGTAATGGAATTCACGTTATTGACCTTCAACAAACTGTAAAATTAGCTGATCAAGCTTACGACTTCGTTCGTGATGCTGCAGCAAATGATGCTGTTATCTTGTTTGTCGGTACGAAAAAACAAGCTTCTGAAGCGATTAAAGAAGAGGCAGAACGTGCTGGTCAATACTATATCAACCACCGCTGGTTGGGTGGGACTTTGACAAACTGGGATACAATTCAAAAACGTATCGCACGTTTGAAAGAAATCAAACAAATGGAAGTTGATGGTATTTTTGATGTTCTTCCTAAAAAAGAAGTTGCTCTTCTTAATAAG…
		S_mitis_SK569	Reference Dataset	NCBI Blast				408	AAACAACTCCTCGAGGCTGGTGTGCACTTTGGTCACCAAACGCGTCGTTGGAATCCTAAGATGGCTAAGTACATCTTCACAGAACGTAATGGAATTCACGTTATTGACCTTCAACAAACTGTAAAATTAGCTGATCAAGCTTACGACTTCGTTCGTGATGCTGCAGCAAATGATGCTGTTATCTTGTTTGTCGGTACGAAAAAACAAGCTTCTGAAGCGATTAAAGAAGAGGCAGAACGTGCTGGTCAATACTATATCAACCACCGCTGGTTGGGTGGGACTTTGACAAACTGGGATACAATTCAAAAACGTATCGCACGTTTGAAAGAAATCAAACAAATGGAAGTTGATGGTATTTTTGATGTTCTTCCTAAAAAAGAAGTTGCTCTTCTTAATAAG…
		S_mitis_SK575	Reference Dataset	NCBI Blast				408	AAACAACTCCTCGAGGCTGGTGTGCACTTTGGTCACCAAACGCGTCGTTGGAATCCTAAGATGGCTAAGTACATCTTCACAGAACGTAATGGAATTCACGTTATTGACCTTCAACAAACTGTAAAATTAGCTGATCAAGCTTACGACTTCGTTCGTGATGCTGCAGCAAATGATGCTGTTATCTTGTTTGTCGGTACGAAAAAACAAGCTTCTGAAGCGATTAAAGAAGAGGCAGAACGTGCTGGTCAATACTATATCAACCACCGCTGGTTGGGTGGGACTTTGACAAACTGGGATACAATTCAAAAACGTATCGCACGTTTGAAAGAAATCAAACAAATGGAAGTTGATGGTATTTTTGATGTTCTTCCTAAAAAAGAAGTTGCTCTTCTTAATAAG…
		S_mitis_SK579	Reference Dataset	NCBI Blast				408	AAACAACTCCTCGAGGCTGGTGTGCACTTTGGTCACCAAACGCGTCGTTGGAATCCTAAGATGGCTAAGTACATCTTCACAGAACGTAATGGAATTCACGTTATTGACCTTCAACAAACTGTAAAATTAGCTGATCAAGCTTACGACTTCGTTCGTGATGCTGCAGCAAATGATGCTGTTATCTTGTTTGTCGGTACGAAAAAACAAGCTTCTGAAGCGATTAAAGAAGAGGCAGAACGTGCTGGTCAATACTATATCAACCACCGCTGGTTGGGTGGGACTTTGACAAACTGGGATACAATTCAAAAACGTATCGCACGTTTGAAAGAAATCAAACAAATGGAAGTTGATGGTATTTTTGATGTTCTTCCTAAAAAAGAAGTTGCTCTTCTTAATAAG…
		S_mitis_SK597	Reference Dataset	NCBI Blast				408	AAACAACTCCTCGAGGCTGGTGTGCACTTTGGTCACCAAACGCGTCGTTGGAATCCTAAGATGGCTAAGTACATCTTCACAGAACGTAATGGAATTCACGTTATTGACCTTCAACAAACTGTAAAATTAGCTGATCAAGCTTACGACTTCGTTCGTGATGCTGCAGCAAATGATGCTGTTATCTTGTTTGTCGGTACGAAAAAACAAGCTTCTGAAGCGATTAAAGAAGAGGCAGAACGTTCTGGTCAATACTATATCAACCACCGCTGGTTGGGTGGGACTTTGACAAACTGGGATACAATTCAAAAACGTATCGCACGTTTGAAAGAAATCAAACAAATGGAAGTTGATGGTATTTTTGATGTTCTTCCTAAAAAAGAAGTTGCTCTTCTTAATAAG…
		S_mitis_SK608	Reference Dataset	NCBI Blast				408	AAACAACTCCTCGAGGCTGGTGTGCATTTTGGTCACCAAACGCGTCGTTGGAATCCTAAGATGGCTAAGTACATCTTCACAGAACGTAATGGAATTCACGTTATTGACCTTCAACAAACTGTAAAATTAGCTGATCAAGCTTACGACTTCGTTCGTGATGCTGCAGCAAATGATGCTGTTATCTTGTTTGTTGGTACGAAAAAACAAGCTTCTGAAGCGATTAAAGAAGAGGCAGAACGTGCTGGTCAATACTATATCAACCACCGCTGGTTGGGTGGGACTTTGACAAACTGGGATACAATTCAAAAACGTATCGCACGTTTGAAAGAAATCAAACAAATGGAAGTTGATGGTATTTTTGATGTTCTTCCTAAAAAAGAAGTTGCTCTTCTTAATAAG…
		S_mitis_SK616	Reference Dataset	NCBI Blast				408	AAACAACTCCTCGAGGCTGGTGTGCACTTTGGTCACCAAACGCGTCGTTGGAATCCTAAGATGGCTAAGTACATCTTCACAGAACGTAATGGAATTCACGTTATTGACCTTCAACAAACTGTAAAATTAGCTGATCAAGCTTACGACTTCGTTCGTGATGCTGCAGCAAATGATGCTGTTATCTTGTTTGTTGGTACGAAAAAACAAGCTTCTGAAGCGATTAAAGAAGAGGCAGAACGTGCTGGTCAATACTATATCAACCACCGCTGGTTGGGTGGGACTTTGACAAACTGGGATACAATTCAAAAACGTATCGCACGTTTGAAAGAAATCAAACAAATGGAAGTTGATGGTATTTTTGATGTTCTTCCTAAAAAAGAAGTTGCTCTTCTTAATAAG…
		S_mitis_SK629	Reference Dataset	NCBI Blast				408	AAACAACTCCTCGAGGCTGGTGTGCACTTTGGTCACCAAACGCGTCGTTGGAATCCTAAGATGGCTAAGTACATCTTCACAGAACGTAATGGAATTCACGTTATTGACCTTCAACAAACTGTAAAATTAGCTGATCAAGCTTACGACTTCGTTCGTGATGCTGCAGCAAATGATGCTGTTATCTTGTTTGTTGGTACGAAAAAACAAGCTTCTGAAGCGATTAAAGAAGAGGCAGAACGTGCTGGTCAATACTATATCAACCACCGCTGGTTGGGTGGGACTTTGACAAACTGGGATACAATTCAAAAACGTATCGCACGTTTGAAAGAAATCAAACAAATGGAAGTTGATGGTATTTTTGATGTTCTTCCTAAAAAAGAAGTTGCTCTTCTTAATAAG…
		S_mitis_SK642	Reference Dataset	NCBI Blast				408	AAACAACTCCTCGAGGCTGGTGTGCACTTTGGTCACCAAACGCGTCGTTGGAATCCTAAGATGGCTAAGTACATCTTCACAGAACGTAATGGAATTCACGTTATTGACCTTCAACAAACTGTAAAATTAGCTGATCAAGCTTACGACTTCGTTCGTGATGCTGCAGCAAATGATGCTGTTATCTTGTTTGTCGGTACGAAAAAACAAGCTTCTGAAGCGATTAAAGAAGAGGCAGAACGTGCTGGTCAATACTATATCAACCACCGCTGGTTGGGTGGGACTTTGACAAACTGGGATACAATTCAAAAACGTATCGCACGTTTGAAAGAAATCAAACAAATGGAAGTTGATGGTATTTTTGATGTTCTTCCTAAAAAAGAAGTTGCTCTTCTTAATAAG…
		S_mutans_11A1	Reference Dataset	NCBI Blast				408	AAACAACTCCTCGAGGCTGGTGTGCACTTTGGTCACCAAACGCGTCGTTGGAATCCTAAGATGGCTAAGTACATCTTCACAGAACGTAATGGAATTCACGTTATTGACCTTCAACAAACTGTAAAATTAGCTGATCAAGCTTACGACTTCGTTCGTGATGCTGCAGCAAATGATGCTGTTATCTTGTTTGTCGGTACGAAAAAACAAGCTTCTGAAGCGATTAAAGAAGAGGCAGAACGTGCTGGTCAATACTATATCAACCACCGCTGGTTGGGTGGGACTTTGACAAACTGGGATACAATTCAAAAACGTATCGCACGTTTGAAAGAAATCAAACAAATGGAAGTTGATGGTATTTTTGATGTTCTTCCTAAAAAAGAAGTTGCTCTTCTTAATAAG…
		S_mutans_11SSST2	Reference Dataset	NCBI Blast				408	AAACAACTCCTCGAGGCTGGTGTGCACTTTGGTCACCAAACGCGTCGTTGGAATCCTAAGATGGCTAAGTACATCTTCACAGAACGTAATGGAATTCACGTTATTGACCTTCAACAAACTGTAAAATTAGCTGATCAAGCTTACGACTTCGTTCGTGATGCTGCAGCAAATGATGCTGTTATCTTGTTTGTTGGTACGAAAAAACAAGCTTCTGAAGCGATTAAAGAAGAGGCAGAACGTGCTGGTCAATACTATATCAACCACCGCTGGTTGGGTGGGACTTTGACAAACTGGGATACAATTCAAAAACGTATCGCACGTTTGAAAGAAATCAAACAAATGGAAGTTGATGGTATTTTTGATGTTCTTCCTAAAAAAGAAGTTGCTCTTCTTAATAAG…
		S_mutans_11VS1	Reference Dataset	NCBI Blast				408	AAACAACTCCTCGAGGCTGGTGTGCACTTTGGTCACCAAACGCGTCGTTGGAATCCTAAGATGGCTAAGTACATCTTCACAGAACGTAATGGAATTCACGTTATTGACCTTCAACAAACTGTAAAATTAGCTGATCAAGCTTACGACTTCGTTCGTGATGCTGCAGCAAATGATGCTGTTATCTTGTTTGTCGGTACGAAAAAACAAGCTTCTGAAGCGATTAAAGAAGAGGCAGAACGTGCTGGTCAATACTATATCAACCACCGCTGGTTGGGTGGGACGTTGACAAACTGGGATACAATTCAAAAACGTATCGCACGTTTGAAAGAAATCAAACAAATGGAAGTTGATGGTATTTTTGATGTTCTTCCTAAAAAAGAAGTTGCTCTTCTTAATAAG…
		S_mutans_14D	Reference Dataset	NCBI Blast				408	AAACAACTCCTCGAGGCTGGTGTGCACTTTGGTCACCAAACGCGTCGTTGGAATCCTAAGATGGCTAAGTACATCTTCACAGAACGTAATGGAATTCACGTTATTGACCTTCAACAAACTGTAAAATTAGCTGATCAAGCTTACGACTTCGTTCGTGATGCTGCAGCAAATGATGCTGTTATCTTGTTTGTCGGTACGAAAAAACAAGCTTCTGAAGCGATTAAAGAAGAGGCAGAACGTGCTGGTCAATACTATATCAACCACCGCTGGTTGGGTGGGACTTTGACAAACTGGGATACAATTCAAAAACGTATCGCACGTTTGAAAGAAATCAAACAAATGGAAGTTGATGGTATTTTTGATGTTCTTCCTAAAAAAGAAGTTGCTCTTCTTAATAAG…
		S_mutans_15JP3	Reference Dataset	NCBI Blast				408	AAACAACTCCTCGAGGCTGGTGTGCACTTTGGTCACCAAACGCGTCGTTGGAATCCTAAGATGGCTAAGTACATCTTCACAGAACGTAATGGAATTCACGTTATTGACCTTCAACAAACTGTAAAATTAGCTGATCAAGCTTACGACTTCGTTCGTGATGCTGCAGCAAATGATGCTGTTATCTTGTTTGTCGGTACGAAAAAACAAGCTTCTGAAGCGATTAAAGAAGAGGCAGAACGTGCTGGTCAATACTATATCAACCACCGCTGGTTGGGTGGGACTTTGACAAACTGGGATACAATTCAAAAACGTATCGCACGTTTGAAAGAAATCAAACAAATGGAAGTTGATGGTATTTTTGATGTTCTTCCTAAAAAAGAAGTTGCTCTTCTTAATAAG…
		S_mutans_15VF2	Reference Dataset	NCBI Blast				408	AAACAACTCCTCGAGGCTGGTGTGCACTTTGGTCACCAAACGCGTCGTTGGAATCCTAAGATGGCTAAGTACATCTTCACAGAACGTAATGGAATTCACGTTATTGACCTTCAACAAACTGTAAAATTAGCTGATCAAGCTTACGACTTCGTTCGTGATGCTGCAGCAAATGATGCTGTTATCTTGTTTGTCGGTACGAAAAAACAAGCTTCTGAAGCGATTAAAGAAGAGGCAGAACGTGCTGGTCAATACTATATCAACCACCGCTGGTTGGGTGGGACTTTGACAAACTGGGATACAATTCAAAAACGTATCGCACGTTTGAAAGAAATCAAACAAATGGAAGTTGATGGTATTTTTGATGTTCTTCCTAAAAAAGAAGTTGCTCTTCTTAATAAG…
		S_mutans_1ID3	Reference Dataset	NCBI Blast				408	AAACAACTCCTCGAGGCTGGTGTGCACTTTGGTCACCAAACGCGTCGTTGGAATCCTAAGATGGCTAAGTACATCTTCACAGAACGTAATGGAATTCACGTTATTGACCTTCAACAAACTGTAAAATTAGCTGATCAAGCTTACGACTTCGTTCGTGATGCTGCAGCAAATGATGCTGTTATCTTGTTTGTCGGTACGAAAAAACAAGCTTCTGAAGCGATTAAAGAAGAGGCAGAACGTGCTGGTCAATACTATATCAACCACCGCTGGTTGGGTGGGACTTTGACAAACTGGGATACAATTCAAAAACGTATCGCACGTTTGAAAGAAATCAAACAAATGGAAGTTGATGGTATTTTTGATGTTCTTCCTAAAAAAGAAGTTGCTCTTCTTAATAAG…
		S_mutans_1SM1	Reference Dataset	NCBI Blast				408	AAACAACTCCTCGAGGCTGGTGTGCACTTTGGTCACCAAACGCGTCGTTGGAATCCTAAGATGGCTAAGTACATCTTCACAGAACGTAATGGAATTCACGTTATTGACCTTCAACAAACTGTAAAATTAGCTGATCAAGCTTACGACTTCGTTCGTGATGCTGCAGCAAATGATGCTGTTATCTTGTTTGTCGGTACGAAAAAACAAGCTTCTGAAGCGATTAAAGAAGAGGCAGAACGTGCTGGTCAATACTATATCAACCACCGCTGGTTGGGTGGGACTTTGACAAACTGGGATACAATTCAAAAACGTATCGCACGTTTGAAAGAAATCAAACAAATGGAAGTTGATGGTATTTTTGATGTTCTTCCTAAAAAAGAAGTTGCTCTTCTTAATAAG…
		S_mutans_21	Reference Dataset	NCBI Blast				408	AAACAACTCCTCGAGGCTGGTGTGCACTTTGGTCACCAAACGCGTCGTTGGAATCCTAAGATGGCTAAGTACATCTTCACAGAACGTAATGGAATTCACGTTATTGACCTTCAACAAACTGTAAAATTAGCTGATCAAGCTTACGACTTCGTTCGTGATGCTGCAGCAAATGATGCTGTTATCTTGTTTGTCGGTACGAAAAAACAAGCTTCTGAAGCGATTAAAGAAGAGGCAGAACGTGCTGGTCAATACTATATCAACCACCGCTGGTTGGGTGGGACTTTGACAAACTGGGATACAATTCAAAAACGTATCGCACGTTTGAAAGAAATCAAACAAATGGAAGTTGATGGTATTTTTGATGTTCTTCCTAAAAAAGAAGTTGCTCTTCTTAATAAG…
		S_mutans_24	Reference Dataset	NCBI Blast				408	AAACAACTCCTCGAGGCTGGTGTGCACTTTGGTCACCAAACGCGTCGTTGGAATCCTAAGATGGCTAAGTACATCTTCACAGAACGTAATGGAATTCACGTTATTGACCTTCAACAAACTGTAAAATTAGCTGATCAAGCTTACGACTTCGTTCGTGATGCTGCAGCAAATGATGCTGTTATCTTGTTTGTTGGTACGAAAAAACAAGCTTCTGAAGCGATTAAAGAAGAGGCAGAACGTGCTGGTCAATACTATATCAACCACCGCTGGTTGGGTGGGACTTTGACAAACTGGGATACAATTCAAAAACGTATCGCACGTTTGAAAGAAATCAAACAAATGGAAGTTGATGGTATTTTTGATGTTCTTCCTAAAAAAGAAGTTGCTCTTCTTAATAAG…
		S_mutans_2ST1	Reference Dataset	NCBI Blast				408	AAACAACTCCTCGAGGCTGGTGTGCACTTTGGTCACCAAACGCGTCGTTGGAATCCTAAGATGGCTAAGTACATCTTCACAGAACGTAATGGAATTCACGTTATTGACCTTCAACAAACTGTAAAATTAGCTGATCAAGCTTACGACTTCGTTCGTGATGCTGCAGCAAATGATGCTGTTATCTTGTTTGTCGGTACGAAAAAACAAGCTTCTGAAGCGATTAAAGAAGAGGCAGAACGTGCTGGTCAATACTATATCAACCACCGCTGGTTGGGTGGGACTTTGACAAACTGGGATACAATTCAAAAACGTATCGCACGTTTGAAAGAAATCAAACAAATGGAAGTTGATGGTATTTTTGATGTTCTTCCTAAAAAAGAAGTTGCTCTTCTTAATAAG…
		S_mutans_2VS1	Reference Dataset	NCBI Blast				408	AAACAACTCCTCGAGGCTGGTGTGCACTTTGGTCACCAAACGCGTCGTTGGAATCCTAAGATGGCTAAGTACATCTTCACAGAACGTAATGGAATTCACGTTATTGACCTTCAACAAACTGTAAAATTAGCTGATCAAGCTTACGACTTCGTTCGTGATGCTGCAGCAAATGATGCTGTTATCTTGTTTGTTGGTACGAAAAAACAAGCTTCTGAAGCGATTAAAGAAGAGGCAGAACGTGCTGGTCAATACTATATCAACCACCGCTGGTTGGGTGGGACTTTGACAAACTGGGATACAATTCAAAAACGTATCGCACGTTTGAAAGAAATCAAACAAATGGAAGTTGATGGTATTTTTGATGTTCTTCCTAAAAAAGAAGTTGCTCTTCTTAATAAG…
		S_mutans_3SN1	Reference Dataset	NCBI Blast				408	AAACAACTCCTCGAGGCTGGTGTGCACTTTGGTCACCAAACGCGTCGTTGGAATCCTAAGATGGCTAAGTACATCTTCACAGAACGTAATGGAATTCACGTTATTGACCTTCAACAAACTGTAAAATTAGCTGATCAAGCTTACGACTTCGTTCGTGATGCTGCAGCAAATGATGCTGTTATCTTGTTTGTCGGTACGAAAAAACAAGCTTCTGAAGCGATTAAAGAAGAGGCAGAACGTGCTGGTCAATACTATATCAACCACCGCTGGTTGGGTGGGACTTTGACAAACTGGGATACAATTCAAAAACGTATCGCACGTTTGAAAGAAATCAAACAAATGGAAGCTGATGGTATTTTTGATGTTCTTCCTAAAAAAGAAGTTGCTCTTCTTAATAAG…
		S_mutans_4SM1	Reference Dataset	NCBI Blast				408	AAACAACTCCTCGAGGCTGGTGTGCACTTTGGTCACCAAACGCGTCGTTGGAATCCTAAGATGGCTAAGTACATCTTCACAGAACGTAATGGAATTCACGTTATTGACCTTCAACAAACTGTAAAATTAGCTGATCAAGCTTACGACTTCGTTCGTGATGCTGCAGCAAATGATGCTGTTATCTTGTTTGTCGGTACGAAAAAACAAGCTTCTGAAGCGATTAAAGAAGAGGCAGAACGTGCTGGTCAATACTATATCAACCACCGCTGGTTGGGTGGGACTTTGACAAACTGGGATACAATTCAAAAACGTATCGCACGTTTGAAAGAAATCAAACAAATGGAAGTTGATGGTATTTTTGATGTTCTTCCTAAAAAAGAAGTTGCTCTTCTTAATAAG…
		S_mutans_4VF1	Reference Dataset	NCBI Blast				408	AAACAACTCCTCGAGGCTGGTGTGCACTTTGGTCACCAAACGCGTCGTTGGAATCCTAAGATGGCTAAGTACATCTTCACAGAACGTAATGGAATTCACGTTATTGACCTTCAACAAACTGTAAAATTAGCTGATCAAGCTTACGACTTCGTTCGTGATGCTGCAGCAAATGATGCTGTTATCTTGTTTGTTGGTACGAAAAAACAAGCTTCTGAAGCGATTAAAGAAGAGGCAGAACGTGCTGGTCAATACTATATCAACCACCGCTGGTTGGGTGGGACTTTGACAAACTGGGATACAATTCAAAAACGTATCGCACGTTTGAAAGAAATCAAACAAATGGAAGTTGATGGTATTTTTGATGTTCTTCCTAAAAAAGAAGTTGCTCTTCTTAATAAG…
		S_mutans_5DC8	Reference Dataset	NCBI Blast				408	AAACAACTCCTCGAGGCTGGTGTGCACTTTGGTCACCAAACGCGTCGTTGGAATCCTAAGATGGCTAAGTACATCTTCACAGAACGTAATGGAATTCACGTTATTGACCTTCAACAAACTGTAAAATTAGCTGATCAAGCTTACGACTTCGTTCGTGATGCTGCAGCAAATGATGCTGTTATCTTGTTTGTCGGTACGAAAAAACAAGCTTCTGAAGCGATTAAAGAAGAGGCAGAACGTGCTGGTCAATACTATATCAACCACCGCTGGTTGGGTGGGACTTTGACAAACTGGGATACAATTCAAAAACGTATCGCACGTTTGAAAGAAATCAAACAAATGGAAGTTGATGGTATTTTTGATGTTCTTCCTAAAAAAGAAGTTGCTCTTCTTAATAAG…
		S_mutans_5SM3	Reference Dataset	NCBI Blast				408	AAACAACTCCTCGAGGCTGGTGTGCACTTTGGTCACCAAACGCGTCGTTGGAATCCTAAGATGGCTAAGTACATCTTCACAGAACGTAATGGAATTCACGTTATTGACCTTCAACAAACTGTAAAATTAGCTGATCAAGCTTACGACTTCGTTCGTGATGCTGCAGCAAATGATGCTGTTATCTTGTTTGTCGGTACGAAAAAACAAGCTTCTGAAGCGATTAAAGAAGAGGCAGAACGTGCTGGTCAATACTATATCAACCACCGCTGGTTGGGTGGGACTTTGACAAACTGGGATACAATTCAAAAACGTATCGCACGTTTGAAAGAAATCAAACAAATGGAAGTTGATGGTATTTTTGATGTTCTTCCTAAAAAAGAAGTTGCTCTTCTTAATAAG…
		S_mutans_66-2A	Reference Dataset	NCBI Blast				408	AAACAACTCCTCGAGGCTGGTGTGCACTTTGGTCACCAAACGCGTCGTTGGAATCCTAAGATGGCTAAGTACATCTTCACAGAACGTAATGGAATTCACGTTATTGACCTTCAACAAACTGTAAAATTAGCTGATCAAGCTTACGACTTCGTTCGTGATGCTGCAGCAAATGATGCTGTTATCTTGTTTGTCGGTACGAAAAAACAAGCTTCTGAAGCGATTAAAGAAGAGGCAGAACGTGCTGGTCAATACTATATCAACCACCGCTGGTTGGGTGGGACTTTGACAAACTGGGATACAATTCAAAAACGTATCGCACGTTTGAAAGAAATCAAACAAATGGAAGTTGATGGTATTTTTGATGTTCTTCCTAAAAAAGAAGTCGCTCTTCTTAATAAG…
		S_mutans_8ID3	Reference Dataset	NCBI Blast				408	AAACAACTCCTCGAGGCTGGTGTGCACTTTGGTCACCAAACGCGTCGTTGGAATCCTAAGATGGCTAAGTACATCTTCACAGAACGTAATGGAATTCACGTTATTGACCTTCAACAAACTGTAAAATTAGCTGATCAAGCTTACGACTTCGTTCGTGATGCTGCAGCAAATGATGCTGTTATCTTGTTTGTTGGTACGAAAAAACAAGCTTCTGAAGCGATTAAAGAAGAGGCAGAACGTTCTGGTCAATACTATATCAACCACCGCTGGTTGGGTGGGACTTTGACAAACTGGGATACAATTCAAAAACGTATCGCACGTTTGAAAGAAATCAAACAAATGGAAGTTGATGGTATTTTTGATGTTCTTCCTAAAAAAGAAGTTGCTCTTCTTAATAAG…
		S_mutans_A19	Reference Dataset	NCBI Blast				408	AAACAACTCCTCGAGGCTGGTGTGCACTTTGGTCACCAAACGCGTCGTTGGAATCCTAAGATGGCTAAGTACATCTTCACAGAACGTAATGGAATTCACGTTATTGACCTTCAACAAACTGTAAAATTAGCTGATCAAGCTTACGACTTCGTTCGTGATGCTGCAGCAAATGATGCTGTTATCTTGTTTGTCGGTACGAAAAAACAAGCTTCTGAAGCGATTAAAGAAGAGGCAGAACGTGCTGGTCAATACTATATCAACCACCGCTGGTTGGGTGGGACTTTGACAAACTGGGATACAATTCAAAAACGTATCGCACGTTTGAAAGAAATCAAACAAATGGAAGTTGATGGTATTTTTGATGTTCTTCCTAAAAAAGAAGTTGCTCTTCTTAATAAG…
		S_mutans_AC4446	Reference Dataset	NCBI Blast				408	AAACAACTCCTCGAGGCTGGTGTGCACTTTGGTCACCAAACGCGTCGTTGGAATCCTAAGATGGCTAAGTACATCTTCACAGAACGTAATGGAATTCACGTTATTGACCTTCAACAAACTGTAAAATTAGCTGATCAAGCTTACGACTTCGTTCGTGATGCTGCAGCAAATGATGCTGTTATCTTGTTTGTCGGTACGAAAAAACAAGCTTCTGAAGCGATTAAAGAAGAGGCAGAACGTGCTGGTCAATACTATATCAACCACCGCTGGTTGGGTGGGACTTTGACAAACTGGGATACAATTCAAAAACGTATCGCACGTTTGAAAGAAATCAAACAAATGGAAGTTGATGGTATTTTTGATGTTCTTCCTAAAAAAGAAGTTGCTCTTCTTAATAAG…
		S_mutans_ATCC_25175	Reference Dataset	NCBI Blast				408	AAACAACTCCTCGAGGCTGGTGTGCACTTTGGTCACCAAACGCGTCGTTGGAATCCTAAGATGGCTAAGTACATCTTCACAGAACGTAATGGAATTCACGTTATTGACCTTCAACAAACTGTAAAATTAGCTGATCAAGCTTACGACTTCGTTCGTGATGCTGCAGCAAATGATGCTGTTATCTTGTTTGTCGGTACGAAAAAACAAGCTTCTGAAGCGATTAAAGAAGAGGCAGAACGTGCTGGTCAATACTATATCAACCACCGCTGGTTGGGTGGGACTTTGACAAACTGGGATACAATTCAAAAACGTATCGCACGTTTGAAAGAAATCAAACAAATGGAAGTTGATGGTATTTTTGATGTTCTTCCTAAAAAAGAAGTTGCTCTTCTTAATAAG…
		S_mutans_B	Reference Dataset	NCBI Blast				408	AAACAACTCCTCGAGGCTGGTGTGCACTTTGGTCACCAAACGCGTCGTTGGAATCCTAAGATGGCTAAGTACATCTTCACAGAACGTAATGGAATTCACGTTATTGACCTTCAACAAACTGTAAAATTAGCTGATCAAGCTTACGACTTCGTTCGTGATGCTGCAGCAAATGATGCTGTTATCTTGTTTGTCGGTACGAAAAAACAAGCTTCTGAAGCGATTAAAGAAGAGGCAGAACGTGCTGGTCAATACTATATCAACCACCGCTGGTTGGGTGGGACTTTGACAAACTGGGATACAATTCAAAAACGTATCGCACGTTTGAAAGAAATCAAACAAATGGAAGTTGATGGTATTTTTGATGTTCTTCCTAAAAAAGAAGTTGCTCTTCTTAATAAG…
		S_mutans_G123	Reference Dataset	NCBI Blast				408	AAACAACTCCTCGAGGCTGGTGTGCACTTTGGTCACCAAACGCGTCGTTGGAATCCTAAGATGGCTAAGTACATCTTCACAGAACGTAATGGAATTCACGTTATTGACCTTCAACAAACTGTAAAATTAGCTGATCAAGCTTACGACTTCGTTCGTGATGCTGCAGCAAATGATGCTGTTATCTTGTTTGTTGGTACGAAAAAACAAGCTTCTGAAGCGATTAAAGAAGAGGCAGAACGTGCTGGTCAATACTATATCAACCACCGCTGGTTGGGTGGGACTTTGACAAACTGGGATACAATTCAAAAACGTATCGCACGTTTGAAAGAAATCAAACAAATGGAAGTTGATGGTATTTTTGATGTTCTTCCTAAAAAAGAAGTTGCTCTTCTTAATAAG…
		S_mutans_GS-5	Reference Dataset	NCBI Blast				408	AAACAACTCCTCGAGGCTGGTGTGCACTTTGGTCACCAAACGCGTCGTTGGAATCCTAAGATGGCTAAGTACATCTTCACAGAACGTAATGGAATTCACGTTATTGACCTTCAACAAACTGTAAAATTAGCTGATCAAGCTTACGACTTCGTTCGTGATGCTGCAGCAAATGATGCTGTTATCTTGTTTGTCGGTACGAAGAAACAAGCTTCTGAAGCGATTAAAGAAGAGGCAGAACGTGCTGGTCAATACTATATCAACCACCGCTGGTTGGGTGGGACTTTGACAAACTGGGATACAATTCAAAAACGTATCGCACGTTTGAAAGAAATCAAACAAATGGAAGTTGATGGTATTTTTGATGTTCTTCCTAAAAAAGAAGTTGCTCTTCTTAATAAG…
		S_mutans_KK21	Reference Dataset	NCBI Blast				408	AAACAACTCCTCGAGGCTGGTGTGCACTTTGGTCACCAAACGCGTCGTTGGAATCCTAAGATGGCTAAGTACATCTTCACAGAACGTAATGGAATTCACGTTATTGACCTTCAACAAACTGTAAAATTAGCTGATCAAGCTTACGACTTCGTTCGTGATGCTGCAGCAAATGATGCTGTTATCTTGTTTGTCGGTACGAAAAAACAAGCTTCTGAAGCGATTAAAGAAGAGGCAGAACGTGCTGGTCAATACTATATCAACCACCGCTGGTTGGGTGGGACTTTGACAAACTGGGATACAATTCAAAAACGTATCGCACGTTTGAAAGAAATCAAACAAATGGAAGTTGATGGTATTTTTGATGTTCTTCCTAAAAAAGAAGTTGCTCTTCTTAATAAG…
		S_mutans_KK23	Reference Dataset	NCBI Blast				408	AAACAACTCCTCGAGGCTGGTGTGCACTTTGGTCACCAAACGCGTCGTTGGAATCCTAAGATGGCTAAGTACATCTTCACAGAACGTAATGGAATTCACGTTATTGACCTTCAACAAACTGTAAAATTAGCTGATCAAGCTTACGACTTCGTTCGTGATGCTGCAGCAAATGATGCTGTTATCTTGTTTGTTGGTACGAAAAAACAAGCTTCTGAAGCGATTAAAGAAGAGGCAGAACGTGCTGGTCAATACTATATCAACCACCGCTGGTTGGGTGGGACTTTGACAAACTGGGATACAATTCAAAAACGTATCGCACGTTTGAAAGAAATCAAACAAATGGAAGTTGATGGTATTTTTGATGTTCTTCCTAAAAAAGAAGTTGCTCTTCTTAATAAG…
		S_mutans_M21	Reference Dataset	NCBI Blast				408	AAACAACTCCTCGAGGCTGGTGTGCACTTTGGTCACCAAACGCGTCGTTGGAATCCTAAGATGGCTAAGTACATCTTCACAGAACGTAATGGAATTCACGTTATTGACCTTCAACAAACTGTAAAATTAGCTGATCAAGCTTACGACTTCGTTCGTGATGCTGCAGCAAATGATGCTGTTATCTTGTTTGTTGGTACGAAAAAACAAGCTTCTGAAGCGATTAAAGAAGAGGCAGAACGTGCTGGTCAATACTATATCAACCACCGCTGGTTGGGTGGGACTTTGACAAACTGGGATACAATTCAAAAACGTATCGCACGTTTGAAAGAAATCAAACAAATGGAAGTTGATGGTATTTTTGATGTTCTTCCTAAAAAAGAAGTTGCTCTTCTTAATAAG…
		S_mutans_M230	Reference Dataset	NCBI Blast				408	AAACAACTCCTCGAGGCTGGTGTGCACTTTGGTCACCAAACGCGTCGTTGGAATCCTAAGATGGCTAAGTACATCTTCACAGAACGTAATGGAATTCACGTTATTGACCTTCAACAAACTGTAAAATTAGCTGATCAAGCTTACGACTTCGTTCGTGATGCTGCAGCAAATGATGCTGTTATCTTGTTTGTCGGTACGAAAAAACAAGCTTCTGAAGCGATTAAAGAAGAGGCAGAACGTGCTGGTCAATACTATATCAACCACCGCTGGTTGGGTGGGACTTTGACAAACTGGGATACAATTCAAAAACGTATCGCACGTTTGAAAGAAATCAAACAAATGGAAGTTGATGGTATTTTTGATGTTCTTCCTAAAAAAGAAGTTGCTCTTCTTAATAAG…
		S_mutans_M2A	Reference Dataset	NCBI Blast				408	AAACAACTTCTTGAGGCTGGTGTACACTTTGGTCACCAAACTCGTCGCTGGAACCCTAAGATGGCTAAGTACATCTTCACTGAACGTAACGGAATCCACGTTATCGACTTGCAACAAACTGTAAAATACGCTGACCAAGCATACGACTTCATGCGTGATGCTGCGGCTAACGATGCAGTTGTATTGTTTGTTGGTACTAAGAAACAAGCTGCTGATGCTGTTAAGGAAGAAGCAGAACGTTCAGGTCAATACTACATCAACCACCGTTGGTTGGGTGGAACTCTTACGAACTGGGGAACTATCCAAAAACGTATTGCTCGTTTGAAAGAAATCAAACGCATGGAAGAAGAAGGAATCTTTGATGTTCTTCCTAAGAAAGAAGTTGCACTTCTTAACAAA…
		S_mutans_N29	Reference Dataset	NCBI Blast				408	AAACAACTTCTTGAGGCTGGTGTACACTTTGGTCACCAAACTCGTCGCTGGAACCCTAAGATGGCTAAGTACATCTTCACTGAACGTAACGGAATCCATGTTATCGACTTGCAACAAACTGTAAAATACGCTGACCAAGCATACGACTTCATGCGTGATGCGGCAGCTAACGATGCAGTTGTATTGTTTGTTGGTACTAAAAAACAAGCTGCTGACGCTGTTAAAGAAGAAGCAGAACGTTCAGGTCAATACTACATCAACCATCGTTGGTTGGGTGGAACTCTTACTAACTGGGGAACTATCCAAAAACGTATTGCTCGTTTGAAAGAAATCAAACGCATGGAAGAAGAAGGAATCTTTGATGTTCTTCCTAAGAAAGAAGTTGCACTTCTTAACAAA…
		S_mutans_N3209	Reference Dataset	NCBI Blast				408	AAACAACTTCTTGAGGCTGGTGTACACTTTGGTCACCAAACTCGTCGCTGGAACCCTAAGATGGCTAAGTACATCTTCACTGAGCGTAACGGAATCCACGTTATCGACTTGCAACAAACTGTAAAATACGCTGACCAAGCATACGACTTCATGCGTGATGCGGCAGCTAACGATGCGGTTGTATTGTTTGTTGGTACTAAGAAACAAGCTGCTGACGCTGTTGCTGAAGAAGCTGTACGTTCAGGTCAATACTACATCAACCACCGTTGGTTGGGTGGAACTCTTACTAACTGGGGAACTATCCAAAAACGTATCGCTCGTTTGAAAGAAATCAAACGTATGGAAGAAGAAGGAATCTTTGATGTTCTTCCTAAGAAAGAAGTTGCACTTCTTAACAAA…
		S_mutans_N34	Reference Dataset	NCBI Blast				408	AAACAACTTCTTGAGGCTGGTGTACACTTTGGTCACCAAACTCGTCGCTGGAACCCTAAGATGGCTAAGTACATCTTCACTGAGCGTAACGGAATCCATGTTATCGACTTGCAACAAACTGTAAAATACGCTGACCAAGCATACGACTTCATGCGTGATGCGGCAGCTAACGATGCAGTTGTATTGTTTGTTGGTACAAAAAAACAAGCTGCTGACGCTGTTAAAGAGGAAGCAGAACGTTCAGGTCAATACTACATCAACCACCGTTGGTTGGGTGGAACTCTTACTAACTGGGGAACTATCCAAAAACGTATCGCTCGTTTGAAAGAAATCAAACGTATGGAAGAAGAAGGAATCTTTGATGTTCTTCCTAAGAAAGAAGTTGCACTTCTTAACAAA…
		S_mutans_N66	Reference Dataset	NCBI Blast				408	AAACAACTTCTTGAGGCTGGTGTACACTTTGGTCACCAAACTCGTCGCTGGAACCCTAAGATGGCTAAGTACATCTTCACTGAGCGTAACGGAATCCACGTTATCGACTTGCAACAAACTGTAAAATACGCTGACCAAGCATACGACTTTATGCGTGATGCGGCAGCTAACGATGCAGTTGTATTGTTTGTTGGTACTAAAAAACAAGCTGCTGACGCTGTTAAAGAAGAAGCAGAACGTTCAGGTCAATACTACATCAACCACCGTTGGTTGGGTGGAACTCTTACTAACTGGGGAACTATCCAAAAACGTATTGCTCGTTTGAAAGAAATCAAACGTATGGAAGAAGAAGGAATCTTCGACGTTCTTCCTAAGAAAGAAGTTGCACTTCTTAACAAA…
		S_mutans_NCTC_11060	Reference Dataset	NCBI Blast				408	AAACAACTTCTTGAGGCTGGTGTACACTTTGGTCACCAAACTCGTCGCTGGAACCCTAAGATGGCTAAGTACATCTTCACTGAGCGTAACGGAATCCACGTTATCGACTTGCAACAAACTGTAAAATACGCTGACCAAGCATACGACTTTATGCGTGATGCGGCAGCTAACGATGCAGTTGTATTGTTTGTTGGTACTAAAAAACAAGCTGCTGACGCTGTTAAAGAAGAAGCAGAACGTTCAGGTCAATACTACATCAACCACCGTTGGTTGGGTGGAACTCTTACTAACTGGGGAACTATCCAAAAACGTATTGCTCGTTTGAAAGAAATCAAACGTATGGAAGAAGAAGGAATCTTCGACGTTCTTCCTAAGAAAGAAGTTGCACTTCTTAACAAA…
		S_mutans_NFSM1	Reference Dataset	NCBI Blast				408	AAACAACTTCTTGAGGCTGGTGTACACTTTGGTCACCAAACTCGTCGCTGGAACCCTAAGATGGCTAAGTACATCTTTACTGAGCGTAACGGAATCCACGTTATCGACTTGCAACAAACTGTAAAATACGCTGACCAAGCATACGACTTTATGCGTGATGCTGCAGCTAACGATGCAGTTGTATTGTTTGTTGGTACTAAAAAACAAGCTGCTGACGCTGTTAAAGAAGAAGCAGAACGTTCAGGTCAATACTACATCAACCACCGTTGGTTGGGTGGAACTCTTACTAACTGGGGAACTATCCAAAAACGTATTGCTCGTTTGAAAGAAATCAAACGTATGGAAGAAGAAGGAATCTTCGACGTTCTTCCTAAGAAAGAAGTTGCACTTCTTAACAAA…
		S_mutans_NFSM2	Reference Dataset	NCBI Blast				408	AAACAACTTCTTGAGGCTGGTGTACACTTTGGTCACCAAACTCGTCGCTGGAACCCTAAGATGGCTAAGTACATCTTCACTGAGCGTAACGGAATCCACGTTATCGACTTGCAACAAACTGTAAAATACGCTGACCAAGCATATGACTTTATGCGTGACGCAGCAGCTAACGATGCAGTTGTATTGTTTGTTGGTACTAAAAAACAAGCTGCTGACGCTGTTAAGGAAGAAGCAGAACGTTCAGGTCAATACTTCATCAACCACCGTTGGTTGGGTGGAACTCTTACTAACTGGGGAACTATCCAAAAACGTATCGCTCGTTTGAAAGAAATCAAACGTATGGAAGAAGAAGGAATCTTCGACGTTCTTCCTAAGAAAGAAGTTGCACTTCTTAACAAA…
		S_mutans_NLML1	Reference Dataset	NCBI Blast				408	AAACAACTTCTTGAGGCTGGTGTACACTTTGGTCACCAAACTCGTCGCTGGAACCCTAAGATGGCTAAGTACATCTTCACTGAGCGTAACGGAATCCACGTTATCGACTTGCAACAAACTGTAAAATACGCTGACCAAGCATACGACTTTATGCGTGATGCGGCAGCTAACGATGCAGTTGTATTGTTTGTTGGTACTAAAAAACAAGCTGCTGACGCTGTTAAAGAAGAAGCAGAACGTTCAGGTCAATACTACATCAACCACCGTTGGTTGGGTGGAACTCTTACTAACTGGGGAACTATCCAAAAACGTATTGCTCGTTTGAAAGAAATCAAACGTATGGAAGAAGAAGGAATCTTCGACGTTCTTCCTAAGAAAGAAGTTGCACTTCTTAACAAA…
		S_mutans_NLML4	Reference Dataset	NCBI Blast				408	AAACAACTTCTTGAGGCTGGTGTACACTTTGGTCACCAAACTCGTCGCTGGAACCCTAAGATGGCTAAGTACATCTTCACTGAGCGTAACGGAATCCACGTTATCGACTTGCAACAAACTGTAAAATACGCTGACCAAGCATACGACTTTATGCGTGATGCTGCAGCTAACGATGCAGTTGTATTGTTTGTTGGTACTAAAAAACAAGCTGCTGACGCTGTTAAAGAAGAAGCAGAACGTTCAGGTCAATACTACATCAACCACCGTTGGTTGGGTGGAACTCTTACTAACTGGGGAACTATCCAAAAACGTATTGCTCGTTTGAAAGAAATCAAACGTATGGAAGAAGAAGGAATCTTCGACGTTCTTCCTAAGAAAGAAGTTGCACTTCTTAACAAA…
		S_mutans_NLML5	Reference Dataset	NCBI Blast				408	AAACAACTTCTTGAGGCTGGTGTACACTTTGGTCACCAAACTCGTCGCTGGAACCCTAAGATGGCTAAGTACATCTTCACTGAGCGTAACGGAATCCACGTTATCGACTTGCAACAAACTGTAAAATACGCTGACCAAGCATACGACTTTATGCGTGATGCGGCAGCTAACGATGCAGTTGTATTGTTTGTTGGTACTAAAAAACAAGCTGCTGACGCTGTTAAAGAAGAAGCAGAGCGTTCAGGTCAATACTACATCAACCACCGTTGGTTGGGTGGAACTCTTACTAACTGGGGAACTATCCAAAAACGTATTGCTCGTTTGAAAGAAATCAAACGTATGGAAGAAGAAGGAATCTTCGACGTTCTTCCTAAGAAAGAAGTTGCACTTCTTAACAAA…
		S_mutans_NLML8	Reference Dataset	NCBI Blast				408	AAACAACTTCTTGAGGCTGGTGTACACTTTGGTCACCAAACTCGTCGCTGGAACCCTAAGATGGCTAAGTACATCTTCACTGAGCGTAACGGAATCCACGTTATCGACTTGCAACAAACTGTAAAATACGCTGACCAAGCATACGACTTTATGCGTGATGCTGCAGCTAACGATGCAGTTGTATTGTTTGTTGGTACTAAAAAACAAGCTGCTGACGCTGTTAAAGAAGAAGCAGAACGTTCAGGTCAATACTACATCAACCACCGTTGGTTGGGTGGAACTCTTACTAACTGGGGAACTATCCAAAAACGTATTGCTCGTTTGAAAGAAATCAAACGTATGGAAGAAGAAGGAATCTTCGACGTTCTTCCTAAGAAAGAAGTTGCACTTCTTAACAAA…
		S_mutans_NLML9	Reference Dataset	NCBI Blast				408	AAACAACTTCTTGAGGCTGGTGTACACTTTGGTCACCAAACTCGTCGCTGGAACCCTAAGATGGCTAAGTACATCTTCACTGAGCGTAACGGAATCCACGTTATCGACTTGCAACAAACTGTAAAATACGCTGACCAAGCATACGACTTTATGCGTGATGCAGCAGCTAACGATGCAGTTGTATTGTTTGTTGGTACTAAAAAACAAGCTGCTGACGCTGTTAAAGAAGAAGCAGAACGTTCAGGTCAATACTACATCAACCACCGTTGGTTGGGTGGAACTCTTACTAACTGGGGAACTATCCAAAAACGTATTGCTCGTTTGAAAGAAATCAAACGTATGGAAGAAGAAGGAATCTTCGACGTTCTTCCTAAGAAAGAAGTTGCACTTCTTAACAAA…
		S_mutans_NMT4863	Reference Dataset	NCBI Blast				408	AAACAACTTCTTGAGGCTGGTGTACACTTTGGTCACCAAACTCGTCGCTGGAACCCTAAGATGGCTAAGTACATCTTCACTGAGCGTAACGGAATCCACGTTATCGACTTGCAACAAACTGTAAAATACGCTGACCAAGCATACGACTTTATGCGTGATGCAGCAGCTAACGATGCAGTTGTATTGTTTGTTGGTACTAAAAAACAAGCTGCTGACGCTGTTAAAGAAGAAGCAGAACGTTCAGGTCAATATTACATCAACCATCGTTGGTTGGGTGGAACTCTTACTAACTGGGGAACGATCCAAAAACGCATTGCTCGTTTGAAAGAAATCAAACGTATGGAAGAAGAAGGAATCTTCGACGTTCTTCCTAAGAAAGAAGTTGCACTTCTTAACAAA…
		S_mutans_NV1996	Reference Dataset	NCBI Blast				408	AAACAACTTCTTGAGGCTGGTGTACACTTTGGTCACCAAACTCGTCGCTGGAACCCTAAGATGGCTAAGTACATCTTCACAGAACGTAATGGTATTCACGTTATCGACTTGCAACAAACTGTAAAATTGGCTGACCAAGCTTACGAATTTGTTCGTGATGCAGCAGCAAATGATGCGGTTATCTTGTTTGTAGGTACTAAAAAGCAAGCTGCTGAAGCAGTTGCTGAAGAAGCTACACGCGCAGGTCAATACTACATCAACCACCGTTGGTTGGGTGGAACTCTTACAAACTGGGGTACAATCCAAAAACGTATCGCTCGTTTGAAAGAAATCAAACGTATGGAAGAAGAAGGAGTTTTCGAAGTTCTTCCTAAGAAAGAAGTTGCACTTCTTAACAAA…
		S_mutans_NVAB	Reference Dataset	NCBI Blast				408	AAACAACTTCTTGAGGCTGGTGTACACTTTGGTCACCAAACTCGTCGCTGGAACCCTAAGATGGCAAAATACATCTTCACAGAACGTAACGGCATCCACGTGATTGACTTGCAACAAACTGTAAAATTGGCTGACCAAGCTTACGATTTCATTCGTGATGCAGCAGCAAACGATGCAGTTATCTTGTTCGTTGGTACGAAAAAACAAGCTGCAGAAGCAGTGAAAGACGAAGCTATTCGTGCTGGTCAATACTTCATCAACCACCGTTGGTTGGGTGGTACTTTGACTAACTGGGGAACAATCCAAAAACGTATCGCTCGTTTGAAAGAAATCAAACGAATGGAAGAAGAAGGTGTCTTCGAAGTTCTTCCTAAGAAAGAAGTTGCACTTCTTAACAAA…
		S_mutans_OMZ175	Reference Dataset	NCBI Blast				408	AAACAACTTCTTGAGGCTGGTGTACACTTTGGTCACCAAACTCGTCGCTGGAACCCTAAGATGGCTAAGTACATCTTCACAGAACGTAACGGAATCCACGTTATCGACTTGCAACAAACTGTAAAATATGCAGACCAAGCATACGACTTCATGCGTGATGCAGCTGCAAACGATGCAGTGATCTTGTTCGTAGGTACTAAGAAACAAGCTGCTGATGCTGTTGCAGAAGAAGCTGTTCGTTCAGGTCAATACTTCATCAACCACCGTTGGTTGGGTGGAACTCTTACTAACTGGGGAACAATCCAAAAACGTATCGCTCGTTTGAAAGAAATCAAACGCATGGAAGAAGATGGAACTTTTGAAGTTCTTCCTAAGAAAGAAGTTGCATTGTTGAACAAA…
		S_mutans_R221	Reference Dataset	NCBI Blast				408	AAACAACTTCTTGAGGCTGGTGTACACTTCGGTCACCAAACTCGTCGCTGGAACCCTAAGATGGCTAAGTACATCTTCACAGAACGTAACGGAATCCACGTGATCGACTTGCAACAAACTGTAAAATACGCAGACCAAGCATACGACTTCATGCGTGATGCAGCTGCAAATGATGCAGTGATCTTGTTCGTAGGTACTAAGAAACAAGCTGCTGATGCTGTTGCAGAAGAAGCTGTTCGTGCAGGTCAATACTTCATCAACCACCGTTGGTTGGGTGGAACTCTTACTAACTGGGGAACAATCCAAAAACGTATCGCTCGTTTGAAAGAAATCAAACGCATGGAAGAAGATGGAACTTTTGAAGTTCTTCCTAAGAAAGAAGTTGCATTGTTGAACAAA…
		S_mutans_S1B	Reference Dataset	NCBI Blast				408	AAACAACTTCTTGAGGCTGGTGTACACTTCGGTCACCAAACTCGTCGCTGGAACCCTAAGATGGCTAAGTACATCTTCACAGAACGTAACGGAATCCACGTGATCGACTTGCAACAAACTGTAAAATACGCAGACCAAGCATACGACTTCATGCGTGATGCAGCTGCAAATGATGCAGTGATCTTGTTCGTAGGTACTAAGAAACAAGCTGCTGATGCTGTTGCAGAAGAAGCTGTTCGTGCAGGTCAATACTTCATCAACCACCGTTGGTTGGGTGGAACTCTTACTAACTGGGGAACAATCCAAAAACGTATCGCTCGTTTGAAAGAAATCAAACGCATGGAAGAAGATGGAACTTTTGAAGTTCTTCCTAAGAAAGAAGTTGCATTGTTGAACAAA…
		S_mutans_SA38	Reference Dataset	NCBI Blast				408	AAACAACTTCTTGAGGCTGGTGTACACTTCGGTCACCAAACTCGTCGCTGGAACCCTAAGATGGCTAAGTACATCTTCACAGAACGTAACGGAATCCACGTTATCGACTTGCAACAAACTGTAAAATATGCAGACCAAGCATACGACTTCATGCGTGATGCAGCTGCAAACGATGCAGTGATCTTGTTCGTAGGTACTAAGAAACAAGCTGCTGATGCTGTTGCAGAAGAAGCTGTTCGTGCAGGTCAATACTTCATCAACCACCGTTGGTTGGGTGGAACTCTTACTAACTGGGGAACAATCCAAAAACGTATCGCTCGTTTGAAAGAAATCAAACGCATGGAAGAAGATGGAACTTTTGAAGTTCTTCCTAAGAAAGAAGTTGCATTGTTGAACAAA…
		S_mutans_SA41	Reference Dataset	NCBI Blast				408	AAACAACTTCTTGAGGCTGGTGTACACTTCGGTCACCAAACTCGTCGCTGGAACCCTAAGATGGCTAAGTACATCTTCACAGAACGTAACGGAATCCACGTGATCGACTTGCAACAAACTGTAAAATATGCAGACCAAGCATACGACTTCATGCGTGATGCAGCTGCAAATGATGCAGTCATCTTGTTCGTAGGTACTAAGAAACAAGCTGCTGATGCTGTTGCAGAAGAAGCTGTTCGTGCAGGTCAATACTTCATCAATCACCGTTGGTTGGGTGGAACTCTTACTAACTGGGGAACAATCCAAAAACGTATCGCTCGTTTGAAAGAAATCAAACGCATGGAAGAAGATGGAACTTTTGAAGTTCTTCCTAAGAAAGAAGTTGCATTGTTGAACAAA…
		S_mutans_SF1	Reference Dataset	NCBI Blast				408	AAACAACTTCTTGAGGCTGGTGTACACTTCGGTCACCAAACTCGTCGCTGGAACCCTAAGATGGCTAAGTACATCTTCACAGAACGTAACGGAATCCACGTTATCGACTTGCAACAAACTGTAAAATATGCAGACCAAGCATACGATTTCATGCGTGATGCAGCTGCAAACGATGCAGTGATCTTGTTCGTAGGTACTAAGAAACAAGCTGCTGATGCTGTTGCTGAAGAAGCTGTTCGTTCAGGTCAATACTTCATCAACCACCGTTGGTTGGGTGGAACTCTTACTAACTGGGGAACAATCCAAAAACGTATCGCTCGTTTGAAAGAAATCAAACGCATGGAAGAAGATGGAACTTTTGAAGTTCTTCCTAAGAAAGAAGTTGCATTGTTGAACAAA…
		S_mutans_SF12	Reference Dataset	NCBI Blast				408	AAACAACTTCTTGAGGCTGGTGTACACTTCGGTCACCAAACTCGTCGCTGGAACCCTAAGATGGCTAAGTACATCTTCACAGAACGTAACGGAATCCACGTTATCGACTTGCAACAAACTGTAAAATATGCAGACCAAGCATACGACTTCATGCGTGATGCAGCAGCAAACGATGCAGTGATCTTGTTCGTAGGTACTAAGAAACAAGCTGCTGATGCTGTTGCTGAAGAAGCTGTTCGTTCAGGTCAATACTTCATCAACCACCGTTGGTTGGGTGGAACTCTTACTAACTGGGGAACAATCCAAAAACGTATCGCTCGTTTGAAAGAAATCAAACGCATGGAAGAAGATGGAACTTTTGAAGTTCTTCCTAAGAAAGAAGTTGCATTGTTGAACAAA…
		S_mutans_SF14	Reference Dataset	NCBI Blast				408	AAACAACTTCTTGAGGCTGGTGTACACTTCGGTCACCAAACTCGTCGCTGGAACCCTAAGATGGCTAAGTACATCTTCACAGAACGTAACGGAATCCACGTGATCGACTTGCAACAAACTGTAAAATATGCAGACCAAGCATACGACTTCATGCGTGATGCAGCTGCAAACGATGCAGTCATCTTGTTCGTAGGTACTAAGAAACAAGCTGCTGATGCTGTTGCAGAAGAAGCTGTTCGTGCAGGTCAATACTTCATCAACCACCGTTGGTTGGGTGGAACTCTTACTAACTGGGGAACAATCCAAAAACGTATCGCTCGTTTGAAAGAAATCAAACGCATGGAAGAAGATGGAACTTTTGAAGTTCTTCCTAAGAAAGAAGTTGCATTGTTGAACAAA…
		S_mutans_SM1	Reference Dataset	NCBI Blast				408	AAACAACTATTAGAGGCTGGTGTTCACTTTGGCCACCAAACTCGTCGCTGGAACCCTAAGATGGCTAAATACATCTTTACAGAACGTAACGGAATCCACGTTATCGACTTACAACAAACTGTTAAATTAGCTGACCAAGCTTACGAATTTGTTCGTGACGCTGCAGCAAATGACGCTGTTATCTTGTTCGTTGGTACTAAAAAACAAGCTGCTGAAGCTGTTGCAGACGAAGCAACTCGTGCTGGTCAATACTTCATCAACCACCGTTGGTTAGGTGGAACTCTTACTAACTGGGGAACAATCCAAAAACGTATCGCTCGTTTGAAAGAAATCAAACGTATGGAAGAAGAAGGAACTTTTGAAGTTCTTCCTAAAAAAGAAGTTTCACTTCTTAACAAA…
		S_mutans_SM4	Reference Dataset	NCBI Blast				408	AAACAACTATTAGAGGCTGGTGTTCACTTTGGCCACCAAACTCGTCGCTGGAACCCTAAGATGGCTAAATACATCTTTACAGAACGTAACGGAATCCACGTTATCGACTTACAACAAACTGTTAAATTAGCTGACCAAGCTTACGAATTTGTTCGTGACGCTGCAGCAAATGACGCTGTTATCTTGTTCGTTGGTACTAAAAAACAAGCTGCTGAAGCTGTTGCAGACGAAGCAACTCGTGCTGGTCAATACTTCATCAACCACCGTTGGTTAGGTGGAACTCTTACTAACTGGGGAACAATCCAAAAACGTATCGCTCGTTTGAAAGAAATCAAACGTATGGAAGAAGAAGGAACTTTTGAAGTTCTTCCTAAAAAAGAAGTTTCACTTCTTAACAAA…
		S_mutans_SM6	Reference Dataset	NCBI Blast				408	AAACAACTATTAGAGGCTGGTGTTCACTTTGGCCACCAAACTCGTCGCTGGAACCCTAAGATGGCTAAATACATCTTTACAGAACGTAACGGAATCCACGTTATCGACTTACAACAAACTGTTAAATTAGCTGACCAAGCTTACGAATTTGTTCGTGACGCTGCAGCAAATGACGCTGTTATCTTGTTCGTTGGTACTAAAAAACAAGCTGCTGAAGCTGTTGCAGACGAAGCAACTCGTGCTGGTCAATACTTCATCAACCACCGTTGGTTAGGTGGAACTCTTACTAACTGGGGAACAATCCAAAAACGTATCGCTCGTTTGAAAGAAATCAAACGTATGGAAGAAGAAGGAACTTTTGAAGTTCTTCCTAAAAAAGAAGTTTCACTTCTTAACAAA…
		S_mutans_ST1	Reference Dataset	NCBI Blast				408	AAACAACTTCTCGAGGCTGGTGTACACTTTGGTCACCAAACTCGTCGCTGGAACCCTAAGATGGCTAAGTACATCTTCACTGAACGTAACGGGATTCACGTTATCGACTTGCAACAAACTGTAAAATACGCTGACCAAGCATATGACTTTATGCGTGATGCAGCAGCTAACGATGCAGTTGTATTGTTCGTTGGTACTAAGAAACAAGCAGCTGATGCAGTTGCTGAAGAAGCAGTACGTTCAGGTCAATACTTCATCAACCACCGTTGGTTGGGTGGAACTCTTACAAACTGGGGAACAATCCAAAAACGTATCGCTCGTTTGAAAGAAATCAAACGTATGGAAGAAGATGGAACTTTTGAAGTTCTTCCTAAGAAAGAAGTTGCACTTCTTAACAAA…
		S_mutans_ST6	Reference Dataset	NCBI Blast				408	AAACAACTTCTTGAGGCTGGTGTACACTTTGGTCACCAAACTCGTCGCTGGAATCCTAAGATGGCTAAGTACATCTTTACTGAACGTAACGGAATCCACGTTATCGACTTGCAACAAACTGTAAAATACGCTGACCAAGCATACGACTTCATGCGTGATGCAGCAGCTAACGATGCAGTTGTATTGTTCGTTGGTACTAAGAAACAAGCAGCTGATGCAGTTGCTGAAGAAGCAGTACGTTCAGGTCAATACTTCATCAACCACCGTTGGTTGGGTGGAACTCTTACAAACTGGGGAACAATCCAAAAACGTATCGCTCGTTTGAAAGAAATTAAACGTATGGAAGAAGATGGAACTTTCGAAGTTCTTCCTAAGAAAGAAGTTGCACTTCTTAACAAA…
		S_mutans_T4	Reference Dataset	NCBI Blast				408	AAACAACTTCTTGAGGCTGGTGTACACTTTGGTCACCAAACTCGTCGCTGGAATCCTAAGATGGCTAAGTACATCTTTACTGAACGTAACGGAATCCACGTTATCGACTTGCAACAAACTGTAAAATACGCTGACCAAGCATACGACTTCATGCGTGATGCAGCAGCTAACGATGCAGTTGTATTGTTCGTTGGTACTAAGAAACAAGCAGCTGATGCAGTTGCTGAAGAAGCAGTACGTTCAGGTCAATACTTCATCAACCACCGTTGGTTGGGTGGAACTCTTACAAACTGGGGAACAATCCAAAAACGTATCGCTCGTTTGAAAGAAATTAAACGTATGGAAGAAGATGGAACTTTCGAAGTTCTTCCTAAGAAAGAAGTTGCACTTCTTAACAAA…
		S_mutans_U138	Reference Dataset	NCBI Blast				408	AAACAACTTCTTGAGGCTGGTGTACACTTTGGTCACCAAACTCGTCGCTGGAATCCTAAGATGGCTAAGTACATCTTTACTGAACGTAACGGAATCCACGTTATCGACTTGCAACAAACTGTAAAATACGCTGACCAAGCATACGACTTCATGCGTGATGCAGCAGCTAACGATGCAGTTGTATTGTTCGTTGGTACTAAGAAACAAGCAGCTGATGCAGTTGCTGAAGAAGCAGTACGTTCAGGTCAATACTTCATCAACCACCGTTGGTTGGGTGGAACTCTTACAAACTGGGGAACAATCCAAAAACGTATCGCTCGTTTGAAAGAAATTAAACGTATGGAAGAAGATGGAACTTTCGAAGTTCTTCCTAAGAAAGAAGTTGCACTTCTTAACAAA…
		S_mutans_U2A	Reference Dataset	NCBI Blast				408	AAACAACTTCTTGAGGCTGGTGTACACTTTGGTCACCAAACTCGTCGCTGGAATCCTAAGATGGCTAAGTACATCTTTACTGAACGTAACGGAATCCACGTTATCGACTTGCAACAAACTGTAAAATACGCTGACCAAGCATACGACTTCATGCGTGATGCAGCAGCTAACGATGCAGTTGTATTGTTCGTTGGTACTAAGAAACAAGCAGCTGATGCAGTTGCTGAAGAAGCAGTACGTTCAGGTCAATACTTCATCAACCACCGTTGGTTGGGTGGAACTCTTACAAACTGGGGAACAATCCAAAAACGTATCGCTCGTTTGAAAGAAATTAAACGTATGGAAGAAGATGGAACTTTCGAAGTTCTTCCTAAGAAAGAAGTTGCACTTCTTAACAAA…
		S_mutans_U2B	Reference Dataset	NCBI Blast				408	AAACAACTTCTTGAGGCTGGTGTACACTTTGGTCACCAAACTCGTCGCTGGAATCCTAAGATGGCTAAGTACATCTTTACTGAACGTAACGGAATCCACGTTATCGACTTGCAACAAACTGTAAAATACGCTGACCAAGCATACGACTTCATGCGTGATGCAGCAGCTAACGATGCAGTTGTATTGTTCGTTGGTACTAAGAAACAAGCAGCTGATGCAGTTGCTGAAGAAGCAGTACGTTCAGGTCAATACTTCATCAACCACCGTTGGTTGGGTGGAACTCTTACAAACTGGGGAACAATCCAAAAACGTATCGCTCGTTTGAAAGAAATTAAACGTATGGAAGAAGATGGAACTTTCGAAGTTCTTCCTAAGAAAGAAGTTGCACTTCTTAACAAA…
		S_mutans_UA159	Reference Dataset	NCBI Blast				408	AAACAACTTCTTGAGGCTGGTGTACACTTTGGTCACCAAACTCGTCGCTGGAATCCTAAGATGGCTAAGTACATCTTTACTGAACGTAACGGAATCCACGTTATCGACTTGCAACAAACTGTAAAATACGCTGACCAAGCATACGACTTCATGCGTGATGCAGCAGCTAACGATGCAGTTGTATTGTTCGTTGGTACTAAGAAACAAGCAGCTGATGCAGTTGCTGAAGAAGCAGTACGTTCAGGTCAATACTTCATCAACCACCGTTGGTTGGGTGGAACTCTTACAAACTGGGGAACAATCCAAAAACGTATCGCTCGTTTGAAAGAAATTAAACGTATGGAAGAAGATGGAACTTTCGAAGTTCTTCCTAAGAAAGAAGTTGCACTTCTTAACAAA…
		S_mutans_W6	Reference Dataset	NCBI Blast				408	AAACAACTTCTTGAGGCTGGTGTACACTTTGGTCACCAAACTCGTCGCTGGAATCCTAAGATGGCTAAGTACATCTTTACTGAACGTAACGGAATCCACGTTATCGACTTGCAACAAACTGTAAAATACGCTGACCAAGCATACGACTTCATGCGTGATGCAGCAGCTAACGATGCAGTTGTATTGTTCGTTGGTACTAAGAAACAAGCAGCTGATGCAGTTGCTGAAGAAGCAGTACGTTCAGGTCAATACTTCATCAACCACCGTTGGTTGGGTGGAACTCTTACAAACTGGGGAACAATCCAAAAACGTATCGCTCGTTTGAAAGAAATTAAACGTATGGAAGAAGATGGAACTTTCGAAGTTCTTCCTAAGAAAGAAGTTGCACTTCTTAACAAA…
		S_oralis_genomosubspecies_1_ATCC_6249	Reference Dataset	NCBI Blast				408	AAACAACTTCTTGAGGCTGGTGTACACTTTGGTCACCAAACTCGTCGCTGGAATCCTAAGATGGCTAAGTACATCTTTACTGAACGTAACGGAATCCACGTTATCGACTTGCAACAAACTGTAAAATACGCTGACCAAGCATACGACTTCATGCGTGATGCAGCAGCTAACGATGCAGTTGTATTGTTCGTTGGTACTAAGAAACAAGCAGCTGATGCAGTTGCTGAAGAAGCAGTACGTTCAGGTCAATACTTCATCAACCACCGTTGGTTGGGTGGAACTCTTACAAACTGGGGAACAATCCAAAAACGTATCGCTCGTTTGAAAGAAATTAAACGTATGGAAGAAGATGGAACTTTCGAAGTTCTTCCTAAGAAAGAAGTTGCACTTCTTAACAAA…
		S_oralis_subsp_dentisani_CECT7746	Reference Dataset	NCBI Blast				408	AAACAACTTCTTGAGGCTGGTGTACACTTTGGTCACCAAACTCGTCGCTGGAATCCTAAGATGGCTAAGTACATCTTTACTGAACGTAACGGAATCCACGTTATCGACTTGCAACAAACTGTAAAATACGCTGACCAAGCATACGACTTCATGCGTGATGCAGCAGCTAACGATGCAGTTGTATTGTTCGTTGGTACTAAGAAACAAGCAGCTGATGCAGTTGCTGAAGAAGCAGTACGTTCAGGTCAATACTTCATCAACCACCGTTGGTTGGGTGGAACTCTTACAAACTGGGGAACAATCCAAAAACGTATCGCTCGTTTGAAAGAAATTAAACGTATGGAAGAAGATGGAACTTTCGAAGTTCTTCCTAAGAAAGAAGTTGCACTTCTTAACAAA…
		S_oralis_subsp_dentisani_CECT7747	Reference Dataset	NCBI Blast				408	AAACAACTTCTTGAGGCTGGTGTACACTTTGGTCACCAAACTCGTCGCTGGAATCCTAAGATGGCTAAGTACATCTTTACTGAACGTAACGGAATCCACGTTATCGACTTGCAACAAACTGTAAAATACGCTGACCAAGCATACGACTTCATGCGTGATGCAGCAGCTAACGATGCAGTTGTATTGTTCGTTGGTACTAAGAAACAAGCAGCTGATGCAGTTGCTGAAGAAGCAGTACGTTCAGGTCAATACTTCATCAACCACCGTTGGTTGGGTGGAACTCTTACAAACTGGGGAACAATCCAAAAACGTATCGCTCGTTTGAAAGAAATTAAACGTATGGAAGAAGATGGAACTTTCGAAGTTCTTCCTAAGAAAGAAGTTGCACTTCTTAACAAA…
		S_oralis_subsp_dentisani_F0392	Reference Dataset	NCBI Blast				408	AAACAACTTCTTGAGGCTGGTGTACACTTTGGTCACCAAACTCGTCGCTGGAATCCTAAGATGGCTAAGTACATCTTTACTGAACGTAACGGAATCCACGTTATCGACTTGCAACAAACTGTAAAATACGCTGACCAAGCATACGACTTCATGCGTGATGCAGCAGCTAACGATGCAGTTGTATTGTTCGTTGGTACTAAGAAACAAGCAGCTGATGCAGTTGCTGAAGAAGCAGTACGTTCAGGTCAATACTTCATCAACCACCGTTGGTTGGGTGGAACTCTTACAAACTGGGGAACAATCCAAAAACGTATCGCTCGTTTGAAAGAAATTAAACGTATGGAAGAAGATGGAACTTTCGAAGTTCTTCCTAAGAAAGAAGTTGCACTTCTTAATAAA…
		S_oralis_subsp_dentisani_F0407	Reference Dataset	NCBI Blast				408	AAACAACTTCTTGAGGCTGGTGTACACTTTGGTCACCAAACTCGTCGCTGGAATCCTAAGATGGCTAAGTACATCTTTACTGAACGTAACGGAATCCACGTTATCGACTTGCAACAAACTGTAAAATACGCTGACCAAGCATACGACTTCATGCGTGATGCAGCAGCTAACGATGCAGTTGTATTGTTCGTTGGTACTAAGAAACAAGCAGCTGATGCAGTTGCTGAAGAAGCAGTACGTTCAGGTCAATACTTCATCAACCACCGTTGGTTGGGTGGAACTCTTACAAACTGGGGAACAATCCAAAAACGTATCGCTCGTTTGAAAGAAATTAAACGTATGGAAGAAGATGGAACTTTCGAAGTTCTTCCTAAGAAAGAAGTTGCACTTCTTAATAAA…
		S_oralis_subsp_dentisani_M143	Reference Dataset	NCBI Blast				408	AAACAACTTCTTGAGGCTGGTGTACACTTTGGTCACCAAACTCGTCGCTGGAATCCTAAGATGGCTAAGTACATCTTTACTGAACGTAACGGAATCCACGTTATCGACTTGCAACAAACTGTAAAATACGCTGACCAAGCATACGACTTCATGCGTGATGCAGCAGCTAACGATGCAGTTGTATTGTTCGTTGGTACTAAGAAACAAGCAGCTGATGCAGTTGCTGAAGAAGCAGTACGTTCAGGTCAATACTTCATCAACCACCGTTGGTTGGGTGGAACTCTTACAAACTGGGGAACAATCCAAAAACGTATCGCTCGTTTGAAAGAAATTAAACGTATGGAAGAAGATGGAACTTTCGAAGTTCTTCCTAAGAAAGAAGTTGCACTTCTTAACAAA…
		S_oralis_subsp_dentisani_SK95	Reference Dataset	NCBI Blast				408	AAACAACTTCTTGAGGCTGGTGTACACTTTGGTCACCAAACTCGTCGCTGGAATCCTAAGATGGCTAAGTACATCTTTACTGAACGTAACGGAATCCACGTTATCGACTTGCAACAAACTGTAAAATACGCTGACCAAGCATACGACTTCATGCGTGATGCAGCAGCTAACGATGCAGTTGTATTGTTCGTTGGTACTAAGAAACAAGCAGCTGATGCAGTTGCTGAAGAAGCAGTACGTTCAGGTCAATACTTCATCAACCACCGTTGGTTGGGTGGAACTCTTACAAACTGGGGAACAATCCAAAAACGTATCGCTCGTTTGAAAGAAATTAAACGTATGGAAGAAGATGGAACTTTCGAAGTTCTTCCTAAGAAAGAAGTTGCACTTCTTAACAAA…
		S_oralis_subsp_oralis_1212_SMIT	Reference Dataset	NCBI Blast				408	AAACAACTTCTTGAGGCTGGTGTACACTTTGGTCACCAAACTCGTCGCTGGAATCCTAAGATGGCTAAGTACATCTTTACTGAACGTAACGGAATCCACGTTATCGACTTGCAACAAACTGTAAAATACGCTGACCAAGCATACGACTTCATGCGTGATGCAGCAGCTAACGATGCAGTTGTATTGTTCGTTGGTACTAAGAAACAAGCAGCTGATGCAGTTGCTGAAGAAGCAGTACGTTCAGGTCAATACTTCATCAACCACCGTTGGTTGGGTGGAACTCTTACAAACTGGGGAACAATCCAAAAACGTATCGCTCGTTTGAAAGAAATTAAACGTATGGAAGAAGATGGAACTTTCGAAGTTCTTCCTAAGAAAGAAGTTGCACTTCTTAACAAA…
		S_oralis_subsp_oralis_126_SPSE	Reference Dataset	NCBI Blast				408	AAACAACTTCTTGAGGCTGGTGTACACTTTGGTCACCAAACTCGTCGCTGGAATCCTAAGATGGCTAAGTACATCTTTACTGAACGTAACGGAATCCACGTTATCGACTTGCAACAAACTGTAAAATACGCTGACCAAGCATACGACTTCATGCGTGATGCAGCAGCTAACGATGCAGTTGTATTGTTCGTTGGTACTAAGAAACAAGCAGCTGATGCAGTTGCTGAAGAAGCAGTACGTTCAGGTCAATACTTCATCAACCACCGTTGGTTGGGTGGAACTCTTACAAACTGGGGAACAATCCAAAAACGTATCGCTCGTTTGAAAGAAATTAAACGTATGGAAGAAGATGGAACTTTCGAAGTTCTTCCTAAGAAAGAAGTTGCACTTCTTAACAAA…
		S_oralis_subsp_oralis_1314_SORA	Reference Dataset	NCBI Blast				408	AAACAACTTCTTGAGGCTGGTGTACACTTTGGTCACCAAACTCGTCGCTGGAATCCTAAGATGGCTAAGTACATCTTTACTGAACGTAACGGAATCCACGTTATCGACTTGCAACAAACTGTAAAATACGCTGACCAAGCATACGACTTCATGCGTGATGCAGCAGCTAACGATGCAGTTGTATTGTTCGTTGGTACTAAGAAACAAGCAGCTGATGCAGTTGCTGAAGAAGCAGTACGTTCAGGTCAATACTTCATCAACCACCGTTGGTTGGGTGGAACTCTTACAAACTGGGGAACAATCCAAAAACGTATCGCTCGTTTGAAAGAAATTAAACGTATGGAAGAAGATGGAACTTTCGAAGTTCTTCCTAAGAAAGAAGTTGCACTTCTTAACAAA…
		S_oralis_subsp_oralis_201_SPSE	Reference Dataset	NCBI Blast				408	AAACAACTTCTTGAGGCTGGTGTACACTTTGGTCACCAAACTCGTCGCTGGAATCCTAAGATGGCTAAGTACATCTTTACTGAACGTAACGGAATCCACGTTATCGACTTGCAACAAACTGTAAAATACGCTGACCAAGCATACGACTTCATGCGTGATGCAGCAGCTAACGATGCAGTTGTATTGTTCGTTGGTACTAAGAAACAAGCAGCTGATGCAGTTGCTGAAGAAGCAGTACGTTCAGGTCAATACTTCATCAACCACCGTTGGTTGGGTGGAACTCTTACAAACTGGGGAACAATCCAAAAACGTATCGCTCGTTTGAAAGAAATTAAACGTATGGAAGAAGATGGAACTTTCGAAGTTCTTCCTAAGAAAGAAGTTGCACTTCTTAACAAA…
		S_oralis_subsp_oralis_206_SPSE	Reference Dataset	NCBI Blast				408	AAACAACTTCTTGAGGCTGGTGTACACTTTGGTCACCAAACTCGTCGCTGGAATCCTAAGATGGCTAAGTACATCTTTACTGAACGTAACGGAATCCACGTTATCGACTTGCAACAAACTGTAAAATACGCTGACCAAGCATACGACTTCATGCGTGATGCAGCAGCTAACGATGCAGTTGTATTGTTCGTTGGTACTAAGAAACAAGCAGCTGATGCAGTTGCTGAAGAAGCAGTACGTTCAGGTCAATACTTCATCAACCACCGTTGGTTGGGTGGAACTCTTACAAACTGGGGAACAATCCAAAAACGTATCGCTCGTTTGAAAGAAATTAAACGTATGGAAGAAGATGGAACTTTCGAAGTTCTTCCTAAGAAAGAAGTTGCACTTCTTAACAAA…
		S_oralis_subsp_oralis_274_SPSE	Reference Dataset	NCBI Blast				408	AAACAACTTCTTGAGGCTGGTGTACACTTTGGTCACCAAACTCGTCGCTGGAATCCTAAGATGGCTAAGTACATCTTTACTGAACGTAACGGAATCCACGTTATCGACTTGCAACAAACTGTAAAATACGCTGACCAAGCATACGACTTCATGCGTGATGCAGCAGCTAACGATGCAGTTGTATTGTTCGTTGGTACTAAGAAACAAGCAGCTGATGCAGTTGCTGAAGAAGCAGTACGTTCAGGTCAATACTTCATCAACCACCGTTGGTTGGGTGGAACTCTTACAAACTGGGGAACAATCCAAAAACGTATCGCTCGTTTGAAAGAAATTAAACGTATGGAAGAAGATGGAACTTTCGAAGTTCTTCCTAAGAAAGAAGTTGCACTTCTTAACAAA…
		S_oralis_subsp_oralis_727_SORA	Reference Dataset	NCBI Blast				408	AAACAACTTCTTGAGGCTGGTGTACACTTTGGTCACCAAACTCGTCGCTGGAATCCTAAGATGGCTAAGTACATCTTTACTGAACGTAACGGAATCCACGTTATCGACTTGCAACAAACTGTAAAATACGCTGACCAAGCATACGACTTCATGCGTGATGCAGCAGCTAACGATGCAGTTGTATTGTTCGTTGGTACTAAGAAACAAGCAGCTGATGCAGTTGCTGAAGAAGCAGTACGTTCAGGTCAATACTTCATCAACCACCGTTGGTTGGGTGGAACTCTTACAAACTGGGGAACAATCCAAAAACGTATCGCTCGTTTGAAAGAAATTAAACGTATGGAAGAAGATGGAACTTTCGAAGTTCTTCCTAAGAAAGAAGTTGCACTTCTTAACAAA…
		S_oralis_subsp_oralis_734_SORA	Reference Dataset	NCBI Blast				408	AAACAACTTCTTGAGGCTGGTGTACACTTTGGTCACCAAACTCGTCGCTGGAATCCTAAGATGGCTAAGTACATCTTTACTGAACGTAACGGAATCCACGTTATCGACTTGCAACAAACTGTAAAATACGCTGACCAAGCATACGACTTCATGCGTGATGCAGCAGCTAACGATGCAGTTGTATTGTTCGTTGGTACTAAGAAACAAGCAGCTGATGCAGTTGCTGAAGAAGCAGTACGTTCAGGTCAATACTTCATCAACCACCGTTGGTTGGGTGGAACTCTTACAAACTGGGGAACAATCCAAAAACGTATCGCTCGTTTGAAAGAAATTAAACGTATGGAAGAAGATGGAACTTTCGAAGTTCTTCCTAAGAAAGAAGTTGCACTTCTTAACAAA…
		S_oralis_subsp_oralis_918_SORA	Reference Dataset	NCBI Blast				408	AAACAACTTCTTGAGGCTGGTGTACACTTTGGTCACCAAACTCGTCGCTGGAATCCTAAGATGGCTAAGTACATCTTTACTGAACGTAACGGAATCCACGTTATCGACTTGCAACAAACTGTAAAATACGCTGACCAAGCATACGACTTCATGCGTGATGCAGCAGCTAACGATGCAGTTGTATTGTTCGTTGGTACTAAGAAACAAGCAGCTGATGCAGTTGCTGAAGAAGCAGTACGTTCAGGTCAATACTTCATCAACCACCGTTGGTTGGGTGGAACTCTTACAAACTGGGGAACAATCCAAAAACGTATCGCTCGTTTGAAAGAAATTAAACGTATGGAAGAAGATGGAACTTTCGAAGTTCTTCCTAAGAAAGAAGTTGCACTTCTTAACAAA…
		S_oralis_subsp_oralis_ATCC35037	Reference Dataset	NCBI Blast				408	AAACAACTTCTTGAGGCTGGTGTACACTTTGGTCACCAAACTCGTCGCTGGAATCCTAAGATGGCTAAGTACATCTTTACTGAACGTAACGGAATCCACGTTATCGACTTGCAACAAACTGTAAAATACGCTGACCAAGCATACGACTTCATGCGTGATGCAGCAGCTAACGATGCAGTTGTATTGTTCGTTGGTACTAAGAAACAAGCAGCTGATGCAGTTGCTGAAGAAGCAGTACGTTCAGGTCAATACTTCATCAACCACCGTTGGTTGGGTGGAACTCTTACAAACTGGGGAACAATCCAAAAACGTATCGCTCGTTTGAAAGAAATTAAACGTATGGAAGAAGATGGAACTTTCGAAGTTCTTCCTAAGAAAGAAGTTGCACTTCTTAACAAA…
		S_oralis_subsp_oralis_ATCC49296	Reference Dataset	NCBI Blast				408	AAACAACTTCTTGAGGCTGGTGTACACTTTGGTCACCAAACTCGTCGCTGGAATCCTAAGATGGCTAAGTACATCTTTACTGAACGTAACGGAATCCACGTTATCGACTTGCAACAAACTGTAAAATACGCTGACCAAGCATACGACTTCATGCGTGATGCAGCAGCTAACGATGCAGTTGTATTGTTCGTTGGTACTAAGAAACAAGCAGCTGATGCAGTTGCTGAAGAAGCAGTACGTTCAGGTCAATACTTCATCAACCACCGTTGGTTGGGTGGAACTCTTACAAACTGGGGAACAATCCAAAAACGTATCGCTCGTTTGAAAGAAATTAAACGTATGGAAGAAGATGGAACTTTCGAAGTTCTTCCTAAGAAAGAAGTTGCACTTCTTAACAAA…
		S_oralis_subsp_oralis_C300	Reference Dataset	NCBI Blast				408	AAACAACTTCTTGAGGCTGGTGTACACTTTGGTCACCAAACTCGTCGCTGGAATCCTAAGATGGCTAAGTACATCTTTACTGAACGTAACGGAATCCACGTTATCGACTTGCAACAAACTGTAAAATACGCTGACCAAGCATACGACTTCATGCGTGATGCAGCAGCTAACGATGCAGTTGTATTGTTCGTTGGTACTAAGAAACAAGCAGCTGATGCAGTTGCTGAAGAAGCAGTACGTTCAGGTCAATACTTCATCAACCACCGTTGGTTGGGTGGAACTCTTACAAACTGGGGAACAATCCAAAAACGTATCGCTCGTTTGAAAGAAATTAAACGTATGGAAGAAGATGGAACTTTCGAAGTTCTTCCTAAGAAAGAAGTTGCACTTCTTAACAAA…
		S_oralis_subsp_oralis_COL85/1862	Reference Dataset	NCBI Blast				408	AAACAACTTCTTGAGGCTGGTGTACACTTTGGTCACCAAACTCGTCGCTGGAATCCTAAGATGGCTAAGTACATCTTTACTGAACGTAACGGAATCCACGTTATCGACTTGCAACAAACTGTAAAATACGCTGACCAAGCATACGACTTCATGCGTGATGCAGCAGCTAACGATGCAGTTGTATTGTTCGTTGGTACTAAGAAACAAGCAGCTGATGCAGTTGCTGAAGAAGCAGTACGTTCAGGTCAATACTTCATCAACCACCGTTGGTTGGGTGGAACTCTTACAAACTGGGGAACAATCCAAAAACGTATCGCTCGTTTGAAAGAAATTAAACGTATGGAAGAAGATGGAACTTTCGAAGTTCTTCCTAAGAAAGAAGTTGCACTTCTTAACAAA…
		S_oralis_subsp_oralis_GMD2S	Reference Dataset	NCBI Blast				408	AAACAACTTCTTGAGGCTGGTGTACACTTTGGTCACCAAACTCGTCGCTGGAATCCTAAGATGGCTAAGTACATCTTTACTGAACGTAACGGAATCCACGTTATCGACTTGCAACAAACTGTAAAATACGCTGACCAAGCATACGACTTCATGCGTGATGCAGCAGCTAACGATGCAGTTGTATTGTTCGTTGGTACTAAGAAACAAGCAGCTGATGCAGTTGCTGAAGAAGCAGTACGTTCAGGTCAATACTTCATCAACCACCGTTGGTTGGGTGGAACTCTTACAAACTGGGGAACAATCCAAAAACGTATCGCTCGTTTGAAAGAAATTAAACGTATGGAAGAAGATGGAACTTTCGAAGTTCTTCCTAAGAAAGAAGTTGCACTTCTTAACAAA…
		S_oralis_subsp_oralis_GMD3S	Reference Dataset	NCBI Blast				408	AAACAACTTCTTGAGGCTGGTGTACACTTTGGTCACCAAACTCGTCGCTGGAATCCTAAGATGGCTAAGTACATCTTTACTGAACGTAACGGAATCCACGTTATCGACTTGCAACAAACTGTAAAATACGCTGACCAAGCATACGACTTCATGCGTGATGCAGCAGCTAACGATGCAGTTGTATTGTTCGTTGGTACTAAGAAACAAGCAGCTGATGCAGTTGCTGAAGAAGCAGTACGTTCAGGTCAATACTTCATCAACCACCGTTGGTTGGGTGGAACTCTTACAAACTGGGGAACAATCCAAAAACGTATCGCTCGTTTGAAAGAAATTAAACGTATGGAAGAAGATGGAACTTTCGAAGTTCTTCCTAAGAAAGAAGTTGCACTTCTTAACAAA…
		S_oralis_subsp_oralis_SK10	Reference Dataset	NCBI Blast				408	AAACAACTTCTTGAGGCTGGTGTACACTTTGGTCACCAAACTCGTCGCTGGAATCCTAAGATGGCTAAGTACATCTTTACTGAACGTAACGGAATCCACGTTATCGACTTGCAACAAACTGTAAAATACGCTGACCAAGCATACGACTTCATGCGTGATGCAGCAGCTAACGATGCAGTTGTATTGTTCGTTGGTACTAAGAAACAAGCAGCTGATGCAGTTGCTGAAGAAGCAGTACGTTCAGGTCAATACTTCATCAACCACCGTTGGTTGGGTGGAACTCTTACAAACTGGGGAACAATCCAAAAACGTATCGCTCGTTTGAAAGAAATTAAACGTATGGAAGAAGATGGAACTTTCGAAGTTCTTCCTAAGAAAGAAGTTGCACTTCTTAACAAA…
		S_oralis_subsp_oralis_SK100	Reference Dataset	NCBI Blast				408	AAACAACTTCTTGAGGCTGGTGTACACTTTGGTCACCAAACTCGTCGCTGGAATCCTAAGATGGCTAAGTACATCTTTACTGAACGTAACGGAATCCACGTTATCGACTTGCAACAAACTGTAAAATACGCTGACCAAGCATACGACTTCATGCGTGATGCAGCAGCTAACGATGCAGTTGTATTGTTCGTTGGTACTAAGAAACAAGCAGCTGATGCAGTTGCTGAAGAAGCAGTACGTTCAGGTCAATACTTCATCAACCACCGTTGGTTGGGTGGAACTCTTACAAACTGGGGAACAATCCAAAAACGTATCGCTCGTTTGAAAGAAATTAAACGTATGGAAGAAGATGGAACTTTCGAAGTTCTTCCTAAGAAAGAAGTTGCACTTCTTAACAAA…
		S_oralis_subsp_oralis_SK141	Reference Dataset	NCBI Blast				408	AAACAACTTCTTGAGGCTGGTGTACACTTTGGTCACCAAACTCGTCGCTGGAATCCTAAGATGGCTAAGTACATCTTTACTGAACGTAACGGAATCCACGTTATCGACTTGCAACAAACTGTAAAATACGCTGACCAAGCATACGACTTCATGCGTGATGCAGCAGCTAACGATGCAGTTGTATTGTTCGTTGGTACTAAGAAACAAGCAGCTGATGCAGTTGCTGAAGAAGCAGTACGTTCAGGTCAATACTTCATCAACCACCGTTGGTTGGGTGGAACTCTTACAAACTGGGGAACAATCCAAAAACGTATCGCTCGTTTGAAAGAAATTAAACGTATGGAAGAAGATGGAACTTTCGAAGTTCTTCCTAAGAAAGAAGTTGCACTTCTTAACAAA…
		S_oralis_subsp_oralis_SK143	Reference Dataset	NCBI Blast				408	AAACAACTTCTTGAGGCTGGTGTACACTTTGGTCACCAAACTCGTCGCTGGAATCCTAAGATGGCTAAGTACATCTTTACTGAACGTAACGGAATCCACGTTATCGACTTGCAACAAACTGTAAAATACGCTGACCAAGCATACGACTTCATGCGTGATGCAGCAGCTAACGATGCAGTTGTATTGTTCGTTGGTACTAAGAAACAAGCAGCTGATGCAGTTGCTGAAGAAGCAGTACGTTCAGGTCAATACTTCATCAACCACCGTTGGTTGGGTGGAACTCTTACAAACTGGGGAACAATCCAAAAACGTATCGCTCGTTTGAAAGAAATTAAACGTATGGAAGAAGATGGAACTTTCGAAGTTCTTCCTAAGAAAGAAGTTGCACTTCTTAACAAA…
		S_oralis_subsp_oralis_SK610	Reference Dataset	NCBI Blast				408	AAACAACTTCTTGAGGCTGGTGTACACTTTGGTCACCAAACTCGTCGCTGGAATCCTAAGATGGCTAAGTACATCTTTACTGAACGTAACGGAATCCACGTTATCGACTTGCAACAAACTGTAAAATACGCTGACCAAGCATACGACTTCATGCGTGATGCAGCAGCTAACGATGCAGTTGTATTGTTCGTTGGTACTAAGAAACAAGCAGCTGATGCAGTTGCTGAAGAAGCAGTACGTTCAGGTCAATACTTCATCAACCACCGTTGGTTGGGTGGAACTCTTACAAACTGGGGAACAATCCAAAAACGTATCGCTCGTTTGAAAGAAATTAAACGTATGGAAGAAGATGGAACTTTCGAAGTTCTTCCTAAGAAAGAAGTTGCACTTCTTAACAAA…
		S_oralis_subsp_oralis_Uo5	Reference Dataset	NCBI Blast				408	AAACAACTTCTTGAGGCTGGTGTACACTTTGGTCACCAAACTCGTCGCTGGAATCCTAAGATGGCTAAGTACATCTTTACTGAACGTAACGGAATCCACGTTATCGACTTGCAACAAACTGTAAAATACGCTGACCAAGCATACGACTTCATGCGTGATGCAGCAGCTAACGATGCAGTTGTATTGTTCGTTGGTACTAAGAAACAAGCAGCTGATGCAGTTGCTGAAGAAGCAGTACGTTCAGGTCAATACTTCATCAACCACCGTTGGTTGGGTGGAACTCTTACAAACTGGGGAACAATCCAAAAACGTATCGCTCGTTTGAAAGAAATTAAACGTATGGAAGAAGATGGAACTTTCGAAGTTCTTCCTAAGAAAGAAGTTGCACTTCTTAACAAA…
		S_oralis_subsp_tigurinus_1366	Reference Dataset	NCBI Blast				408	AAACAACTTCTTGAGGCTGGTGTACACTTTGGTCACCAAACTCGTCGCTGGAATCCTAAGATGGCTAAGTACATCTTTACTGAACGTAACGGAATCCACGTTATCGACTTGCAACAAACTGTAAAATACGCTGATCAAGCATACGACTTCATGCGTGATGCAGCAGCTAACGATGCAGTTGTATTGTTCGTTGGTACTAAGAAACAAGCAGCTGATGCAGTTGCTGAAGAAGCAGTACGTTCAGGTCAATACTTCATCAACCACCGTTGGTTGGGTGGAACTCTTACAAACTGGGGAACAATCCAAAAACGTATCGCTCGTTTGAAAGAAATTAAACGTATGGAAGAAGATGGAACTTTCGAAGTTCTTCCTAAGAAAGAAGTTGCACTTCTTAACAAA…
		S_oralis_subsp_tigurinus_2425	Reference Dataset	NCBI Blast				408	AAACAACTTCTTGAGGCTGGTGTACACTTTGGTCACCAAACTCGTCGCTGGAATCCTAAGATGGCTAAGTACATCTTTACTGAACGTAACGGAATCCACGTTATCGACTTGCAACAAACTGTAAAATACGCTGACCAAGCATACGACTTCATGCGTGATGCAGCAGCTAACGATGCAGTTGTATTGTTCGTTGGTACTAAGAAACAAGCAGCTGATGCAGTTGCTGAAGAAGCAGTACGTTCAGGTCAATACTTCATCAACCACCGTTGGTTGGGTGGAACTCTTACAAACTGGGGAACAATCCAAAAACGTATCGCTCGTTTGAAAGAAATTAAACGTATGGAAGAAGATGGAACTTTCGAAGTTCTTCCTAAGAAAGAAGTTGCACTTCTTAACAAA…
		S_oralis_subsp_tigurinus_2426	Reference Dataset	NCBI Blast				408	AAACAACTTCTTGAGGCTGGTGTACACTTTGGTCACCAAACTCGTCGCTGGAATCCTAAGATGGCTAAGTACATCTTTACTGAACGTAACGGAATCCACGTTATCGACTTGCAACAAACTGTAAAATACGCTGACCAAGCATACGACTTCATGCGTGATGCAGCAGCTAACGATGCAGTTGTATTGTTCGTTGGTACTAAGAAACAAGCAGCTGATGCAGTTGCTGAAGAAGCAGTACGTTCAGGTCAATACTTCATCAACCACCGTTGGTTGGGTGGAACTCTTACAAACTGGGGAACAATCCAAAAACGTATCGCTCGTTTGAAAGAAATTAAACGTATGGAAGAAGATGGAACTTTCGAAGTTCTTCCTAAGAAAGAAGTTGCACTTCTTAACAAA…
		S_oralis_subsp_tigurinus_AZ_3a	Reference Dataset	NCBI Blast				408	AAACAACTTCTTGAGGCTGGTGTACACTTTGGTCACCAAACTCGTCGCTGGAATCCTAAGATGGCTAAGTACATCTTTACTGAACGTAACGGAATCCACGTTATCGACTTGCAACAAACTGTAAAATACGCTGACCAAGCATACGACTTCATGCGTGATGCAGCAGCTAACGATGCAGTTGTATTGTTCGTTGGTACTAAGAAACAAGCAGCTGATGCAGTTGCTGAAGAAGCAGTACGTTCAGGTCAATACTTCATCAACCACCGTTGGTTGGGTGGAACTCTTACAAACTGGGGAACAATCCAAAAACGTATCGCTCGTTTGAAAGAAATTAAACGTATGGAAGAAGATGGAACTTTCGAAGTTCTTCCTAAGAAAGAAGTTGCACTTCTTAACAAA…
		S_oralis_subsp_tigurinus_BS29a	Reference Dataset	NCBI Blast				408	AAACAACTTCTTGAGGCTGGTGTACACTTTGGTCACCAAACTCGTCGCTGGAATCCTAAGATGGCTAAGTACATCTTTACTGAACGTAACGGAATCCACGTTATCGACTTGCAACAAACTGTAAAATACGCTGACCAAGCATACGACTTCATGCGTGATGCAGCAGCTAACGATGCAGTTGTATTGTTCGTTGGTACTAAGAAACAAGCAGCTGATGCAGTTGCTGAAGAAGCAGTACGTTCAGGTCAATACTTCATCAACCACCGTTGGTTGGGTGGAACTCTTACAAACTGGGGAACAATCCAAAAACGTATCGCTCGTTTGAAAGAAATTAAACGTATGGAAGAAGATGGAACTTTCGAAGTTCTTCCTAAGAAAGAAGTTGCACTTCTTAACAAA…
		S_oralis_subsp_tigurinus_BS35b	Reference Dataset	NCBI Blast				408	AAACAACTTCTTGAGGCTGGTGTACACTTTGGTCACCAAACTCGTCGCTGGAATCCTAAGATGGCTAAGTACATCTTTACTGAACGTAACGGAATCCACGTTATCGACTTGCAACAAACTGTAAAATACGCTGACCAAGCATACGACTTCATGCGTGATGCAGCAGCTAACGATGCAGTTGTATTGTTCGTTGGTACTAAGAAACAAGCAGCTGATGCAGTTGCTGAAGAAGCAGTACGTTCAGGTCAATACTTCATCAACCACCGTTGGTTGGGTGGAACTCTTACAAACTGGGGAACAATCCAAAAACGTATCGCTCGTTTGAAAGAAATTAAACGTATGGAAGAAGATGGAACTTTCGAAGTTCTTCCTAAGAAAGAAGTTGCACTTCTTAACAAA…
		S_oralis_subsp_tigurinus_CM6	Reference Dataset	NCBI Blast				408	AAACAACTTCTTGAGGCTGGTGTACACTTTGGTCACCAAACTCGTCGCTGGAATCCTAAGATGGCTAAGTACATCTTTACTGAACGTAACGGAATCCACGTTATCGACTTGCAACAAACTGTAAAATACGCTGACCAAGCATACGACTTCATGCGTGATGCAGCAGCTAACGATGCAGTTGTATTGTTCGTTGGTACTAAGAAACAAGCAGCTGATGCAGTTGCTGAAGAAGCAGTACGTTCAGGTCAATACTTCATCAACCACCGTTGGTTGGGTGGAACTCTTACAAACTGGGGAACAATCCAAAAACGTATCGCTCGTTTGAAAGAAATTAAACGTATGGAAGAAGATGGAACTTTCGAAGTTCTTCCTAAGAAAGAAGTTGCACTTCTTAACAAA…
		S_oralis_subsp_tigurinus_F0441	Reference Dataset	NCBI Blast				408	AAACAACTTCTTGAGGCTGGTGTACACTTTGGTCACCAAACTCGTCGCTGGAATCCTAAGATGGCTAAGTACATCTTTACTGAACGTAACGGAATCCACGTTATCGACTTGCAACAAACTGTAAAATACGCTGACCAAGCATACGACTTCATGCGTGATGCAGCAGCTAACGATGCAGTTGTATTGTTCGTTGGTACTAAGAAACAAGCAGCTGATGCAGTTGCTGAAGAAGCAGTACGTTCAGGTCAATACTTCATCAACCACCGTTGGTTGGGTGGAACTCTTACAAACTGGGGAACAATCCAAAAACGTATCGCTCGTTTGAAAGAAATTAAACGTATGGAAGAAGATGGAACTTTCGAAGTTCTTCCTAAGAAAGAAGTTGCACTTCTTAACAAA…
		S_oralis_subsp_tigurinus_SK1074	Reference Dataset	NCBI Blast				408	AAACAACTTCTTGAGGCTGGTGTACACTTTGGTCACCAAACTCGTCGCTGGAATCCTAAGATGGCTAAGTACATCTTTACTGAACGTAACGGAATCCACGTTATCGACTTGCAACAAACTGTAAAATACGCTGATCAAGCATACGACTTCATGCGTGATGCAGCAGCTAACGATGCAGTTGTATTGTTCGTTGGTACTAAGAAACAAGCAGCTGATGCAGTTGCTGAAGAAGCAGTACGTTCAGGTCAATACTTCATCAACCACCGTTGGTTGGGTGGAACTCTTACAAACTGGGGAACAATCCAAAAACGTATCGCTCGTTTGAAAGAAATTAAACGTATGGAAGAAGATGGAACTTTCGAAGTTCTTCCTAAGAAAGAAGTTGCACTTCTTAACAAA…
		S_oralis_subsp_tigurinus_SK255	Reference Dataset	NCBI Blast				408	AAACAACTTCTTGAGGCTGGTGTACACTTTGGTCACCAAACTCGTCGCTGGAATCCTAAGATGGCTAAGTACATCTTTACTGAACGTAACGGAATCCACGTTATCGACTTGCAACAAACTGTAAAATACGCTGACCAAGCATACGACTTCATGCGTGATGCAGCAGCTAACGATGCAGTTGTATTGTTCGTTGGTACTAAGAAACAAGCAGCTGATGCAGTTGCTGAAGAAGCAGTACGTTCAGGTCAATACTTCATCAACCACCGTTGGTTGGGTGGAACTCTTACAAACTGGGGAACAATCCAAAAACGTATCGCTCGTTTGAAAGAAATTAAACGTATGGAAGAAGATGGAACTTTCGAAGTTCTTCCTAAGAAAGAAGTTGCACTTCTTAACAAA…
		S_oralis_subsp_tigurinus_SK304	Reference Dataset	NCBI Blast				408	AAACAACTTCTTGAGGCTGGTGTACACTTTGGTCACCAAACTCGTCGCTGGAATCCTAAGATGGCTAAGTACATCTTTACTGAACGTAACGGAATCCACGTTATCGACTTGCAACAAACTGTAAAATACGCTGACCAAGCATACGACTTCATGCGTGATGCAGCAGCTAACGATGCAGTTGTATTGTTCGTTGGTACTAAGAAACAAGCAGCTGATGCAGTTGCTGAAGAAGCAGTACGTTCAGGTCAATACTTCATCAACCACCGTTGGTTGGGTGGAACTCTTACAAACTGGGGAACAATCCAAAAACGTATCGCTCGTTTGAAAGAAATTAAACGTATGGAAGAAGATGGAACTTTCGAAGTTCTTCCTAAGAAAGAAGTTGCACTTCTTAATAAA…
		S_oralis_subsp_tigurinus_SK313	Reference Dataset	NCBI Blast				408	AAACAACTTCTTGAGGCTGGTGTACACTTTGGTCACCAAACTCGTCGCTGGAATCCTAAGATGGCTAAGTACATCTTTACTGAACGTAACGGAATCCACGTTATCGACTTGCAACAAACTGTAAAATACGCTGACCAAGCATACGACTTCATGCGTGATGCAGCAGCTAACGATGCAGTTGTATTGTTCGTTGGTACTAAGAAACAAGCAGCTGATGCAGTTGCTGAAGAAGCAGTACGTTCAGGTCAATACTTCATCAACCACCGTTGGTTGGGTGGAACTCTTACAAACTGGGGAACAATCCAAAAACGTATCGCTCGTTTGAAAGAAATTAAACGTATGGAAGAAGATGGAACTTTCGAAGTTCTTCCTAAGAAAGAAGTTGCACTTCTTAACAAA…
		S_oralis_subsp_tigurinus_SR1	Reference Dataset	NCBI Blast				408	AAACAACTTCTTGAGGCTGGTGTACACTTTGGTCACCAAACTCGTCGCTGGAATCCTAAGATGGCTAAGTACATCTTTACTGAACGTAACGGAATCCACGTTATCGACTTGCAACAAACTGTAAAATACGCTGACCAAGCATACGACTTCATGCGTGATGCAGCAGCTAACGATGCAGTTGTATTGTTCGTTGGTACTAAGAAACAAGCAGCTGATGCAGTTGCTGAAGAAGCAGTACGTTCAGGTCAATACTTCATCAACCACCGTTGGTTGGGTGGAACTCTTACAAACTGGGGAACAATCCAAAAACGTATCGCTCGTTTGAAAGAAATTAAACGTATGGAAGAAGATGGAACTTTCGAAGTTCTTCCTAAGAAAGAAGTTGCACTTCTTAACAAA…
		S_oralis_subsp_tigurinus_UC5873	Reference Dataset	NCBI Blast				408	AAACAACTTCTTGAGGCTGGTGTACACTTTGGTCACCAAACTCGTCGCTGGAATCCTAAGATGGCTAAGTACATCTTTACTGAACGTAACGGAATCCACGTTATCGACTTGCAACAAACTGTAAAATACGCTGACCAAGCATACGACTTCATGCGTGATGCAGCAGCTAACGATGCAGTTGTATTGTTCGTTGGTACTAAGAAACAAGCAGCTGATGCAGTTGCTGAAGAAGCAGTACGTTCAGGTCAATACTTCATCAACCACCGTTGGTTGGGTGGAACTCTTACAAACTGGGGAACAATCCAAAAACGTATCGCTCGTTTGAAAGAAATTAAACGTATGGAAGAAGATGGAACTTTCGAAGTTCTTCCTAAGAAAGAAGTTGCACTTCTTAACAAA…
		S_oralis_subsp_toralis_GMD5S	Reference Dataset	NCBI Blast				408	AAACAACTTCTTGAGGCTGGTGTACACTTTGGTCACCAAACTCGTCGCTGGAATCCTAAGATGGCTAAGTACATCTTTACTGAACGTAACGGAATCCACGTTATCGACTTGCAACAAACTGTAAAATACGCTGACCAAGCATACGACTTCATGCGTGATGCAGCAGCTAACGATGCAGTTGTATTGTTCGTTGGTACTAAGAAACAAGCAGCTGATGCAGTTGCTGAAGAAGCAGTACGTTCAGGTCAATACTTCATCAACCACCGTTGGTTGGGTGGAACTCTTACAAACTGGGGAACAATCCAAAAACGTATCGCTCGTTTGAAAGAAATTAAACGTATGGAAGAAGATGGAACTTTCGAAGTTCTTCCTAAGAAAGAAGTTGCACTTCTTAACAAA…
		S_orisratti_DSM_15617	Reference Dataset	NCBI Blast				408	AAACAACTTCTTGAGGCTGGTGTACACTTTGGTCACCAAACTCGTCGCTGGAATCCTAAGATGGCTAAGTACATCTTTACTGAACGTAACGGAATCCACGTTATCGACTTGCAACAAACTGTAAAATACGCTGACCAAGCATACGACTTCATGCGTGATGCAGCAGCTAACGATGCAGTTGTATTGTTCGTTGGTACTAAGAAACAAGCAGCTGATGCAGTTGCTGAAGAAGCAGTACGTTCAGGTCAATACTTCATCAACCACCGTTGGTTGGGTGGAACTCTTACAAACTGGGGAACAATCCAAAAACGTATCGCTCGTTTGAAAGAAATTAAACGTATGGAAGAAGATGGAACTTTCGAAGTTCTTCCTAAGAAAGAAGTTGCACTTCTTAACAAA…
		S_ovis_DSM_16829	Reference Dataset	NCBI Blast				408	AAACAACTTCTTGAGGCTGGTGTACACTTTGGTCACCAAACTCGTCGCTGGAATCCTAAGATGGCTAAGTACATCTTTACTGAACGTAACGGAATCCACGTTATCGACTTGCAACAAACTGTAAAATACGCTGACCAAGCATACGACTTCATGCGTGATGCAGCAGCTAACGATGCAGTTGTATTGTTCGTTGGTACTAAGAAACAAGCAGCTGATGCAGTTGCTGAAGAAGCAGTACGTTCAGGTCAATACTTCATCAACCACCGTTGGTTGGGTGGAACTCTTACAAACTGGGGAACAATCCAAAAACGTATCGCTCGTTTGAAAGAAATTAAACGTATGGAAGAAGATGGAACTTTCGAAGTTCTTCCTAAGAAAGAAGTTGCACTTCTTAACAAA…
		S_parasanguinis_ATCC_15912	Reference Dataset	NCBI Blast				408	AAACAACTTCTTGAGGCTGGTGTACACTTTGGTCACCAAACTCGTCGCTGGAATCCTAAGATGGCTAAGTACATCTTTACTGAACGTAACGGAATCCACGTTATCGACTTGCAACAAACTGTAAAATACGCTGACCAAGCATACGACTTCATGCGTGATGCAGCAGCTAACGATGCAGTTGTATTGTTCGTTGGTACTAAGAAACAAGCAGCTGATGCAGTTGCTGAAGAAGCAGTACGTTCAGGTCAATACTTCATCAACCACCGTTGGTTGGGTGGAACTCTTACAAACTGGGGAACAATCCAAAAACGTATCGCTCGTTTGAAAGAAATTAAACGTATGGAAGAAGATGGAACTTTCGAAGTTCTTCCTAAGAAAGAAGTTGCACTTCTTAACAAA…
		S_parasanguinis_ATCC903	Reference Dataset	NCBI Blast				408	AAACAACTTCTTGAGGCTGGTGTACACTTTGGTCACCAAACTCGTCGCTGGAATCCTAAGATGGCTAAGTACATCTTTACTGAACGTAACGGAATCCACGTTATCGACTTGCAACAAACTGTAAAATACGCTGACCAAGCATACGACTTCATGCGTGATGCAGCAGCTAACGATGCAGTTGTATTGTTCGTTGGTACTAAGAAACAAGCAGCTGATGCAGTTGCTGAAGAAGCAGTACGTTCAGGTCAATACTTCATCAACCACCGTTGGTTGGGTGGAACTCTTACAAACTGGGGAACAATCCAAAAACGTATCGCTCGTTTGAAAGAAATTAAACGTATGGAAGAAGATGGAACTTTCGAAGTTCTTCCTAAGAAAGAAGTTGCACTTCTTAACAAA…
		S_parasanguinis_C1A	Reference Dataset	NCBI Blast				408	AAACAACTTCTTGAGGCTGGTGTACACTTTGGTCACCAAACTCGTCGCTGGAATCCTAAGATGGCTAAGTACATCTTTACTGAACGTAACGGAATCCACGTTATCGACTTGCAACAAACTGTAAAATACGCTGATCAAGCATACGACTTCATGCGTGATGCAGCAGCTAACGATGCAGTTGTATTGTTCGTTGGTACTAAGAAACAAGCAGCTGATGCAGTTGCTGAAGAAGCAGTACGTTCAGGTCAATACTTCATCAACCACCGTTGGTTGGGTGGAACTCTTACAAACTGGGGAACAATCCAAAAACGTATCGCTCGTTTGAAAGAAATTAAACGTATGGAAGAAGATGGAACTTTCGAAGTTCTTCCTAAGAAAGAAGTTGCACTTCTTAACAAA…
		S_parasanguinis_CC87K	Reference Dataset	NCBI Blast				408	AAACAACTTCTTGAGGCTGGTGTACACTTTGGTCACCAAACTCGTCGCTGGAATCCTAAGATGGCTAAGTACATCTTTACTGAACGTAACGGAATCCACGTTATCGACTTGCAACAAACTGTAAAATACGCTGACCAAGCATACGACTTCATGCGTGATGCAGCAGCTAACGATGCAGTTGTATTGTTCGTTGGTACTAAGAAACAAGCAGCTGATGCAGTTGCTGAAGAAGCAGTACGTTCAGGTCAATACTTCATCAACCACCGTTGGTTGGGTGGAACTCTTACAAACTGGGGAACAATCCAAAAACGTATCGCTCGTTTGAAAGAAATTAAACGTATGGAAGAAGATGGAACTTTCGAAGTTCTTCCTAAGAAAGAAGTTGCACTTCTTAACAAA…
		S_parasanguinis_F0405	Reference Dataset	NCBI Blast				408	AAACAACTTCTTGAGGCTGGTGTACACTTTGGTCACCAAACTCGTCGCTGGAATCCTAAGATGGCTAAGTACATCTTTACTGAACGTAACGGAATCCACGTTATCGACTTGCAACAAACTGTAAAATACGCTGACCAAGCATACGACTTCATGCGTGATGCAGCAGCTAACGATGCAGTTGTATTGTTCGTTGGTACTAAGAAACAAGCAGCTGATGCAGTTGCTGAAGAAGCAGTACGTTCAGGTCAATACTTCATCAACCACCGTTGGTTGGGTGGAACTCTTACAAACTGGGGAACAATCCAAAAACGTATCGCTCGTTTGAAAGAAATTAAACGTATGGAAGAAGATGGAACTTTCGAAGTTCTTCCTAAGAAAGAAGTTGCACTTCTTAACAAA…
		S_parasanguinis_F0449	Reference Dataset	NCBI Blast				408	AAACAACTTCTTGAGGCTGGTGTACACTTTGGTCACCAAACTCGTCGCTGGAATCCTAAGATGGCTAAGTACATCTTTACTGAACGTAACGGAATCCACGTTATCGACTTGCAACAAACTGTAAAATACGCTGACCAAGCATACGACTTCATGCGTGATGCAGCAGCTAACGATGCAGTTGTATTGTTCGTTGGTACTAAGAAACAAGCAGCTGATGCAGTTGCTGAAGAAGCAGTACGTTCAGGTCAATACTTCATCAACCACCGTTGGTTGGGTGGAACTCTTACAAACTGGGGAACAATCCAAAAACGTATCGCTCGTTTGAAAGAAATTAAACGTATGGAAGAAGATGGAACTTTCGAAGTTCTTCCTAAGAAAGAAGTTGCACTTCTTAACAAA…
		S_parasanguinis_FW213	Reference Dataset	NCBI Blast				408	AAACAACTTCTTGAGGCTGGTGTACACTTTGGTCACCAAACTCGTCGCTGGAATCCTAAGATGGCTAAGTACATCTTTACTGAACGTAACGGAATCCATGTTATCGACTTGCAACAAACTGTAAAATACGCTGACCAAGCATACGACTTCATGCGTGATGCAGCAGCTAACGATGCAGTTGTATTGTTCGTTGGTACTAAGAAACAAGCAGCTGATGCAGTTGCTGAAGAAGCAGTACGTTCAGGTCAATACTTCATCAACCACCGTTGGTTGGGTGGAACTCTTACAAACTGGGGAACAATCCAAAAACGTATCGCTCGTTTGAAAGAAATTAAACGTATGGAAGAAGATGGAACTTTCGAAGTTCTTCCTAAGAAAGAAGTTGCACTTCTTAACAAA…
		S_parasanguinis_SK236	Reference Dataset	NCBI Blast				408	AAACAACTTCTTGAGGCTGGTGTACACTTTGGTCACCAAACTCGTCGCTGGAATCCTAAGATGGCTAAGTACATCTTTACTGAACGTAACGGAATCCATGTTATCGACTTGCAACAAACTGTAAAATACGCTGACCAAGCATACGACTTCATGCGTGATGCAGCAGCTAACGATGCAGTTGTATTGTTCGTTGGTACTAAGAAACAAGCAGCTGATGCAGTTGCTGAAGAAGCAGTACGTTCAGGTCAATACTTCATCAACCACCGTTGGTTGGGTGGAACTCTTACAAACTGGGGAACAATCCAAAAACGTATCGCTCGTTTGAAAGAAATTAAACGTATGGAAGAAGATGGAACTTTCGAAGTTCTTCCTAAGAAAGAAGTTGCACTTCTTAACAAA…
		S_parauberis_KCTC_11537	Reference Dataset	NCBI Blast				408	AAACAACTTCTTGAGGCTGGTGTACACTTTGGTCACCAAACTCGTCGCTGGAATCCTAAGATGGCTAAGTACATCTTTACTGAACGTAACGGAATCCACGTTATCGACTTGCAACAAACTGTAAAATACGCTGACCAAGCATACGACTTCATGCGTGATGCAGCAGCTAACGATGCAGTTGTATTGTTCGTTGGTACTAAGAAACAAGCAGCTGATGCAGTTGCTGAAGAAGCAGTACGTTCAGGTCAATACTTCATCAACCACCGTTGGTTGGGTGGAACTCTTACAAACTGGGGAACAATCCAAAAACGTATCGCTCGTTTGAAAGAAATTAAACGTATGGAAGAAGATGGAACTTTCGAAGTTCTTCCTAAGAAAGAAGTTGCACTTCTTAACAAA…
		S_parauberis_NCFD_2020	Reference Dataset	NCBI Blast				408	AAACAACTTCTTGAGGCTGGTGTACACTTTGGTCACCAAACTCGTCGCTGGAATCCTAAGATGGCTAAGTACATCTTTACTGAACGTAACGGAATCCACGTTATCGACTTGCAACAAACTGTAAAATACGCTGACCAAGCATACGACTTCATGCGTGATGCAGCAGCTAACGATGCAGTTGTATTGTTCGTTGGTACTAAGAAACAAGCAGCTGATGCAGTTGCTGAAGAAGCAGTACGTTCAGGTCAATACTTCATCAACCACCGTTGGTTGGGTGGAACTCTTACAAACTGGGGAACAATCCAAAAACGTATCGCTCGTTTGAAAGAAATTAAACGTATGGAAGAAGATGGAACTTTCGAAGTTCTTCCTAAGAAAGAAGTTGCACTTCTTAACAAA…
		S_parauberis_SK-417	Reference Dataset	NCBI Blast				408	AAACAACTTCTTGAGGCTGGTGTACACTTTGGTCACCAAACTCGTCGCTGGAATCCTAAGATGGCTAAGTACATCTTTACTGAACGTAACGGAATCCACGTTATCGACTTGCAACAAACTGTAAAATACGCTGACCAAGCATACGACTTCATGCGTGATGCAGCAGCTAACGATGCAGTTGTATTGTTCGTTGGTACTAAGAAACAAGCAGCTGATGCAGTTGCTGAAGAAGCAGTACGTTCAGGTCAATACTTCATCAACCACCGTTGGTTGGGTGGAACTCTTACAAACTGGGGAACAATCCAAAAACGTATCGCTCGTTTGAAAGAAATTAAACGTATGGAAGAAGATGGAACTTTCGAAGTTCTTCCTAAGAAAGAAGTTGCACTTCTTAACAAA…
		S_peroris_ATCC_700780	Reference Dataset	NCBI Blast				408	AAACAACTTCTTGAGGCTGGTGTACACTTTGGTCACCAAACTCGTCGCTGGAATCCTAAGATGGCTAAGTACATCTTTACTGAACGTAACGGAATCCACGTTATCGACTTGCAACAAACTGTAAAATACGCTGACCAAGCATACGACTTCATGCGTGATGCAGCAGCTAACGATGCAGTTGTATTGTTCGTTGGTACTAAGAAACAAGCAGCTGATGCAGTTGCTGAAGAAGCAGTACGTTCAGGTCAATACTTCATCAACCACCGTTGGTTGGGTGGAACTCTTACAAACTGGGGAACAATCCAAAAACGTATCGCTCGTTTGAAAGAAATTAAACGTATGGAAGAAGATGGAACTTTCGAAGTTCTTCCTAAGAAAGAAGTTGCACTTCTTAACAAA…
		S_phocae_C-4	Reference Dataset	NCBI Blast				408	AAACAACTTCTTGAGGCTGGTGTACACTTTGGTCACCAAACTCGTCGCTGGAATCCTAAGATGGCTAAGTACATCTTTACTGAACGTAACGGAATCCACGTTATCGACTTGCAACAAACTGTAAAATACGCTGACCAAGCATACGACTTCATGCGTGATGCAGCAGCTAACGATGCAGTTGTATTGTTCGTTGGTACTAAGAAACAAGCAGCTGATGCAGTTGCTGAAGAAGCAGTACGTTCAGGTCAATACTTCATCAACCACCGTTGGTTGGGTGGAACTCTTACAAACTGGGGAACAATCCAAAAACGTATCGCTCGTTTGAAAGAAATTAAACGTATGGAAGAAGATGGAACTTTCGAAGTTCTTCCTAAGAAAGAAGTTGCACTTCTTAACAAA…
		S_plurextorum_DSM_22810	Reference Dataset	NCBI Blast				408	AAACAACTTCTTGAGGCTGGTGTACACTTTGGTCACCAAACTCGTCGCTGGAATCCTAAGATGGCTAAGTACATCTTTACTGAACGTAACGGAATCCACGTTATCGACTTGCAACAAACTGTAAAATACGCTGACCAAGCATACGACTTCATGCGTGATGCAGCAGCTAACGATGCAGTTGTATTGTTCGTTGGTACTAAGAAACAAGCAGCTGATGCAGTTGCTGAAGAAGCAGTACGTTCAGGTCAATACTTCATCAACCACCGTTGGTTGGGTGGAACTCTTACAAACTGGGGAACAATCCAAAAACGTATCGCTCGTTTGAAAGAAATTAAACGTATGGAAGAAGATGGAACTTTCGAAGTTCTTCCTAAGAAAGAAGTTGCACTTCTTAACAAA…
		S_pneumoniae_1488	Reference Dataset	NCBI Blast				408	AAACAACTTCTTGAGGCTGGTGTACACTTTGGTCACCAAACTCGTCGCTGGAATCCTAAGATGGCTAAGTACATCTTTACTGAACGTAACGGAATCCACGTTATCGACTTGCAACAAACTGTAAAATACGCTGACCAAGCATACGACTTCATGCGTGATGCAGCAGCTAACGATGCAGTTGTATTGTTCGTTGGTACTAAGAAACAAGCAGCTGATGCAGTTGCTGAAGAAGCAGTACGTTCAGGTCAATACTTCATCAACCACCGTTGGTTGGGTGGAACTCTTACAAACTGGGGAACAATCCAAAAACGTATCGCTCGTTTGAAAGAAATTAAACGTATGGAAGAAGATGGAACTTTCGAAGTTCTTCCTAAGAAAGAAGTTGCACTTCTTAACAAA…
		S_pneumoniae_1542	Reference Dataset	NCBI Blast				408	AAACAACTTCTTGAGGCTGGTGTACACTTTGGTCACCAAACTCGTCGCTGGAATCCTAAGATGGCTAAGTACATCTTTACTGAACGTAACGGAATCCACGTTATCGACTTGCAACAAACTGTAAAATACGCTGACCAAGCATACGACTTCATGCGTGATGCAGCAGCTAACGATGCAGTTGTATTGTTCGTTGGTACTAAGAAACAAGCAGCTGATGCAGTTGCTGAAGAAGCAGTACGTTCAGGTCAATACTTCATCAACCACCGTTGGTTGGGTGGAACTCTTACAAACTGGGGAACAATCCAAAAACGTATCGCTCGTTTGAAAGAAATTAAACGTATGGAAGAAGATGGAACTTTCGAAGTTCTTCCTAAGAAAGAAGTTGCACTTCTTAACAAA…
		S_pneumoniae_2009	Reference Dataset	NCBI Blast				408	AAACAACTTCTTGAGGCTGGTGTACACTTTGGTCACCAAACTCGTCGCTGGAATCCTAAGATGGCTAAGTACATCTTTACTGAACGTAACGGAATCCACGTTATCGACTTGCAACAAACTGTAAAATACGCTGACCAAGCATACGACTTCATGCGTGATGCAGCAGCTAACGATGCAGTTGTATTGTTCGTTGGTACTAAGAAACAAGCAGCTGATGCAGTTGCTGAAGAAGCAGTACGTTCAGGTCAATACTTCATCAACCACCGTTGGTTGGGTGGAACTCTTACAAACTGGGGAACAATCCAAAAACGTATCGCTCGTTTGAAAGAAATTAAACGTATGGAAGAAGATGGAACTTTCGAAGTTCTTCCTAAGAAAGAAGTTGCACTTCTTAACAAA…
		S_pneumoniae_2061376	Reference Dataset	NCBI Blast				408	AAACAATTGCTCGAGGCTGGTGTTCACTTTGGTCACCAAACTCGTCGCTGGAACCCTAAGATGGCTAAGTACATCTTCACAGAGCGTAACGGTATCCACGTTATCGACTTGCAACAAACTGTAAAATTGGCTGACCAAGCTTACGAATTCGTTCGTGATGCAGCAGCAAACGACGCAGTTATCCTTTTCGTAGGGACTAAAAAGCAAGCTGCTGAAGCAGTTGCTGAAGAAGCTGCGCGTGCAGGTCAATACTTCATCAACCACCGTTGGTTGGGTGGAACTCTTACAAACTGGGGAACAATCCAAAAACGTATCGCTCGTTTGAAAGAAATCAAACGCATGGAAGAAGAAGGAGTTTTCGAAGTTCTTCCTAAGAAAGAAGTTGCACTTCTTAACAAA…
		S_pneumoniae_2061617	Reference Dataset	NCBI Blast				408	AAACAACTTCTTGAGGCTGGTGTTCACTTTGGTCACCAAACTCGTCGCTGGAACCCTAAGATGGCAAAATACATCTTTACAGAACGTAACGGCATCCACGTTATTGACCTACAACAAACTGTTAAGTTAGCTGATCAAGCTTACGAATTCGTTCGTGATGCTGCTGCTAACGACGCTGTTATCTTGTTCGTTGGTACTAAAAAACAAGCTGCAGAAGCAGTTGCTGACGAAGCAACTCGTGCAGGTCAATACTTTATCAACCACCGTTGGTTGGGTGGAACTCTTACTAACTGGGGAACAATCCAAAAACGTATCACTCGTTTGAAAGAAATCAAACGTATGGAAGAAGAAGGAACTTTCGAAGTTCTTCCTAAAAAAGAAGTTGCACTTCTTAACAAA…
		S_pneumoniae_2070005	Reference Dataset	NCBI Blast				408	AAACAACTTCTTGAGGCTGGTGTACACTTTGGTCACCAAACTCGTCGCTGGAACCCTAAGATGGCTAAGTACATCTTTACAGAGCGTAACGGAATCCACGTTATCGACTTGCAACAAACTGTAAAATATGCTGACCAAGCATACGACTTCATGCGTGATGCAGCAGCTAACGATGCAGTTATATTGTTCGTTGGTACTAAGAAACAAGCAGCTGATGCAGTTGCTGAAGAAGCAGTACGTTCAGGTCAATACTTCATCAACCACCGTTGGTTGGGTGGAACTCTTACAAACTGGGGAACAATCCAAAAACGTATCGCTCGTTTGAAAGAAATCAAACGTATGGAAGAAGATGGAACTTTCGAAGTTCTTCCTAAGAAAGAAGTTGCACTTCTTAACAAA…
		S_pneumoniae_2070035	Reference Dataset	NCBI Blast				408	AAACAACTTCTTGAGGCTGGTGTACACTTTGGTCACCAAACTCGTCGCTGGAACCCTAAGATGGCTAAGTACATCTTTACTGAACGTAACGGAATCCACGTTATCGACTTGCAACAAACTGTAAAATATGCTGACCAAGCATACGACTTCATGCGTGATGCAGCAGCTAACGATGCAGTTGTATTGTTCGTTGGTACTAAGAAACAAGCAGCTGATGCAGTTGCTGAAGAAGCAGTACGTTCAGGTCAATACTTCATCAACCACCGTTGGTTGGGTGGAACTCTTACAAACTGGGGAACAATCCAAAAACGTATCGCTCGTTTGAAAGAAATCAAACGTATGGAAGAAGATGGAACTTTCGAAGTTCTTCCTAAGAAAGAAGTTGCACTTCTTAACAAA…
		S_pneumoniae_2070108	Reference Dataset	NCBI Blast				408	AAACAACTTCTTGAGGCTGGTGTACACTTTGGTCACCAAACTCGTCGCTGGAACCCTAAGATGGCTAAGTACATCTTTACTGAACGTAACGGAATCCACGTTATCGACTTGCAACAAACTGTAAAATATGCTGACCAAGCATACGACTTCATGCGTGATGCAGCAGCTAACGATGCAGTTGTATTGTTCGTTGGTACTAAGAAACAAGCAGCTGATGCAGTTGCTGAAGAAGCAGTACGTTCAGGTCAATACTTCATCAACCACCGTTGGTTGGGTGGAACTCTTACAAACTGGGGAACAATCCAAAAACGTATCGCTCGTTTGAAAGAAATCAAACGTATGGAAGAAGATGGAACTTTCGAAGTTCTTCCTAAGAAAGAAGTTGCACTTCTTAACAAA…
		S_pneumoniae_2070109	Reference Dataset	NCBI Blast				408	AAACAACTTCTTGAGGCTGGTGTACACTTTGGTCACCAAACTCGTCGCTGGAACCCTAAGATGGCTAAGTACATCTTTACAGAGCGTAACGGAATCCACGTTATCGACTTGCAACAAACTGTAAAATATGCTGACCAAGCATACGACTTCATGCGTGATGCAGCAGCTAACGATGCAGTTGTATTGTTCGTTGGTACTAAGAAACAAGCAGCTGATGCAGTTGCTGAAGAAGCAGTACGTTCAGGTCAATACTTCATCAACCACCGTTGGTTGGGTGGAACTCTTACAAACTGGGGAACAATCCAAAAACGTATCGCTCGTTTGAAAGAAATCAAACGTATGGAAGAAGATGGAACTTTCGAAGTTCTTCCTAAGAAAGAAGTTGCACTTCTTAACAAA…
		S_pneumoniae_2070335	Reference Dataset	NCBI Blast				408	AAACAACTTCTTGAGGCTGGTGTACACTTTGGTCACCAAACTCGTCGCTGGAACCCTAAGATGGCTAAGTACATCTTTACTGAACGTAACGGAATCCACGTTATCGACTTGCAACAAACTGTAAAATATGCTGACCAAGCATACGACTTCATGCGTGATGCAGCAGCTAACGATGCAGTTGTATTGTTCGTTGGTACTAAGAAACAAGCAGCTGATGCAGTTGCTGAAGAAGCAGTACGTTCAGGTCAATACTTCATCAACCACCGTTGGTTGGGTGGAACTCTTACAAACTGGGGAACAATCCAAAAACGTATCGCTCGTTTGAAAGAAATCAAACGTATGGAAGAAGATGGAACTTTCGAAGTTCTTCCTAAGAAAGAAGTTGCACTTCTTAACAAA…
		S_pneumoniae_2070425	Reference Dataset	NCBI Blast				408	AAACAACTTCTTGAGGCTGGTGTACACTTTGGTCACCAAACTCGTCGCTGGAACCCTAAGATGGCTAAGTACATCTTTACAGAGCGTAACGGAATCCACGTTATCGACTTGCAACAAACTGTAAAATATGCTGACCAAGCATACGACTTCATGCGTGATGCAGCAGCTAACGATGCAGTTGTATTGTTCGTTGGTACTAAGAAACAAGCAGCTGATGCAGTTGCTGAAGAAGCAGTACGTTCAGGTCAATACTTCATCAACCACCGTTGGTTGGGTGGAACTCTTACAAACTGGGGAACAATCCAAAAACGTATCGCTCGTTTGAAAGAAATCAAACGTATGGAAGAAGATGGAACTTTCGAAGTTCTTCCTAAGAAAGAAGTTGCACTTCTTAACAAA…
		S_pneumoniae_2070531	Reference Dataset	NCBI Blast				408	AAACAACTTCTTGAGGCTGGTGTTCACTTTGGTCACCAAACTCGTCGCTGGAACCCTAAGATGGCAAAATACATCTTCACAGAACGTAATGGTATCCACGTTATCGATTTACAACAAACTGTTAAGCTAGCTGATCAAGCTTACGAATTCGTTCGTGATGCTGCTGCTAACGATGCGGTTATCTTGTTTGTTGGTACTAAAAAACAAGCTGCTGAAGCTGTTGCTGACGAAGCAACTCGCGCAGGACAATACTTTATCAACCACCGTTGGTTGGGTGGAACTCTTACTAACTGGGGAACAATCCAAAAACGTATTGCTCGTTTGAAAGAAATCAAACGTATGGAAGAAGAAGGTACTTTCGAAGTTCTTCCTAAAAAAGAAGTTGCACTTCTTAACAAA…
		S_pneumoniae_2070768	Reference Dataset	NCBI Blast				408	AAACAACTTCTTGAGGCTGGTGTTCACTTTGGTCACCAAACTCGTCGCTGGAACCCTAAGATGGCAAAATACATCTTCACAGAACGTAATGGTATCCACGTTATCGATTTACAACAAACTGTTAAGCTAGCTGATCAAGCTTACGAATTCGTTCGTGATGCTGCTGCTAACGATGCGGTTATCTTGTTTGTTGGTACTAAAAAACAAGCTGCTGAAGCTGTTGCTGACGAAGCAACTCGCGCAGGACAATACTTTATCAACCACCGTTGGTTGGGTGGAACTCTTACTAACTGGGGAACAATCCAAAAACGTATTGCTCGTTTGAAAGAAATCAAACGTATGGAAGAAGAAGGTACTTTCGAAGTTCTTCCTAAAAAAGAAGTTGCACTTCTTAACAAA…
		S_pneumoniae_2071004	Reference Dataset	NCBI Blast				408	AAACAACTTCTTGAGGCTGGTGTTCACTTTGGTCACCAAACTCGTCGCTGGAACCCTAAGATGGCTAAATACATCTTCACAGAGCGTAACGGTATCCACGTTATCGATCTTCAACAAACTGTAAAATTAGCTGACCAAGCTTACGAATTTGTTCGTGATGCTGCAGCAAACGATGCTGTCATCTTGTTCGTTGGTACTAAAAAACAAGCTGCTGAAGCAGTTGCTGACGAAGCAACGCGTGCAGGCCAATACTTCATCAACCACCGTTGGTTGGGTGGAACGCTTACCAACTGGGGAACTATCCAAAAACGTATCGCTCGTTTGAAAGAAATCAAACGTATGGAAGAAGAAGGAACCTTTGACGTTCTTCCTAAGAAAGAAGTTGCACTTCTTAACAAA…
		S_pneumoniae_2071247	Reference Dataset	NCBI Blast				408	AAACAACTTCTTGAGGCTGGTGTTCACTTTGGTCACCAAACTCGTCGCTGGAACCCTAAGATGGCTAAATACATCTTCACAGAGCGTAACGGTATCCACGTTATCGATCTTCAACAAACTGTAAAATTAGCTGACCAAGCTTACGAATTTGTTCGTGATGCTGCAGCAAACGATGCTGTCATCTTGTTCGTTGGTACTAAAAAACAAGCTGCTGAAGCAGTTGCTGACGAAGCAACGCGTGCAGGCCAATACTTCATCAACCACCGTTGGTTGGGCGGAACGCTTACCAACTGGGGAACTATCCAAAAACGTATCGCTCGTTTGAAAGAAATCAAACGTATGGAAGAAGAAGGAACCTTTGACGTTCTTCCTAAGAAAGAAGTTGCACTTCTTAACAAA…
		S_pneumoniae_2072047	Reference Dataset	NCBI Blast				408	AAACAACTTCTTGAGGCTGGTGTTCACTTTGGTCACCAAACTCGTCGCTGGAACCCTAAGATGGCTAAATACATCTTCACAGAGCGTAACGGTATCCACGTTATCGATCTTCAACAAACTGTAAAATTAGCTGACCAAGCTTACGAATTTGTTCGTGATGCTGCAGCAAACGATGCTGTCATCTTGTTTGTTGGTACTAAAAAACAAGCTGCTGAAGCAGTTGCTGACGAAGCAACGCGTGCAGGCCAATACTTCATCAACCACCGTTGGTTGGGTGGAACGCTTACCAACTGGGGAACTATCCAAAAACGTATCGCTCGTTTGAAAGAAATCAAACGTATGGAAGAAGAAGGAACCTTTGACGTTCTTCCTAAGAAAGAAGTTGCACTTCTTAACAAA…
		S_pneumoniae_2080076	Reference Dataset	NCBI Blast				408	AAACAACTTCTTGAGGCTGGTGTTCACTTTGGTCACCAAACTCGTCGCTGGAACCCTAAGATGGCTAAATACATCTTCACAGAGCGTAACGGTATCCACGTTATCGATCTTCAACAAACTGTAAAATTAGCTGACCAAGCTTACGAATTTGTTCGTGATGCTGCAGCAAACGATGCTGTCATCTTGTTCGTTGGTACTAAAAAACAAGCTGCTGAAGCAGTTGCTGACGAAGCAACGCGTGCAGGCCAATACTTCATCAACCACCGTTGGTTGGGCGGAACGCTTACCAACTGGGGAACTATCCAAAAACGTATCGCTCGTTTGAAAGAAATCAAACGTATGGAAGAAGAAGGAACCTTTGACGTTCTTCCTAAGAAAGAAGTTGCACTTCTTAACAAA…
		S_pneumoniae_2080913	Reference Dataset	NCBI Blast				408	AAACAACTTCTTGAGGCTGGTGTTCACTTTGGTCACCAAACTCGTCGCTGGAACCCTAAGATGGCTAAATACATCTTCACAGAGCGTAACGGTATCCACGTTATCGATCTTCAACAAACTGTAAAATTAGCTGACCAAGCTTACGAATTTGTTCGTGATGCTGCAGCAAACGATGCTGTCATCTTGTTCGTTGGTACTAAAAAACAAGCTGCTGAAGCAGTTGCTGACGAAGCAACGCGTGCAGGCCAATACTTCATCAACCACCGTTGGTTGGGTGGAACGCTTACCAACTGGGGAACTATCCAAAAACGTATCGCTCGTTTGAAAGAAATCAAACGTATGGAAGAAGAAGGAACCTTTGACGTTCTTCCTAAGAAAGAAGTTGCACTTCTTAACAAA…
		S_pneumoniae_2081074	Reference Dataset	NCBI Blast				408	AAACAACTTCTTGAGGCTGGTGTTCACTTTGGTCACCAAACTCGTCGCTGGAACCCTAAGATGGCTAAATACATCTTCACAGAGCGTAACGGTATCCACGTTATCGATCTTCAACAAACTGTAAAATTAGCTGACCAAGCTTACGAATTTGTTCGTGATGCTGCAGCAAACGATGCTGTCATCTTGTTCGTTGGTACTAAAAAACAAGCTGCTGAAGCAGTTGCTGACGAAGCAACGCGTGCAGGCCAATACTTCATCAACCACCGTTGGTTGGGTGGAACGCTTACCAACTGGGGAACTATCCAAAAACGTATCGCTCGTTTGAAAGAAATCAAACGTATGGAAGAAGAAGGAACCTTTGACGTTCTTCCTAAGAAAGAAGTTGCACTTCTTAACAAA…
		S_pneumoniae_2081685	Reference Dataset	NCBI Blast				408	AAACAACTTCTTGAGGCTGGTGTTCACTTTGGTCACCAAACTCGTCGCTGGAACCCTAAGATGGCTAAATACATCTTCACAGAGCGTAACGGTATCCACGTTATCGATCTTCAACAAACTGTAAAATTAGCTGACCAAGCTTACGAATTTGTTCGTGATGCTGCAGCAAACGATGCTGTCATCTTGTTCGTTGGTACTAAAAAACAAGCTGCTGAAGCAGTTGCTGACGAAGCAACGCGTGCAGGCCAATACTTCATCAACCACCGTTGGTTGGGTGGAACGCTTACCAACTGGGGAACTATCCAAAAACGTATCGCTCGTTTGAAAGAAATCAAACGTATGGAAGAAGAAGGAACCTTTGACGTTCTTCCTAAGAAAGAAGTTGCACTTCTTAACAAA…
		S_pneumoniae_2082170	Reference Dataset	NCBI Blast				408	AAACAACTTCTTGAGGCTGGTGTTCACTTTGGTCACCAAACTCGTCGCTGGAACCCTAAGATGGCTAAATACATCTTCACAGAGCGTAACGGTATCCACGTTATCGATCTTCAACAAACTGTAAAATTAGCTGACCAAGCTTACGAATTTGTTCGTGATGCTGCAGCAAACGATGCTGTCATCTTGTTCGTTGGTACTAAAAAACAAGCTGCTGAAGCAGTTGCTGACGAAGCAACGCGTGCAGGCCAATACTTCATCAACCACCGTTGGTTGGGTGGAACGCTTACCAACTGGGGAACTATCCAAAAACGTATCGCTCGTTTGAAAGAAATCAAACGTATGGAAGAAGAAGGAACCTTTGACGTTCTTCCTAAGAAAGAAGTTGCACTTCTTAACAAA…
		S_pneumoniae_2082239	Reference Dataset	NCBI Blast				408	AAACAACTTCTTGAGGCTGGTGTTCACTTTGGTCACCAAACTCGTCGCTGGAACCCTAAGATGGCTAAATACATCTTCACAGAGCGTAACGGTATCCACGTTATCGATCTTCAACAAACTGTAAAATTAGCTGACCAAGCTTACGAATTTGTTCGTGATGCTGCAGCAAACGATGCTGTCATCTTGTTCGTTGGTACTAAAAAACAAGCTGCTGAAGCAGTTGCTGACGAAGCAACGCGTGCAGGCCAATACTTCATCAACCACCGTTGGTTGGGTGGAACGCTTACCAACTGGGGAACTATCCAAAAACGTATCGCTCGTTTGAAAGAAATCAAACGTATGGAAGAAGAAGGAACCTTTGACGTTCTTCCTAAGAAAGAAGTTGCACTTCTTAACAAA…
		S_pneumoniae_2090008	Reference Dataset	NCBI Blast				408	AAACAACTTCTTGAGGCTGGTGTTCACTTTGGTCACCAAACTCGTCGCTGGAACCCTAAGATGGCTAAATACATCTTCACAGAGCGTAACGGTATCCACGTTATCGATCTTCAACAAACTGTAAAATTAGCTGACCAAGCTTACGAATTTGTTCGTGATGCTGCAGCAAACGATGCTGTCATCTTGTTCGTTGGTACTAAAAAACAAGCTGCTGAAGCAGTTGCTGACGAAGCAACGCGTGCAGGCCAATACTTCATCAACCACCGTTGGTTGGGTGGAACGCTTACCAACTGGGGAACTATCCAAAAACGTATCGCTCGTTTGAAAGAAATCAAACGTATGGAAGAAGAAGGAACCTTTGACGTTCTTCCTAAGAAAGAAGTTGCACTTCTTAACAAA…
		S_pneumoniae_3051	Reference Dataset	NCBI Blast				408	AAACAACTTCTTGAGGCTGGTGTTCACTTTGGTCACCAAACTCGTCGCTGGAACCCTAAGATGGCTAAATACATCTTCACAGAGCGTAACGGTATCCACGTTATCGATCTTCAACAAACTGTAAAATTAGCTGACCAAGCTTACGAATTTGTTCGTGATGCTGCAGCAAACGATGCTGTCATCTTGTTCGTTGGTACTAAAAAACAAGCTGCTGAAGCAGTTGCTGACGAAGCAACGCGTGCAGGCCAATACTTCATCAACCACCGTTGGTTGGGTGGAACGCTTACCAACTGGGGAACTATCCAAAAACGTATCGCTCGTTTGAAAGAAATCAAACGTATGGAAGAAGAAGGAACCTTTGACGTTCTTCCTAAGAAAGAAGTTGCACTTCTTAACAAA…
		S_pneumoniae_357	Reference Dataset	NCBI Blast				408	AAACAACTTCTTGAGGCTGGTGTTCACTTTGGTCACCAAACTCGTCGCTGGAACCCTAAGATGGCTAAATACATCTTCACAGAGCGTAACGGTATCCACGTTATCGATCTTCAACAAACTGTAAAATTAGCTGACCAAGCTTACGAATTTGTTCGTGATGCTGCAGCAAACGATGCTGTCATCTTGTTCGTTGGTACTAAAAAACAAGCTGCTGAAGCAGTTGCTGACGAAGCAACGCGTGCAGGCCAATACTTCATCAACCACCGTTGGTTGGGTGGAACGCTTACCAACTGGGGAACTATCCAAAAACGTATCGCTCGTTTGAAAGAAATCAAACGTATGGAAGAAGAAGGAACCTTTGACGTTCTTCCTAAGAAAGAAGTTGCACTTCTTAACAAA…
		S_pneumoniae_670-6B	Reference Dataset	NCBI Blast				408	AAACAACTTCTTGAGGCTGGTGTTCACTTTGGTCACCAAACTCGTCGCTGGAACCCTAAGATGGCTAAATACATCTTCACAGAGCGTAACGGTATCCACGTTATCGATCTTCAACAAACTGTAAAATTAGCTGACCAAGCTTACGAATTTGTTCGTGATGCTGCAGCAAACGATGCTGTCATCTTGTTCGTTGGTACTAAAAAACAAGCTGCTGAAGCAGTTGCTGACGAAGCAACGCGTGCAGGCCAATACTTCATCAACCACCGTTGGTTGGGTGGAACGCTTACCAACTGGGGAACTATCCAAAAACGTATCGCTCGTTTGAAAGAAATCAAACGTATGGAAGAAGAAGGAACCTTTGACGTTCTTCCTAAGAAAGAAGTTGCACTTCTTAACAAA…
		S_pneumoniae_70585	Reference Dataset	NCBI Blast				408	AAACAACTTCTTGAGGCTGGTGTTCACTTTGGTCACCAAACTCGTCGCTGGAACCCTAAGATGGCTAAATACATCTTCACAGAACGTAACGGTATCCACGTTATCGATCTTCAACAAACTGTAAAATTAGCTGACCAAGCTTACGAATTTGTTCGTGATGCTGCAGCAAACGATGCTGTCATCTTGTTCGTTGGTACTAAGAAACAAGCTGCTGAAGCAGTTGCTGACGAAGCAACGCGTGCAGGCCAATACTTCATCAACCACCGTTGGTTGGGTGGAACGCTTACCAACTGGGGAACTATCCAAAAACGTATCGCTCGTTTGAAAGAAATCAAACGTATGGAAGAAGAAGGAACCTTTGACGTTCTTCCTAAGAAAGAAGTTGCACTTCTTAACAAA…
		S_pneumoniae_AP200	Reference Dataset	NCBI Blast				408	AAACAACTTCTTGAGGCTGGTGTTCACTTTGGTCACCAAACTCGTCGCTGGAACCCTAAGATGGCTAAATACATCTTCACAGAGCGTAACGGTATCCACGTTATCGATCTTCAACAAACTGTAAAATTAGCTGACCAAGCTTACGAATTTGTTCGTGATGCTGCAGCAAACGATGCTGTCATCTTGTTCGTTGGTACTAAAAAACAAGCTGCTGAAGCAGTTGCTGACGAAGCAACGCGTGCAGGCCAATACTTCATCAACCACCGTTGGTTGGGTGGAACGCTTACCAACTGGGGAACTATCCAAAAACGTATCGCTCGTTTGAAAGAAATCAAACGTATGGAAGAAGAAGGAACCTTTGACGTTCTTCCTAAGAAAGAAGTTGCACTTCTTAACAAA…
		S_pneumoniae_ATCC_700669	Reference Dataset	NCBI Blast				408	AAACAACTTCTTGAGGCTGGTGTTCACTTTGGTCACCAAACTCGTCGCTGGAACCCTAAGATGGCTAAATACATCTTCACAGAGCGTAACGGTATCCACGTTATCGATCTTCAACAAACTGTAAAATTAGCTGACCAAGCTTACGAATTTGTTCGTGATGCTGCAGCAAACGATGCTGTCATCTTGTTTGTTGGTACTAAAAAACAAGCTGCTGAAGCAGTTGCTGACGAAGCAACGCGTGCAGGCCAATACTTCATCAACCACCGTTGGTTGGGTGGAACGCTTACCAACTGGGGAACTATCCAAAAACGTATCGCTCGTTTGAAAGAAATCAAACGTATGGAAGAAGAAGGAACCTTTGACGTTCTTCCTAAGAAAGAAGTTGCACTTCTTAACAAA…
		S_pneumoniae_BHN191	Reference Dataset	NCBI Blast				408	AAACAACTTCTTGAGGCTGGTGTTCACTTTGGTCACCAAACTCGTCGCTGGAACCCTAAGATGGCTAAATACATCTTCACAGAGCGTAACGGTATCCACGTTATCGATCTTCAACAAACTGTAAAATTAGCTGACCAAGCTTACGAATTTGTTCGTGATGCTGCAGCAAACGATGCTGTCATCTTGTTCGTTGGTACTAAAAAACAAGCTGCTGAAGCAGTTGCTGACGAAGCAACGCGTGCAGGCCAATACTTCATCAACCACCGTTGGTTGGGTGGAACGCTTACCAACTGGGGAACTATCCAAAAACGTATCGCTCGTTTGAAAGAAATCAAACGTATGGAAGAAGAAGGAACCTTTGACGTTCTTCCTAAGAAAGAAGTTGCACTTCTTAACAAA…
		S_pneumoniae_BHN237	Reference Dataset	NCBI Blast				408	AAACAACTTCTTGAGGCTGGTGTTCACTTTGGTCACCAAACTCGTCGCTGGAACCCTAAGATGGCTAAATACATCTTCACAGAGCGTAACGGTATCCACGTTATCGATCTTCAACAAACTGTAAAATTAGCTGACCAAGCTTACGAATTTGTTCGTGATGCTGCAGCAAACGATGCTGTCATCTTGTTCGTTGGTACTAAAAAACAAGCTGCTGAAGCAGTTGCTGACGAAGCAACGCGTGCAGGCCAATACTTCATCAACCACCGTTGGTTGGGTGGAACGCTTACCAACTGGGGAACTATCCAAAAACGTATCGCTCGTTTGAAAGAAATCAAACGTATGGAAGAAGAAGGAACCTTTGACGTTCTTCCTAAGAAAGAAGTTGCACTTCTTAACAAA…
		S_pneumoniae_BHN418	Reference Dataset	NCBI Blast				408	AAACAACTTCTTGAGGCTGGTGTTCACTTTGGTCACCAAACTCGTCGCTGGAACCCTAAGATGGCTAAATACATCTTCACAGAGCGTAACGGTATCCACGTTATCGATCTTCAACAAACTGTAAAATTAGCTGACCAAGCTTACGAATTTGTTCGTGATGCTGCAGCAAACGATGCTGTCATCTTGTTCGTTGGTACTAAAAAACAAGCTGCTGAAGCAGTTGCTGACGAAGCAACGCGTGCAGGCCAATACTTCATCAACCACCGTTGGTTGGGTGGAACGCTTACCAACTGGGGAACTATCCAAAAACGTATCGCTCGTTTGAAAGAAATCAAACGTATGGAAGAAGAAGGAACCTTTGACGTTCTTCCTAAGAAAGAAGTTGCACTTCTTAACAAA…
		S_pneumoniae_BHN427	Reference Dataset	NCBI Blast				408	AAACAACTTCTTGAGGCTGGTGTTCACTTTGGTCACCAAACTCGTCGCTGGAACCCTAAGATGGCTAAATACATCTTCACAGAGCGTAACGGTATCCACGTTATCGATCTTCAACAAACTGTAAAATTAGCTGACCAAGCTTACGAATTTGTTCGTGATGCTGCAGCAAACGATGCTGTCATCTTGTTCGTTGGTACTAAAAAACAAGCTGCTGAAGCAGTTGCTGACGAAGCAACGCGTGCAGGCCAATACTTCATCAACCACCGTTGGTTGGGTGGAACGCTTACCAACTGGGGAACTATCCAAAAACGTATCGCTCGTTTGAAAGAAATCAAACGTATGGAAGAAGAAGGAACCTTTGACGTTCTTCCTAAGAAAGAAGTTGCACTTCTTAACAAA…
		S_pneumoniae_CDC0288-04	Reference Dataset	NCBI Blast				408	AAACAACTTCTTGAGGCTGGTGTTCACTTTGGTCACCAAACTCGTCGCTGGAACCCTAAGATGGCTAAATACATCTTCACAGAGCGTAACGGTATCCACGTTATCGATCTTCAACAAACTGTAAAATTAGCTGACCAAGCTTACGAATTTGTTCGTGATGCTGCAGCAAACGATGCTGTCATCTTGTTCGTTGGTACTAAAAAACAAGCTGCTGAAGCAGTTGCTGACGAAGCAACGCGTGCAGGCCAATACTTCATCAACCACCGTTGGTTGGGTGGAACGCTTACCAACTGGGGAACTATCCAAAAACGTATCGCTCGTTTGAAAGAAATCAAACGTATGGAAGAAGAAGGAACCTTTGACGTTCTTCCTAAGAAAGAAGTTGCACTTCTTAACAAA…
		S_pneumoniae_CDC1087-00	Reference Dataset	NCBI Blast				408	AAACAACTTCTTGAGGCTGGTGTTCACTTTGGTCACCAAACTCGTCGCTGGAACCCTAAGATGGCTAAATACATCTTCACAGAGCGTAACGGTATCCACGTTATCGATCTTCAACAAACTGTAAAATTAGCTGACCAAGCTTACGAATTTGTTCGTGATGCTGCAGCAAACGATGCTGTCATCTTGTTCGTTGGTACTAAAAAACAAGCTGCTGAAGCAGTTGCTGACGAAGCAACGCGTGCAGGCCAATACTTCATCAACCACCGTTGGTTGGGTGGAACGCTTACCAACTGGGGAACTATCCAAAAACGTATCGCTCGTTTGAAAGAAATCAAACGTATGGAAGAAGAAGGAACCTTTGACGTTCTTCCTAAGAAAGAAGTTGCACTTCTTAACAAA…
		S_pneumoniae_CDC1873-00	Reference Dataset	NCBI Blast				408	AAACAACTTCTTGAGGCTGGTGTTCACTTTGGTCACCAAACTCGTCGCTGGAACCCTAAGATGGCTAAATACATCTTCACAGAGCGTAACGGTATCCACGTTATCGATCTTCAACAAACTGTAAAATTAGCTGACCAAGCTTACGAATTTGTTCGTGATGCTGCAGCAAACGATGCTGTCATCTTGTTCGTTGGTACTAAAAAACAAGCTGCTGAAGCAGTTGCTGACGAAGCAACGCGTGCAGGCCAATACTTCATCAACCACCGTTGGTTGGGTGGAACGCTTACCAACTGGGGAACTATCCAAAAACGTATCGCTCGTTTGAAAGAAATCAAACGTATGGAAGAAGAAGGAACCTTTGACGTTCTTCCTAAGAAAGAAGTTGCACTTCTTAACAAA…
		S_pneumoniae_CDC3059-06	Reference Dataset	NCBI Blast				408	AAACAACTTCTTGAGGCTGGTGTTCACTTTGGTCACCAAACTCGTCGCTGGAACCCTAAGATGGCTAAATACATCTTCACAGAGCGTAACGGTATCCACGTTATCGATCTTCAACAAACTGTAAAATTAGCTGACCAAGCTTACGAATTTGTTCGTGATGCTGCAGCAAACGATGCTGTCATCTTGTTCGTTGGTACTAAAAAACAAGCTGCTGAAGCAGTTGCTGACGAAGCAACGCGTGCAGGCCAATACTTCATCAACCACCGTTGGTTGGGTGGAACGCTTACCAACTGGGGAACTATCCAAAAACGTATCGCTCGTTTGAAAGAAATCAAACGTATGGAAGAAGAAGGAACCTTTGACGTTCTTCCTAAGAAAGAAGTTGCACTTCTTAACAAA…
		S_pneumoniae_CGSP14	Reference Dataset	NCBI Blast				408	AAACAACTTCTTGAGGCTGGTGTTCACTTTGGTCACCAAACTCGTCGCTGGAACCCTAAGATGGCTAAATACATCTTCACAGAGCGTAACGGTATCCACGTTATCGATCTTCAACAAACTGTAAAATTAGCTGACCAAGCTTACGAATTTGTTCGTGATGCTGCAGCAAACGATGCTGTCATCTTGTTCGTTGGTACTAAAAAACAAGCTGCTGAAGCAGTTGCTGACGAAGCAACGCGTGCAGGCCAATACTTCATCAACCACCGTTGGTTGGGTGGAACGCTTACCAACTGGGGAACTATCCAAAAACGTATCGCTCGTTTGAAAGAAATCAAACGTATGGAAGAAGAAGGAACCTTTGACGTTCTTCCTAAGAAAGAAGTTGCACTTCTTAACAAA…
		S_pneumoniae_D39	Reference Dataset	NCBI Blast				408	AAACAACTTCTTGAGGCTGGTGTTCACTTTGGTCACCAAACTCGTCGCTGGAACCCTAAGATGGCTAAATACATCTTCACAGAGCGTAACGGTATCCACGTTATCGATCTTCAACAAACTGTAAAATTAGCTGACCAAGCTTACGAATTTGTTCGTGATGCTGCAGCAAACGATGCTGTCATCTTGTTCGTTGGTACTAAAAAACAAGCTGCTGAAGCAGTTGCTGACGAAGCAACGCGTGCAGGCCAATACTTCATCAACCACCGTTGGTTGGGTGGAACGCTTACCAACTGGGGAACTATCCAAAAACGTATCGCTCGTTTGAAAGAAATCAAACGTATGGAAGAAGAAGGAACCTTTGACGTTCTTCCTAAGAAAGAAGTTGCACTTCTTAACAAA…
		S_pneumoniae_G54	Reference Dataset	NCBI Blast				408	AAACAACTTCTTGAGGCTGGTGTTCACTTTGGTCACCAAACTCGTCGCTGGAACCCTAAGATGGCTAAATACATCTTCACAGAGCGTAACGGTATCCACGTTATCGATCTTCAACAAACTGTAAAATTAGCTGACCAAGCTTACGAATTTGTTCGTGATGCTGCAGCAAACGATGCTGTCATCTTGTTCGTTGGTACTAAAAAACAAGCTGCTGAAGCAGTTGCTGACGAAGCAACGCGTGCAGGCCAATACTTCATCAACCACCGTTGGTTGGGTGGAACGCTTACCAACTGGGGAACTATCCAAAAACGTATCGCTCGTTTGAAAGAAATCAAACGTATGGAAGAAGAAGGAACCTTTGACGTTCTTCCTAAGAAAGAAGTTGCACTTCTTAACAAA…
		S_pneumoniae_GA44194	Reference Dataset	NCBI Blast				408	AAACAACTTCTTGAGGCTGGTGTTCACTTTGGTCACCAAACTCGTCGCTGGAACCCTAAGATGGCTAAATACATCTTCACAGAGCGTAACGGTATCCACGTTATCGATCTTCAACAAACTGTAAAATTAGCTGACCAAGCTTACGAATTTGTTCGTGATGCTGCAGCAAACGATGCTGTCATCTTGTTTGTTGGTACTAAAAAACAAGCTGCTGAAGCAGTTGCTGACGAAGCAACGCGTGCAGGCCAATACTTCATCAACCACCGGTGGTTGGGTGGAACGCTTACCAACTGGGGAACTATCCAAAAACGTATCGCTCGTTTGAAAGAAATCAAACGTATGGAAGAAGAAGGAACCTTTGACGTTCTTCCTAAGAAAGAAGTTGCACTTCTTAACAAA…
		S_pneumoniae_GA44288	Reference Dataset	NCBI Blast				408	AAACAACTTCTTGAGGCTGGTGTTCACTTTGGTCACCAAACTCGTCGCTGGAACCCTAAGATGGCTAAATACATCTTCACAGAGCGTAACGGTATCCACGTTATCGATCTTCAACAAACTGTAAAATTAGCTGACCAAGCTTACGAATTTGTTCGTGATGCTGCAGCAAACGATGCTGTCATCTTGTTCGTTGGTACTAAAAAACAAGCTGCTGAAGCAGTTGCTGACGAAGCAACGCGTGCAGGCCAATACTTCATCAACCACCGTTGGTTGGGTGGAACGCTTACCAACTGGGGAACTATCCAAAAACGTATCGCTCGTTTGAAAGAAATCAAACGTATGGAAGAAGAAGGAACCTTTGACGTTCTTCCTAAGAAAGAAGTTGCACTTCTTAACAAA…
		S_pneumoniae_GA44378	Reference Dataset	NCBI Blast				408	AAACAACTTCTTGAGGCTGGTGTTCACTTTGGTCACCAAACTCGTCGCTGGAACCCTAAGATGGCTAAATACATCTTCACAGAGCGTAACGGTATCCACGTTATCGATCTTCAACAAACTGTAAAATTAGCTGACCAAGCTTACGAATTTGTTCGTGATGCTGCAGCAAACGATGCTGTCATCTTGTTCGTTGGTACTAAAAAACAAGCTGCTGAAGCAGTTGCTGACGAAGCAACGCGTGCAGGCCAATACTTCATCAACCACCGTTGGTTGGGTGGAACGCTTACCAACTGGGGAACTATCCAAAAACGTATCGCTCGTTTGAAAGAAATCAAACGTATGGAAGAAGAAGGAACCTTTGACGTTCTTCCTAAGAAAGAAGTTGCACTTCTTAACAAA…
		S_pneumoniae_GA44452	Reference Dataset	NCBI Blast				408	AAACAACTTCTTGAGGCTGGTGTTCACTTTGGTCACCAAACTCGTCGCTGGAACCCTAAGATGGCTAAATACATCTTCACAGAGCGTAACGGTATCCACGTTATCGATCTTCAACAAACTGTAAAATTAGCTGACCAAGCTTACGAATTTGTTCGTGATGCTGCAGCAAACGATGCTGTCATCTTGTTCGTTGGTACTAAAAAACAAGCTGCTGAAGCAGTTGCTGACGAAGCAACGCGTGCAGGCCAATACTTCATCAACCACCGTTGGTTGGGTGGAACGCTTACCAACTGGGGAACTATCCAAAAACGTATCGCTCGTTTGAAAGAAATCAAACGTATGGAAGAAGAAGGAACCTTTGACGTTCTTCCTAAGAAAGAAGTTGCACTTCTTAACAAA…
		S_pneumoniae_GA44500	Reference Dataset	NCBI Blast				408	AAACAACTTCTTGAGGCTGGTGTTCACTTTGGTCACCAAACTCGTCGCTGGAACCCTAAGATGGCTAAATACATCTTCACAGAGCGTAACGGTATCCACGTTATCGATCTTCAACAAACTGTAAAATTAGCTGACCAAGCTTACGAATTTGTTCGTGATGCTGCAGCAAACGATGCTGTCATCTTGTTCGTTGGTACTAAAAAACAAGCTGCTGAAGCAGTTGCTGACGAAGCAACGCGTGCAGGCCAATACTTCATCAACCACCGTTGGTTGGGTGGAACGCTTACCAACTGGGGAACTATCCAAAAACGTATCGCTCGTTTGAAAGAAATCAAACGTATGGAAGAAGAAGGAACCTTTGACGTTCTTCCTAAGAAAGAAGTTGCACTTCTTAACAAA…
		S_pneumoniae_GA44511	Reference Dataset	NCBI Blast				408	AAACAACTTCTTGAGGCTGGTGTTCACTTTGGTCACCAAACTCGTCGCTGGAACCCTAAGATGGCTAAATACATCTTCACAGAGCGTAACGGTATCCACGTTATCGATCTTCAACAAACTGTAAAATTAGCTGACCAAGCTTACGAATTTGTTCGTGATGCTGCAGCAAACGATGCTGTCATCTTGTTCGTTGGTACTAAAAAACAAGCTGCTGAAGCAGTTGCTGACGAAGCAACGCGTGCAGGCCAATACTTCATCAACCACCGTTGGTTGGGTGGAACGCTTACCAACTGGGGAACTATCCAAAAACGTATCGCTCGTTTGAAAGAAATCAAACGTATGGAAGAAGAAGGAACCTTTGACGTTCTTCCTAAGAAAGAAGTTGCACTTCTTAACAAA…
		S_pneumoniae_GA47033	Reference Dataset	NCBI Blast				408	AAACAACTTCTTGAGGCTGGTGTTCACTTTGGTCACCAAACTCGTCGCTGGAACCCTAAGATGGCTAAATACATCTTCACAGAACGTAACGGTATCCACGTTATCGATCTTCAACAAACTGTAAAATTAGCTGACCAAGCTTACGAATTTGTTCGTGATGCTGCAGCAAACGATGCTGTCATCTTGTTCGTTGGTACTAAGAAACAAGCTGCTGAAGCAGTTGCTGACGAAGCAACGCGTGCAGGCCAATACTTCATCAACCACCGTTGGTTGGGTGGAACGCTTACCAACTGGGGAACTATCCAAAAACGTATCGCTCGTTTGAAAGAAATCAAACGTATGGAAGAAGAAGGAACCTTTGACGTTCTTCCTAAGAAAGAAGTTGCACTTCTTAACAAA…
		S_pneumoniae_GA47281	Reference Dataset	NCBI Blast				408	AAACAACTTCTTGAGGCTGGTGTTCACTTTGGTCACCAAACTCGTCGCTGGAACCCTAAGATGGCTAAATACATCTTCACAGAGCGTAACGGTATCCACGTTATCGATCTTCAACAAACTGTAAAATTAGCTGACCAAGCTTACGAATTTGTTCGTGATGCTGCAGCAAACGATGCTGTCATCTTGTTCGTTGGTACTAAAAAACAAGCTGCTGAAGCAGTTGCTGACGAAGCAACGCGTGCAGGCCAATACTTCATCAACCACCGTTGGTTGGGTGGAACGCTTACCAACTGGGGAACTATCCAAAAACGTATCGCTCGTTTGAAAGAAATCAAACGTATGGAAGAAGAAGGAACCTTTGACGTTCTTCCTAAGAAAGAAGTTGCACTTCTTAACAAA…
		S_pneumoniae_GA47283	Reference Dataset	NCBI Blast				408	AAACAACTTCTTGAGGCTGGTGTTCACTTTGGTCACCAAACTCGTCGCTGGAACCCTAAGATGGCTAAATACATCTTCACAGAGCGTAACGGTATCCACGTTATCGATCTTCAACAAACTGTAAAATTAGCTGACCAAGCTTACGAATTTGTTCGTGATGCTGCAGCAAACGATGCTGTCATCTTGTTCGTTGGTACTAAAAAACAAGCTGCTGAAGCAGTTGCTGACGAAGCAACGCGTGCAGGCCAATACTTCATCAACCACCGTTGGTTGGGTGGAACGCTTACCAACTGGGGAACTATCCAAAAACGTATCGCTCGTTTGAAAGAAATCAAACGTATGGAAGAAGAAGGAACCTTTGACGTTCTTCCTAAGAAAGAAGTTGCACTTCTTAACAAA…
		S_pneumoniae_GA47360	Reference Dataset	NCBI Blast				408	AAACAACTTCTTGAGTGTGGTGTTCACTTTGGTCACCAAACTCGTCGCTGGAACCCTAAGATGGCTAAATACATCTTCACAGAGCGTAACGGTATCCACGTTATCGATCTTCAACAAACTGTAAAATTAGCTGACCAAGCTTACGAATTTGTTCGTGATGCTGCAGCAAACGATGCTGTCATCTTGTTCGTTGGTACTAAAAAACAAGCTGCTGAAGCAGTTGCTGACGAAGCAACGCGTGCAGGCCAATACTTCATCAACCACCGTTGGTTGGGTGGAACGCTTACCAACTGGGGAACTATCCAAAAACGTATCGCTCGTTTGAAAGAAATCAAACGTATGGAAGAAGAAGGAACCTTTGACGTTCTTCCTAAGAAAGAAGTTGCACTTCTTAACAAA…
		S_pneumoniae_gamPNI0373	Reference Dataset	NCBI Blast				408	AAACAACTTCTTGAGGCTGGTGTTCACTTTGGTCACCAAACTCGTCGCTGGAACCCTAAGATGGCTAAATACATCTTCACAGAGCGTAACGGTATCCACGTTATCGATCTTCAACAAACTGTAAAATTAGCTGACCAAGCTTACGAATTTGTTCGTGATGCTGCAGCAAACGATGCTGTCATCTTGTTCGTTGGTACTAAAAAACAAGCTGCTGAAGCAGTTGCTGACGAAGCAACGCGTGCAGGCCAATACTTCATCAACCACCGTTGGTTGGGTGGAACGCTTACCAACTGGGGAACTATCCAAAAACGTATCGCTCGTTTGAAAGAAATCAAACGTATGGAAGAAGAAGGAACCTTTGACGTTCTTCCTAAGAAAGAAGTTGCACTTCTTAACAAA…
		S_pneumoniae_Hungary19A-6	Reference Dataset	NCBI Blast				408	AAACAACTTCTTGAGGCTGGTGTTCACTTTGGGCACCAAACACGCCGCTGGAATCCTAAGATGGCTAAGTACATCTTCACAGAACGCAACGGAATTCACGTTATTGACCTGCAGCAAACAGTTAAATTAGCTGATCAAGCTTACGACTTTGTTCGCGATGCAGCAGCTAACGATGCGGTTATCTTGTTCGTAGGGACTAAAAAACAAGCTTCAGAAGCTATTAAAGAAGAAGCTGAACGCGCAGGACAATTCTACATTAACCATCGCTGGCTGGGCGGAACTTTGACCAACTGGGACACTATCCAAAAACGTATCGCTCGTTTGAAAGAAATCAAACAAATGGAAGCTGACGGAACGTTTGAAGTGCTTCCTAAGAAAGAAGTGGCCCTTCTTAACAAA…
		S_pneumoniae_INV104	Reference Dataset	NCBI Blast				408	AAACAACTTCTTGAGGCTGGTGTTCACTTCGGTCACCAAACTCGTCGCTGGAATCCTAAGATGGCTAAGTACATCTTCACAGAACGTAACGGAATCCACGTTATCGACTTGCAACAAACTGTAAAAATGGCTGATACAGCTTACGAATTCGTTCGTGAAGCAGCAGCTAACGATGCAGTAATCTTGTTCGTTGGTACTAAAAAACAAGCAGCTGAAGCAGTAGCTGAAGAAGCAACTCGTGCTGGTCAATACTACATCAACCACCGTTGGTTGGGTGGTACTCTTACAAACTGGGATACTATCCAAAAACGTATCGCTCGTTTGAAAGAAATCAAACAAATGGAAGCTGATGGAACTTTCGAAGTTCTTCCTAAGAAAGAAGTTGCACTTCTTAACAAA…
		S_pneumoniae_INV200_genome	Reference Dataset	NCBI Blast				408	AAACAACTTCTTGAGGCTGGTGTTCACTTCGGTCACCAAACTCGTCGCTGGAATCCTAAGATGGCTAAGTACATCTTCACAGAACGTAACGGGATCCACGTTATCGACTTGCAACAAACTGTAAAAATGGCTGATACAGCTTACGAATTCGTTCGTGAAGCAGCAGCTAACGATGCAGTAATCTTGTTCGTTGGTACTAAAAAACAAGCAGCTGAAGCAGTAGCTGAAGAAGCAACTCGTGCTGGTCAATACTACATCAACCACCGTTGGTTGGGTGGTACTCTTACAAACTGGGATACTATCCAAAAACGTATCGCTCGTTTGAAAGAAATCAAACAAATGGAAGCTGATGGAACTTTCGAAGTTCTTCCTAAGAAAGAAGTTGCACTTCTTAACAAA…
		S_pneumoniae_JJA	Reference Dataset	NCBI Blast				408	AAACAACTTCTTGAGGCTGGTGTTCACTTCGGTCACCAAACTCGTCGCTGGAATCCTAAGATGGCTAAGTACATCTTCACAGAACGTAACGGGATCCACGTTATCGACTTGCAACAAACTGTAAAAATGGCTGATACAGCTTACGAATTCGTTCGTGAAGCAGCAGCTAACGATGCAGTAATCTTGTTCGTTGGTACTAAAAAACAAGCAGCTGAAGCAGTAGCTGAAGAAGCAACTCGTGCTGGTCAATACTACATCAACCACCGTTGGTTGGGTGGTACTCTTACAAACTGGGATACTATCCAAAAACGTATCGCTCGTTTGAAAGAAATCAAACAAATGGAAGCTGATGGAATTTTCGAAGTTCTTCCTAAGAAAGAAGTTGCACTTCTTAACAAA…
		S_pneumoniae_NorthCarolina6A-23	Reference Dataset	NCBI Blast				408	AAACAACTTCTTGAGGCTGGTGTTCACTTCGGTCACCAAACTCGTCGCTGGAATCCTAAGATGGCTAAGTACATCTTCACAGAACGTAACGGAATCCACGTTATCGACTTGCAACAAACTGTAAAAATGGCTGATACAGCTTACGAATTCGTTCGTGAAGCAGCAGCTAACGATGCAGTAATCTTGTTCGTTGGTACTAAAAAACAAGCAGCTGAAGCAGTAGCTGAAGAAGCAACTCGTGCTGGTCAATACTACATCAACCACCGTTGGTTGGGTGGTACTCTTACAAACTGGGATACTATCCAAAAACGTATCGCTCGTTTGAAAGAAATCAAACAAATGGAAGCTGATGGAACTTTCGAAGTTCTTCCTAAGAAAGAAGTTGCACTTCTTAACAAA…
		S_pneumoniae_OXC141	Reference Dataset	NCBI Blast				408	AAACAACTTCTTGAGGCTGGTGTTCACTTCGGTCACCAAACTCGTCGCTGGAATCCTAAGATGGCTAAGTACATCTTCACAGAACGTAACGGAATCCACGTTATCGACTTGCAACAAACTGTAAAAATGGCTGATACAGCTTACGAATTCGTTCGTGAAGCAGCAGCTAACGATGCAGTAATCTTGTTCGTTGGTACTAAAAAACAAGCAGCTGAAGCAGTAGCTGAAGAAGCAACTCGTGCTGGTCAATACTACATCAACCACCGTTGGTTGGGTGGTACTCTTACAAACTGGGATACTATCCAAAAACGTATCGCTCGTTTGAAAGAAATCAAACAAATGGAAGCTGATGGAACTTTCGAAGTTCTTCCTAAGAAAGAAGTTGCACTTCTTAACAAA…
		S_pneumoniae_P1031	Reference Dataset	NCBI Blast				408	AAACAACTTCTTGAGGCTGGTGTTCACTTCGGTCACCAAACTCGTCGCTGGAATCCTAAGATGGCTAAGTACATCTTCACAGAACGTAACGGAATCCACGTTATCGACTTGCAACAAACTGTAAAAATGGCTGATACAGCTTACGAATTCGTTCGTGAAGCAGCAGCTAACGATGCAGTAATCTTGTTCGTTGGTACTAAAAAACAAGCAGCTGAAGCAGTAGCTGAAGAAGCAACTCGTGCTGGTCAATACTACATCAACCACCGTTGGTTGGGTGGTACTCTTACAAACTGGGATACTATCCAAAAACGTATCGCTCGTTTGAAAGAAATCAAACAAATGGAAGCTGATGGAACTTTCGAAGTTCTTCCTAAGAAAGAAGTTGCACTTCTTAACAAA…
		S_pneumoniae_R6	Reference Dataset	NCBI Blast				408	AAACAACTTCTTGAGGCTGGTGTTCACTTCGGTCACCAAACTCGTCGCTGGAATCCTAAGATGGCTAAGTACATCTTCACAGAACGTAACGGAATCCACGTTATCGACTTGCAACAAACTGTAAAAATGGCTGATACAGCTTACGAATTCGTTCGTGAAGCAGCAGCTAACGATGCAGTAATCTTGTTCGTTGGTACTAAAAAACAAGCAGCTGAAGCAGTCGCTGAAGAAGCTACTCGTGCTGGTCAATACTACATCAACCACCGTTGGTTGGGTGGTACTCTTACAAACTGGGATACTATCCAAAAACGTATCGCTCGTTTGAAAGAAATCAAACAAATGGAAGCTGATGGAACTTTCGAAGTTCTTCCTAAGAAAGAAGTTGCACTTCTTAACAAA…
		S_pneumoniae_SPN032672	Reference Dataset	NCBI Blast				408	AAACAACTTCTTGAGGCTGGTGTTCACTTCGGTCACCAAACTCGTCGCTGGAATCCTAAGATGGCTAAGTACATCTTCACAGAACGTAACGGAATCCACGTTATCGACTTGCAACAAACTGTAAAAATGGCTGATACAGCTTACGAATTCGTTCGTGAAGCAGCAGCTAACGATGCAGTAATCTTGTTCGTTGGTACTAAAAAACAAGCAGCTGAAGCAGTAGCTGAAGAAGCAACTCGTGCTGGTCAATACTACATCAACCACCGTTGGTTGGGTGGTACTCTTACAAACTGGGATACTATCCAAAAACGTATCGCTCGTTTGAAAGAAATCAAACAAATGGAAGCTGATGGAACTTTCGAAGTTCTTCCTAAGAAAGAAGTTGCACTTCTTAACAAA…
		S_pneumoniae_SPN033038	Reference Dataset	NCBI Blast				408	AAACAACTTCTTGAGGCTGGTGTTCACTTCGGTCACCAAACTCGTCGCTGGAATCCTAAGATGGCTAAGTACATCTTCACAGAACGTAACGGAATCCACGTTATCGACTTGCAACAAACTGTAAAAATGGCTGATACAGCTTACGAATTCGTTCGTGAAGCAGCAGCTAACGATGCAGTAATCTTGTTCGTTGGTACTAAAAAACAAGCAGCTGAAGCAGTAGCTGAAGAAGCAACTCGTGCTGGTCAATACTACATCAACCACCGTTGGTTGGGTGGTACTCTTACAAACTGGGATACTATCCAAAAACGTATCGCTCGTTTGAAAGAAATCAAACAAATGGAAGCTGATGGAACTTTCGAAGTTCTTCCTAAGAAAGAAGTTGCACTTCTTAACAAA…
		S_pneumoniae_SPN034156	Reference Dataset	NCBI Blast				408	AAACAACTTCTTGAGGCTGGTGTTCACTTTGGTCACCAAACTCGTCGCTGGAACCCTAAGATGGCTAAGTACATCTTCACTGAGCGTAATGGCATCCACGTAATCGACTTGCAGCAAACTGTAAAGTATGCTGACCAAGCTTACGATTTTATGCGTGATGCTGCTGCTAACGATGCAGTTATCCTCTTCGTTGGTACTAAAAAGCAAGCTGCTGACGCTGTCAAAGAAGAAGCAGAACGTTCAGGTCAATACTTCATCAACCACCGTTGGTTGGGTGGAACTCTTACAAACTGGTCTACTATCCAAAAACGTGTAGCTCGTTTGAAAGAAATCAAACGCATGGAAGAAGACGGAACTTTCGAAGTTCTTCCTAAGAAAGAAGTCGCTCTTCTCAACAAA…
		S_pneumoniae_SPN034183	Reference Dataset	NCBI Blast				408	AAACAACTTCTTGAGGCTGGTGTTCACTTTGGTCACCAAACTCGTCGCTGGAACCCTAAGATGGCTAAATACATCTTCACTGAGCGTAACGGTATCCACGTAATCGACTTGCAGCAAACTGTAAAGTATGCTGACCAAGCTTACGACTTTATGCGTGATGCTGCTGCTAATGATGCAGTTATCCTCTTCGTTGGTACTAAAAAGCAAGCTGCTGACGCTGTCAAAGAAGAAGCAGAACGTTCAGGTCAATACTTCATCAACCACCGTTGGTTGGGTGGAACGCTTACAAACTGGTCTACTATCCAAAAACGTGTAGCTCGTTTGAAAGAAATCAAACGCATGGAAGAAGACGGAACTTTCGAAGTTCTTCCTAAGAAAGAAGTCGCTCTTCTCAACAAA…
		S_pneumoniae_SPN994038	Reference Dataset	NCBI Blast				408	AAACAACTTCTTGAGGCTGGTGTTCACTTTGGTCACCAAACTCGTCGCTGGAACCCTAAGATGGCTAAATACATCTTCACTGAGCGTAACGGTATCCACGTAATCGACTTGCAGCAAACTGTAAAGTATGCTGACCAAGCTTACGACTTTATGCGTGATGCTGCTGCTAACGATGCAGTTATCCTCTTCGTTGGTACTAAGAAGCAAGCTGCTGACGCTGTCAAAGAAGAAGCAGAACGTTCAGGTCAATACTTCATCAACCACCGTTGGTTGGGTGGAACTCTTACAAACTGGTCTACTATCCAAAAACGTGTAGCTCGTTTGAAAGAAATCAAACGCATGGAAGAAGACGGAACTTTCGAAGTTCTTCCTAAGAAAGAAGTCGCTCTTCTCAACAAA…
		S_pneumoniae_SPN994039	Reference Dataset	NCBI Blast				408	AAACAACTTCTTGAGGCTGGTGTTCACTTTGGTCACCAAACTCGTCGCTGGAACCCTAAGATGGCTAAGTACATCTTCACTGAGCGTAACGGTATCCACGTAATCGACTTGCAGCAAACTGTAAAGTATGCTGACCAAGCTTACGACTTTATGCGTGATGCTGCTGCTAACGATGCAGTTATCCTCTTCGTTGGTACTAAGAAGCAAGCTGCTGACGCTGTCAAAGAAGAAGCAGAACGTTCAGGTCAATACTTCATCAACCACCGTTGGTTGGGTGGAACTCTTACAAACTGGTCTACTATCCAAAAACGTGTAGCTCGTTTGAAAGAAATCAAACGCATGGAAGAAGACGGAACTTTCGAAGTTCTTCCTAAGAAAGAAGTCGCTCTTCTCAACAAA…
		S_pneumoniae_SPNA45	Reference Dataset	NCBI Blast				408	AAACAACTTCTTGAGGCTGGTGTTCACTTTGGTCACCAAACTCGTCGCTGGAATCCTAAGATGGCTAAGTACATCTTCACTGAACGTAACGGTATCCACGTAATCGACTTGCAGCAAACTGTAAAGTATGCTGACCAAGCTTATGACTTTATGCGTGACGCTGCTGCTAACGATGCAGTTATCCTCTTCGTTGGTACTAAAAAGCAAGCTGCTGACGCTGTCAAAGAAGAAGCAGAACGTTCAGGTCAATACTTCATCAACCACCGTTGGTTGGGTGGAACTCTTACAAACTGGTCTACTATCCAAAAACGTGTAGCTCGTTTGAAAGAAATCAAACGCATGGAAGAAGACGGAACTTTCGAAGTTCTTCCTAAGAAAGAAGTCGCTCTTCTCAACAAA…
		S_pneumoniae_ST556	Reference Dataset	NCBI Blast				408	AAACAACTTCTTGAGGCTGGTGTTCACTTTGGTCACCAAACTCGTCGCTGGAACCCTAAGATGGCTAAATACATCTTCACTGAGCGTAACGGTATCCACGTAATCGACTTGCAGCAAACTGTAAAGTATGCTGACCAAGCTTACGACTTTATGCGTGATGCTGCTGCTAACGATGCAGTTATCCTCTTCGTTGGTACTAAGAAGCAAGCTGCTGACGCTGTCAAAGAAGAAGCAGAACGTTCAGGTCAATACTTCATCAACCACCGTTGGTTGGGTGGAACTCTTACAAACTGGTCTACTATCCAAAAACGTGTAGCTCGTTTGAAAGAAATCAAACGCATGGAAGAAGACGGAACTTTCGAAGTTCTTCCTAAGAAAGAAGTCGCTCTTCTCAACAAA…
		S_pneumoniae_strain_SMRU1923	Reference Dataset	NCBI Blast				408	AAACAACTTCTTGAGGCTGGTGTTCACTTTGGTCACCAAACTCGTCGCTGGAACCCTAAGATGGCTAAGTACATCTTCACTGAGCGTAATGGCATCCACGTAATCGACTTGCAGCAAACTGTAAAGTATGCTGACCAAGCTTACGATTTTATGCGTGATGCTGCTGCTAACGATGCAGTTATCCTCTTCGTTGGTACTAAAAAGCAAGCTGCTGACGCTGTCAAAGAAGAAGCAGAACGTTCAGGTCAATACTTCATCAACCACCGTTGGTTGGGTGGAACTCTTACAAACTGGTCTACTATCCAAAAACGTGTAGCTCGTTTGAAAGAAATCAAACGCATGGAAGAAGACGGAACTTTCGAAGTTCTTCCTAAGAAAGAAGTCGCTCTTCTCAACAAA…
		S_pneumoniae_Taiwan19F-14	Reference Dataset	NCBI Blast				408	AAACAACTTCTTGAGGCTGGTGTTCACTTTGGTCACCAAACTCGTCGCTGGAACCCTAAGATGGCTAAGTACATCTTCACTGAGCGTAATGGCATCCACGTAATCGACTTGCAGCAAACTGTAAAGTATGCTGACCAAGCTTACGATTTTATGCGTGATGCTGCTGCTAACGATGCAGTTATCCTCTTCGTTGGTACTAAAAAGCAAGCTGCTGACGCTGTCAAAGAAGAAGCAGAACGTTCAGGTCAATACTTCATCAACCACCGTTGGTTGGGTGGAACTCTTACAAACTGGTCTACTATCCAAAAACGTGTAGCTCGTTTGAAAGAAATCAAACGCATGGAAGAAGACGGAACTTTCGAAGTTCTTCCTAAGAAAGAAGTCGCTCTTCTCAACAAA…
		S_pneumoniae_TCH8431/19A	Reference Dataset	NCBI Blast				408	AAACAACTTCTTGAGGCTGGTGTTCACTTTGGTCACCAAACTCGTCGCTGGAACCCTAAGATGGCTAAGTACATCTTCACTGAGCGTAATGGCATCCACGTAATCGACTTGCAGCAAACTGTAAAGTATGCTGACCAAGCTTACGACTTTATGCGTGATGCCGCTGCTAACGATGCAGTTATCCTCTTCGTTGGTACTAAAAAGCAAGCTGCTGACGCTGTCAAAGAAGAAGCAGAACGTTCAGGTCAATACTTCATCAACCACCGTTGGTTGGGTGGAACTCTTACAAACTGGTCTACTATCCAAAAACGTGTAGCTCGTTTGAAAGAAATCAAACGCATGGAAGAAGACGGAACTTTCGAAGTTCTTCCTAAGAAAGAAGTCGCTCTTCTCAACAAA…
		S_pneumoniae_TIGR4	Reference Dataset	NCBI Blast				408	AAACAACTTCTTGAGGCTGGTGTTCACTTTGGTCACCAAACTCGTCGCTGGAACCCTAAGATGGCTAAATACATCTTCACTGAGCGTAACGGTATCCACGTAATCGACTTGCAGCAAACTGTAAAGTATGCTGACCAAGCTTACGACTTTATGCGTGATGCTGCTGCTAATGATGCAGTTATCCTCTTCGTTGGTACTAAAAAGCAAGCTGCTGACGCTGTCAAAGAAGAAGCAGAACGTTCAGGTCAATACTTCATCAACCACCGTTGGTTGGGTGGAACGCTTACAAACTGGTCTACTATCCAAAAACGTGTAGCTCGTTTGAAAGAAATCAAACGCATGGAAGAAGACGGAACTTTCGAAGTTCTTCCTAAGAAAGAAGTCGCTCTTCTCAACAAA…
		S_porci_DSM_23759	Reference Dataset	NCBI Blast				408	AAACAACTTCTTGAGGCTGGTGTTCACTTTGGTCACCAAACTCGTCGCTGGAACCCTAAGATGGCTAAGTACATCTTCACTGAGCGTAATGGCATCCACGTAATCGACTTGCAGCAAACTGTAAAGTATGCTGACCAAGCTTACGATTTTATGCGTGATGCTGCTGCTAACGATGCAGTTATCCTCTTCGTTGGTACTAAAAAGCAAGCTGCTGACGCTGTCAAAGAAGAAGCAGAACGTTCAGGTCAATACTTCATCAACCACCGTTGGTTGGGTGGAACTCTTACAAACTGGTCTACTATCCAAAAACGTGTAGCTCGTTTGAAAGAAATCAAACGCATGGAAGAAGACGGAACTTTCGAAGTTCTTCCTAAGAAAGAAGTCGCTCTTCTCAACAAA…
		S_porcinus_str._Jelinkova_176	Reference Dataset	NCBI Blast				408	AAACAACTTCTTGAGGCTGGTGTTCACTTTGGTCACCAAACTCGTCGCTGGAACCCTAAGATGGCTAAGTACATCTTCACTGAGCGTAATGGCATCCACGTAATCGACTTGCAGCAAACTGTAAAGTATGCTGACCAAGCTTACGATTTTATGCGTGATGCTGCTGCTAACGATGCAGTTATCCTCTTCGTTGGTACTAAAAAGCAAGCTGCTGACGCTGTCAAAGAAGAAGCAGAACGTTCAGGTCAATACTTCATCAACCACCGTTGGTTGGGTGGAACTCTTACAAACTGGTCTACTATCCAAAAACGTGTAGCTCGTTTGAAAGAAATCAAACGCATGGAAGAAGACGGAACTTTCGAAGTTCTTCCTAAGAAAGAAGTCGCTCTTCTCAACAAA…
		S_pseudopneumoniae_1321	Reference Dataset	NCBI Blast				408	AAACAACTTCTTGAGGCTGGTGTTCACTTTGGTCACCAAACTCGTCGCTGGAACCCTAAGATGGCTAAGTACATCTTCACTGAACGTAACGGTATCCACGTAATCGACTTGCAGCAAACTGTAAAGTATGCTGACCAAGCTTACGACTTTATGCGTGATGCTGCTGCTAACGATGCAGTTATCCTCTTCGTTGGTACTAAGAAGCAAGCTGCTGACGCTGTCAAAGAAGAAGCAGAACGTTCAGGTCAATACTTCATCAACCACCGTTGGTTGGGTGGAACTCTTACAAACTGGTCTACTATCCAAAAACGTGTAGCTCGTTTGAAAGAAATCAAACGCATGGAAGAAGACAGAACTTTCGAAGTTCTTCCTAAGAAAGAAGTCGCTCTTCTCAACAAA…
		S_pseudopneumoniae_22725	Reference Dataset	NCBI Blast				408	AAACAACTTCTTGAGGCTGGTGTTCACTTTGGTCACCAAACTCGTCGCTGGAATCCTAAGATGGCTAAGTACATCTTCACTGAGCGTAATGGTATCCACGTAATCGACTTGCAGCAAACTGTAAAGTATGCTGACCAAGCTTACGATTTTATGCGTGATGCTGCTGCTAACGATGCAGTTATCCTCTTCGTTGGTACTAAGAAGCAAGCTGCTGACGCTGTCAAAGAAGAAGCAGAACGTTCAGGTCAATACTTCATCAACCACCGTTGGTTGGGTGGAACTCTTACAAACTGGTCTACTATCCAAAAACGTGTGGCTCGTTTGAAAGAAATCAAACGTATGGAAGAAGACGGAACTTTCGAAGTTCTTCCTAAGAAAGAAGTCGCTCTTCTCAACAAA…
		S_pseudopneumoniae_276-03	Reference Dataset	NCBI Blast				408	AAACAACTTCTTGAGGCTGGTGTTCACTTTGGTCACCAAACTCGTCGCTGGAACCCTAAGATGGCTAAGTACATCTTTACTGAGCGTAATGGTATCCACGTAATCGACTTGCAGCAAACTGTAAAGTATGCTGACCAAGCTTACGACTTTATGCGTGATGCTGCTGCTAACGATGCAGTTATCCTCTTCGTTGGTACTAAAAAGCAAGCTGCTGACGCTGTCAAAGAAGAAGCAGAACGTTCAGGTCAATACTTCATCAACCACCGTTGGTTGGGTGGAACTCTTACAAACTGGTCTACTATCCAAAAACGTGTAGCTCGTTTGAAAGAAATCAAACGCATGGAAGAAGACGGAACTTTCGAAGTTCTTCCTAAGAAAGAAGTCGCTCTTCTCAACAAA…
		S_pseudopneumoniae_338-14	Reference Dataset	NCBI Blast				408	AAACAACTTCTTGAGGCTGGTGTTCACTTTGGTCACCAAACTCGTCGCTGGAACCCTAAGATGGCTAAATACATCTTCACTGAGCGTAACGGTATCCACGTAATCGACTTGCAGCAAACTGTAAAGTATGCTGACCAAGCTTACGACTTTATGCGTGATGCTGCTGCTAACGATGCAGTTATCCTCTTCGTTGGTACTAAGAAGCAAGCTGCTGACGCTGTCAAAGAAGAAGCAGAACGTTCAGGTCAATACTTCATCAACCACCGTTGGTTGGGTGGAACTCTTACAAACTGGTCTACTATCCAAAAACGTGTAGCTCGTTTGAAAGAAATCAAACGCATGGAAGAAGACGGAACTTTCGAAGTTCTTCCTAAGAAAGAAGTCGCTCTTCTCAACAAA…
		S_pseudopneumoniae_5247	Reference Dataset	NCBI Blast				408	AAACAACTTCTTGAGGCTGGTGTTCACTTTGGTCACCAAACTCGTCGCTGGAACCCTAAGATGGCTAAATACATCTTCACTGAGCGTAACGGTATCCACGTAATCGACTTGCAGCAAACTGTAAAGTATGCTGACCAAGCTTACGACTTTATGCGTGATGCTGCTGCTAATGATGCAGTTATCCTCTTCGTTGGTACTAAAAAGCAAGCTGCTGACGCTGTCAAAGAAGAAGCAGAACGTTCAGGTCAATACTTCATCAACCACCGTTGGTTGGGTGGAACGCTTACAAACTGGTCTACTATCCAAAAACGTGTAGCTCGTTTGAAAGAAATCAAACGCATGGAAGAAGACGGAACTTTCGAAGTTCTTCCTAAGAAAGAAGTCGCTCTTCTCAACAAA…
		S_pseudopneumoniae_61-14_61	Reference Dataset	NCBI Blast				408	AAACAACTTCTTGAGGCTGGTGTTCACTTTGGTCACCAAACTCGTCGCTGGAACCCTAAGATGGCTAAATACATCTTCACTGAGCGTAACGGTATCCACGTAATCGACTTGCAGCAAACTGTAAAGTATGCTGACCAAGCTTACGACTTTATGCGTGATGCTGCTGCTAACGATGCAGTTATCCTCTTCGTTGGTACTAAAAAGCAAGCTGCTGATGCTGTCAAAGAAGAAGCAGAACGTTCAGGTCAATACTTCATCAACCACCGTTGGTTGGGTGGAACTCTTACAAACTGGTCTACTATCCAAAAACGTGTAGCTCGTTTGAAAGAAATCAAACGCATGGAAGAAGACGGAACCTTCGAAGTTCTTCCTAAGAAAGAAGTCGCTCTTCTCAACAAA…
		S_pseudopneumoniae_ATCC_BAA-960	Reference Dataset	NCBI Blast				408	AAACAACTTCTTGAGGCTGGTGTTCACTTTGGTCACCAAACTCGTCGCTGGAACCCTAAGATGGCTAAGTACATCTTCACTGAGCGTAATGGCATCCACGTAATCGACTTGCAGCAAACTGTAAAGTATGCTGACCAAGCTTACGACTTTATGCGTGATGCCGCTGCTAACGATGCAGTTATCCTCTTCGTTGGTACTAAAAAGCAAGCTGCTGACGCTGTCAAAGAAGAAGCAGAACGTTCAGGTCAATACTTCATCAACCACCGTTGGTTGGGTGGAACTCTTACAAACTGGTCTACTATCCAAAAACGTGTAGCTCGTTTGAAAGAAATCAAACGCATGGAAGAAGACGGAACTTTCGAAGTTCTTCCTAAGAAAGAAGTCGCTCTTCTCAACAAA…
		S_pseudopneumoniae_IS7493	Reference Dataset	NCBI Blast				408	AAACAACTTCTTGAGGCTGGTGTTCACTTTGGTCACCAAACTCGTCGCTGGAACCCTAAGATGGCTAAGTACATCTTCACTGAACGTAACGGTATCCACGTAATCGACTTGCAGCAAACTGTAAAGTATGCTGACCAAGCTTACGACTTTATGCGTGATGCTGCTGCTAACGATGCAGTTATCCTCTTCGTTGGTACTAAAAAGCAAGCTGCTGACGCTGTCAAAGAAGAAGCAGAACGTTCAGGTCAATACTTCATCAACCACCGTTGGTTGGGTGGAACTCTTACAAACTGGTCTACTATCCAAAAACGTGTAGCTCGTTTGAAAGAAATCAAACGCATGGAAGAAGACGGAACTTTCGAAGTTCTTCCTAAGAAAGAAGTCGCTCTTCTCAACAAA…
		S_pseudopneumoniae_SK674	Reference Dataset	NCBI Blast				408	AAACAATTGCTTGAGGCTGGTGTTCACTTCGGTCACCAAACTCGTCGCTGGAACCCTAAGATGGCTAAGTACATCTTCACCGAACGTAACGGTATCCACGTTATCGACTTGCAACAAACCGTTAAATTGGCAGACCAAGCTTACGAATTCGTTCGTGATGCTGCAGCTAACGATGCTGTTATCCTCTTTGTCGGTACTAAGAAACAAGCTGCTGAAGCTATCGCTGAAGAAGCTACTCGTGCTGGTCAATTCTACATCAACCACCGTTGGTTGGGTGGTACCCTTACTAACTGGGATACTATCCAAAAGCGTATCCGTCGTTTGAAAGAAATCAAACAAATGGAAGCTGACGGTACTTTCGAAGTCCTTCCTAAGAAGGAAGTTGCCCTGCTTAACAAG…
		S_pseudoporcinus_LQ_940-04	Reference Dataset	NCBI Blast				408	AAACAATTGCTTGAGGCTGGTGTTCACTTCGGTCACCAAACTCGTCGCTGGAACCCTAAGATGGCTAAGTACATCTTCACCGAACGTAACGGTATCCACGTTATCGACTTGCAACAAACCGTTAAATTGGCAGACCAAGCTTACGAATTCGTTCGTGATGCTGCAGCTAACGATGCTGTTATCCTCTTTGTCGGTACTAAGAAACAAGCTGCTGAAGCTATCGCTGAAGAAGCTACTCGTGCTGGTCAATTCTACATCAACCACCGTTGGTTGGGTGGTACCCTTACTAACTGGGATACTATCCAAAAGCGTATCCGTCGTTTGAAAGAAATCAAACAAATGGAAGCTGACGGTACTTTCGAAGTCCTTCCTAAGAAGGAAGTTGCCCTGCTTAACAAG…
		S_pseudoporcinus_SPIN_20026	Reference Dataset	NCBI Blast				408	AAACAATTGCTTGAGGCTGGTGTTCACTTCGGTCACCAAACTCGTCGCTGGAACCCTAAGATGGCTAAGTACATCTTCACCGAACGTAACGGTATCCACGTTATCGACTTGCAACAAACCGTTAAATTGGCAGACCAAGCTTACGAATTCGTTCGTGATGCTGCAGCTAACGATGCTGTTATCCTCTTTGTCGGTACTAAGAAACAAGCTGCTGAAGCTATCGCTGAAGAAGCTACTCGTGCTGGTCAATTCTACATCAACCACCGTTGGTTGGGTGGTACCCTTACTAACTGGGATACTATCCAAAAGCGTATCCGTCGTTTGAAAGAAATCAAACAAATGGAAGCTGACGGTACTTTCGAAGTCCTTCCTAAGAAGGAAGTTGCCCTGCTTAACAAG…
		S_pseudoporcinus_SPIN20026	Reference Dataset	NCBI Blast				408	AAACAATTGCTTGAGGCTGGTGTTCACTTCGGTCACCAAACTCGTCGCTGGAACCCTAAGATGGCTAAGTACATCTTCACCGAACGTAACGGTATCCACGTTATCGACTTGCAACAAACCGTTAAATTGGCAGACCAAGCTTACGAATTCGTTCGTGATGCTGCAGCTAACGATGCTGTTATCCTCTTTGTCGGTACTAAGAAACAAGCTGCTGAAGCTATCGCTGAAGAAGCTACTCGTGCTGGTCAATTCTACATCAACCACCGTTGGTTGGGTGGTACCCTTACTAACTGGGATACTATCCAAAAGCGTATCCGTCGTTTGAAAGAAATCAAACAAATGGAAGCTGACGGTACTTTCGAAGTCCTTCCTAAGAAGGAAGTTGCCCTGCTTAACAAG…
		S_pyogenes_A20	Reference Dataset	NCBI Blast				408	AAACAATTGCTTGAGGCTGGTGTTCACTTCGGTCACCAAACTCGTCGCTGGAACCCTAAGATGGCTAAGTACATCTTCACCGAACGTAACGGTATCCACGTTATCGACTTGCAACAAACCGTTAAATTGGCAGACCAAGCTTACGAATTCGTTCGTGATGCTGCAGCTAACGATGCTGTTATCCTCTTTGTCGGTACTAAGAAACAAGCTGCTGAAGCTATCGCTGAAGAAGCTACTCGTGCTGGTCAATTCTACATCAACCACCGTTGGTTGGGTGGTACCCTTACTAACTGGGATACTATCCAAAAGCGTATCCGTCGTTTGAAAGAAATCAAACAAATGGAAGCTGACGGTACTTTCGAAGTCCTTCCTAAGAAGGAAGTTGCCCTGCTTAACAAG…
		S_pyogenes_Alab49	Reference Dataset	NCBI Blast				408	AAACAATTGCTTGAGGCTGGTGTTCACTTCGGTCACCAAACTCGTCGCTGGAACCCTAAGATGGCTAAGTACATCTTCACCGAACGTAACGGTATCCACGTTATCGACTTGCAACAAACCGTTAAATTGGCAGACCAAGCTTACGAATTCGTTCGTGATGCTGCAGCTAACGATGCTGTTATCCTCTTTGTCGGTACTAAGAAACAAGCTGCTGAAGCTATCGCTGAAGAAGCTACTCGTGCTGGTCAATTCTACATCAACCACCGTTGGTTGGGTGGTACCCTTACTAACTGGGATACTATCCAAAAGCGTATCCGTCGTTTGAAAGAAATCAAACAAATGGAAGCTGACGGTACTTTCGAAGTCCTTCCTAAGAAGGAAGTTGCCCTGCTTAACAAG…
		S_pyogenes_ATCC_10782	Reference Dataset	NCBI Blast				408	AAACAATTGCTTGAGGCTGGTGTTCACTTCGGTCACCAAACTCGTCGCTGGAACCCTAAGATGGCTAAGTACATCTTCACCGAACGTAACGGTATCCACGTTATCGACTTGCAACAAACCGTTAAATTGGCAGACCAAGCTTACGAATTCGTTCGTGATGCTGCAGCTAACGATGCTGTTATCCTCTTTGTCGGTACTAAGAAACAAGCTGCTGAAGCTATCGCTGAAGAAGCTACTCGTGCTGGTCAATTCTACATCAACCACCGTTGGTTGGGTGGTACCCTTACTAACTGGGATACTATCCAAAAGCGTATCCGTCGTTTGAAAGAAATCAAACAAATGGAAGCTGACGGTACTTTCGAAGTCCTTCCTAAGAAGGAAGTTGCCCTGCTTAACAAG…
		S_pyogenes_GA03455	Reference Dataset	NCBI Blast				408	AAACAATTGCTTGAGGCTGGTGTTCACTTCGGTCACCAAACTCGTCGCTGGAACCCTAAGATGGCTAAGTACATCTTCACCGAACGTAACGGTATCCACGTTATCGACTTGCAACAAACCGTTAAATTGGCAGACCAAGCTTACGAATTCGTTCGTGATGCTGCAGCTAACGATGCTGTTATCCTCTTTGTCGGTACTAAGAAACAAGCTGCTGAAGCTATCGCTGAAGAAGCTACTCGTGCTGGTCAATTCTACATCAACCACCGTTGGTTGGGTGGTACCCTTACTAACTGGGATACTATCCAAAAGCGTATCCGTCGTTTGAAAGAAATCAAACAAATGGAAGCTGACGGTACTTTCGAAGTCCTTCCTAAGAAGGAAGTTGCCCTGCTTAACAAG…
		S_pyogenes_GA03747	Reference Dataset	NCBI Blast				408	AAACAATTGCTTGAGGCTGGTGTTCACTTCGGTCACCAAACTCGTCGCTGGAACCCTAAGATGGCTAAGTACATCTTCACCGAACGTAACGGTATCCACGTTATCGACTTGCAACAAACCGTTAAATTGGCAGACCAAGCTTACGAATTCGTTCGTGATGCTGCAGCTAACGATGCTGTTATCCTCTTTGTCGGTACTAAGAAACAAGCTGCTGAAGCTATCGCTGAAGAAGCTACTCGTGCTGGTCAATTCTACATCAACCACCGTTGGTTGGGTGGTACCCTTACTAACTGGGATACTATCCAAAAGCGTATCCGTCGTTTGAAAGAAATCAAACAAATGGAAGCTGACGGTACTTTCGAAGTCCTTCCTAAGAAGGAAGTTGCCCTGCTTAACAAG…
		S_pyogenes_GA03799	Reference Dataset	NCBI Blast				408	AAACAATTGCTTGAGGCTGGTGTTCACTTCGGTCACCAAACTCGTCGCTGGAACCCTAAGATGGCTAAGTACATCTTCACCGAACGTAACGGTATCCACGTTATCGACTTGCAACAAACCGTTAAATTGGCAGACCAAGCTTACGAATTCGTTCGTGATGCTGCAGCTAACGATGCTGTTATCCTCTTTGTCGGTACTAAGAAACAAGCTGCTGAAGCTATCGCTGAAGAAGCTACTCGTGCTGGTCAATTCTACATCAACCACCGTTGGTTGGGTGGTACCCTTACTAACTGGGATACTATCCAAAAGCGTATCCGTCGTTTGAAAGAAATCAAACAAATGGAAGCTGACGGTACTTTCGAAGTCCTTCCTAAGAAGGAAGTTGCCCTGCTTAACAAG…
		S_pyogenes_GA03805	Reference Dataset	NCBI Blast				408	AAACAATTGCTTGAGGCTGGTGTTCACTTCGGTCACCAAACTCGTCGCTGGAACCCTAAGATGGCTAAGTACATCTTCACCGAACGTAACGGTATCCACGTTATCGACTTGCAACAAACCGTTAAATTGGCAGACCAAGCTTACGAATTCGTTCGTGATGCTGCAGCTAACGATGCTGTTATCCTCTTTGTCGGTACTAAGAAACAAGCTGCTGAAGCTATCGCTGAAGAAGCTACTCGTGCTGGTCAATTCTACATCAACCACCGTTGGTTGGGTGGTACCCTTACTAACTGGGATACTATCCAAAAGCGTATCCGTCGTTTGAAAGAAATCAAACAAATGGAAGCTGACGGTACTTTCGAAGTCCTTCCTAAGAAGGAAGTTGCCCTGCTTAACAAG…
		S_pyogenes_GA06023	Reference Dataset	NCBI Blast				408	AAACAATTGCTTGAGGCTGGTGTTCACTTCGGTCACCAAACTCGTCGCTGGAACCCTAAGATGGCTAAGTACATCTTCACCGAACGTAACGGTATCCACGTTATCGACTTGCAACAAACCGTTAAATTGGCAGACCAAGCTTACGAATTCGTTCGTGATGCTGCAGCTAACGATGCTGTTATCCTCTTTGTCGGTACTAAGAAACAAGCTGCTGAAGCTATCGCTGAAGAAGCTACTCGTGCTGGTCAATTCTACATCAACCACCGTTGGTTGGGTGGTACCCTTACTAACTGGGATACTATCCAAAAGCGTATCCGTCGTTTGAAAGAAATCAAACAAATGGAAGCTGACGGTACTTTCGAAGTCCTTCCTAAGAAGGAAGTTGCCCTGCTTAACAAG…
		S_pyogenes_GA16797	Reference Dataset	NCBI Blast				408	AAACAATTGCTTGAGGCTGGTGTTCACTTCGGTCACCAAACTCGTCGCTGGAACCCTAAGATGGCTAAGTACATCTTCACCGAACGTAACGGTATCCACGTTATCGACTTGCAACAAACCGTTAAATTGGCAGACCAAGCTTACGAATTCGTTCGTGATGCTGCAGCTAACGATGCTGTTATCCTCTTTGTCGGTACTAAGAAACAAGCTGCTGAAGCTATCGCTGAAGAAGCTACTCGTGCTGGTCAATTCTACATCAACCACCGTTGGTTGGGTGGTACCCTTACTAACTGGGATACTATCCAAAAGCGTATCCGTCGTTTGAAAGAAATCAAACAAATGGAAGCTGACGGTACTTTCGAAGTCCTTCCTAAGAAGGAAGTTGCCCTGCTTAACAAG…
		S_pyogenes_GA19681	Reference Dataset	NCBI Blast				408	AAACAATTGCTTGAGGCTGGTGTTCACTTCGGTCACCAAACTCGTCGCTGGAACCCTAAGATGGCTAAGTACATCTTCACCGAACGTAACGGTATCCACGTTATCGACTTGCAACAAACCGTTAAATTGGCAGACCAAGCTTACGAATTCGTTCGTGATGCTGCAGCTAACGATGCTGTTATCCTCTTTGTCGGTACTAAGAAACAAGCTGCTGAAGCTATCGCTGAAGAAGCTACTCGTGCTGGTCAATTCTACATCAACCACCGTTGGTTGGGTGGTACCCTTACTAACTGGGATACTATCCAAAAGCGTATCCGTCGTTTGAAAGAAATCAAACAAATGGAAGCTGACGGTACTTTCGAAGTCCTTCCTAAGAAGGAAGTTGCCCTGCTTAACAAG…
		S_pyogenes_GA19700	Reference Dataset	NCBI Blast				408	AAACAATTACTTGAGGCTGGTGTTCACTTTGGACACCAAACTCGTCGCTGGAACCCTAAGATGGCCAAATACATCTTTACCGAACGTAACGGGATCCACGTTATCGACCTGCAACAAACGGTTAAGTTGGCTGATCAAGCTTACGAATTCGTTCGTGATGCTGCTGCTAATGATGCGGTTATCCTCTTTGTAGGAACTAAGAAACAGGCTGCAGAAGCTATCGCTGAAGAAGCTAGCCGTGCTGGTCAATTCTACATCAACCACCGTTGGTTGGGTGGTACTCTTACAAACTGGGACACTATCCAAAAGCGTATCCGCCGTTTGAAAGAAATCAAGCAAATGGAAGCTGATGGAACTTTCGAAGTGCTTCCTAAGAAAGAAGTTGCCCTTCTAAACAAG…
		S_pyogenes_GA19702	Reference Dataset	NCBI Blast				408	AAACAATTACTTGAGGCTGGTGTTCACTTTGGACACCAAACTCGTCGCTGGAACCCTAAGATGGCCAAATACATCTTTACCGAACGTAACGGGATCCACGTTATCGACCTGCAACAAACGGTTAAGTTGGCTGATCAAGCTTACGAATTCGTTCGTGATGCTGCTGCTAATGATGCGGTTATCCTCTTTGTAGGAACTAAGAAACAGGCTGCAGAAGCTATCGCTGAAGAAGCTAGCCGTGCTGGTCAATTCTACATCAACCACCGTTGGTTGGGTGGTACTCTTACAAACTGGGACACTATCCAAAAGCGTATCCGCCGTTTGAAAGAAATCAAGCAAATGGAAGCTGATGGAACTTTCGAAGTGCTTCCTAAGAAAGAAGTTGCCCTTCTAAACAAG…
		S_pyogenes_GA40056	Reference Dataset	NCBI Blast				408	AAACAATTGCTTGAGGCTGGTGTTCACTTCGGTCACCAAACTCGTCGCTGGAACCCTAAGATGGCTAAGTACATCTTCACCGAACGTAACGGTATCCACGTTATCGACTTGCAACAAACCGTTAAATTGGCAGACCAAGCTTACGAATTCGTTCGTGATGCTGCAGCTAACGATGCTGTTATCCTCTTTGTCGGTACTAAGAAACAAGCTGCTGAAGCTATCGCTGAAGAAGCTACTCGTGCTGGTCAATTCTACATCAACCACCGTTGGTTGGGTGGTACCCTTACTAACTGGGATACTATCCAAAAGCGTATCCGTCGTTTGAAAGAAATCAAACAAATGGAAGCTGACGGTACTTTCGAAGTCCTTCCTAAGAAGGAAGTTGCCCTGCTTAACAAG…
		S_pyogenes_GA40377	Reference Dataset	NCBI Blast				408	AAACAATTGCTTGAGGCTGGTGTTCACTTCGGTCACCAAACTCGTCGCTGGAACCCTAAGATGGCTAAGTACATCTTCACCGAACGTAACGGTATCCACGTTATCGACTTGCAACAAACCGTTAAATTGGCAGACCAAGCTTACGAATTCGTTCGTGATGCTGCAGCTAACGATGCTGTTATCCTCTTTGTCGGTACTAAGAAACAAGCTGCTGAAGCTATCGCTGAAGAAGCTACTCGTGCTGGTCAATTCTACATCAACCACCGTTGGTTGGGTGGTACCCTTACTAACTGGGATACTATCCAAAAGCGTATCCGTCGTTTGAAAGAAATCAAACAAATGGAAGCTGACGGTACTTTCGAAGTCCTTCCTAAGAAGGAAGTTGCCCTGCTTAACAAG…
		S_pyogenes_GA40468	Reference Dataset	NCBI Blast				408	AAACAATTGCTTGAGGCTGGTGTTCACTTCGGTCACCAAACTCGTCGCTGGAACCCTAAGATGGCTAAGTACATCTTCACCGAACGTAACGGTATCCACGTTATCGACTTGCAACAAACCGTTAAATTGGCAGACCAAGCTTACGAATTCGTTCGTGATGCTGCAGCTAACGATGCTGTTATCCTCTTTGTCGGTACTAAGAAACAAGCTGCTGAAGCTATCGCTGAAGAAGCTACTCGTGCTGGTCAATTCTACATCAACCACCGTTGGTTGGGTGGTACCCTTACTAACTGGGATACTATCCAAAAGCGTATCCGTCGTTTGAAAGAAATCAAACAAATGGAAGCTGACGGTACTTTCGAAGTCCTTCCTAAGAAGGAAGTTGCCCTGCTTAACAAG…
		S_pyogenes_GA40634	Reference Dataset	NCBI Blast				408	AAACAATTGCTTGAGGCTGGTGTTCACTTCGGTCACCAAACTCGTCGCTGGAACCCTAAGATGGCTAAGTACATCTTCACCGAACGTAACGGTATCCACGTTATCGACTTGCAACAAACCGTTAAATTGGCAGACCAAGCTTACGAATTCGTTCGTGATGCTGCAGCTAACGATGCTGTTATCCTCTTTGTCGGTACTAAGAAACAAGCTGCTGAAGCTATCGCTGAAGAAGCTACTCGTGCTGGTCAATTCTACATCAACCACCGTTGGTTGGGTGGTACCCTTACTAACTGGGATACTATCCAAAAGCGTATCCGTCGTTTGAAAGAAATCAAACAAATGGAAGCTGACGGTACTTTCGAAGTCCTTCCTAAGAAGGAAGTTGCCCTGCTTAACAAG…
		S_pyogenes_GA40884	Reference Dataset	NCBI Blast				408	AAACAATTGCTTGAGGCTGGTGTTCACTTCGGTCACCAAACTCGTCGCTGGAACCCTAAGATGGCTAAGTACATCTTCACCGAACGTAACGGTATCCACGTTATCGACTTGCAACAAACCGTTAAATTGGCAGACCAAGCTTACGAATTCGTTCGTGATGCTGCAGCTAACGATGCTGTTATCCTCTTTGTCGGTACTAAGAAACAAGCTGCTGAAGCTATCGCTGAAGAAGCTACTCGTGCTGGTCAATTCTACATCAACCACCGTTGGTTGGGTGGTACCCTTACTAACTGGGATACTATCCAAAAGCGTATCCGTCGTTTGAAAGAAATCAAACAAATGGAAGCTGACGGTACTTTCGAAGTCCTTCCTAAGAAGGAAGTTGCCCTGCTTAACAAG…
		S_pyogenes_GA41039	Reference Dataset	NCBI Blast				408	AAACAATTGCTTGAGGCTGGTGTTCACTTCGGTCACCAAACTCGTCGCTGGAACCCTAAGATGGCTAAGTACATCTTCACCGAACGTAACGGTATCCACGTTATCGACTTGCAACAAACCGTTAAATTGGCAGACCAAGCTTACGAATTCGTTCGTGATGCTGCAGCTAACGATGCTGTTATCCTCTTTGTCGGTACTAAGAAACAAGCTGCTGAAGCTATCGCTGAAGAAGCTACTCGTGCTGGTCAATTCTACATCAACCACCGTTGGTTGGGTGGTACCCTTACTAACTGGGATACTATCCAAAAGCGTATCCGTCGTTTGAAAGAAATCAAACAAATGGAAGCTGACGGTACTTTCGAAGTCCTTCCTAAGAAGGAAGTTGCCCTGCTTAACAAG…
		S_pyogenes_GA41046	Reference Dataset	NCBI Blast				408	AAACAATTACTTGAGGCTGGTGTTCACTTTGGACACCAAACTCGTCGCTGGAACCCTAAGATGGCCAAATACATCTTTACCGAACGTAACGGGATCCACGTTATCGACCTGCAACAAACGGTTAAGTTGGCTGATCAAGCTTACGAATTCGTTCGTGATGCTGCTGCTAATGATGCGGTTATCCTCTTTGTAGGAACTAAGAAACAGGCTGCAGAAGCTATCGCTGAAGAAGCTAGCCGTGCTGGTCAATTCTACATCAACCACCGTTGGTTGGGTGGTACTCTTACAAACTGGGACACTATCCAAAAGCGTATCCGCCGTTTGAAAGAAATCAAGCAAATGGAAGCTGATGGAACTTTCGAAGTGCTTCCTAAGAAAGAAGTTGCCCTTCTAAACAAG…
		S_pyogenes_GA41208	Reference Dataset	NCBI Blast				408	AAACAATTGCTTGAGGCTGGTGTTCACTTCGGTCACCAAACTCGTCGCTGGAACCCTAAGATGGCTAAGTACATCTTCACCGAACGTAACGGTATCCACGTTATCGACTTGCAACAAACCGTTAAATTGGCAGACCAAGCTTACGAATTCGTTCGTGATGCTGCAGCTAACGATGCTGTTATCCTCTTTGTCGGTACTAAGAAACAAGCTGCTGAAGCTATCGCTGAAGAAGCTACTCGTGCTGGTCAATTCTACATCAACCACCGTTGGTTGGGTGGTACCCTTACTAACTGGGATACTATCCAAAAGCGTATCCGTCGTTTGAAAGAAATCAAACAAATGGAAGCTGACGGTACTTTCGAAGTCCTTCCTAAGAAGGAAGTTGCCCTGCTTAACAAG…
		S_pyogenes_GA41345	Reference Dataset	NCBI Blast				408	AAACAATTGCTTGAGGCTGGTGTTCACTTCGGTCACCAAACTCGTCGCTGGAACCCTAAGATGGCTAAGTACATCTTCACCGAACGTAACGGTATCCACGTTATCGACTTGCAACAAACCGTTAAATTGGCAGACCAAGCTTACGAATTCGTTCGTGATGCTGCAGCTAACGATGCTGTTATCCTCTTTGTCGGTACTAAGAAACAAGCTGCTGAAGCTATCGCTGAAGAAGCTACTCGTGCTGGTCAATTCTACATCAACCACCGTTGGTTGGGTGGTACCCTTACTAACTGGGATACTATCCAAAAGCGTATCCGTCGTTTGAAAGAAATCAAACAAATGGAAGCTGACGGTACTTTCGAAGTCCTTCCTAAGAAGGAAGTTGCCCTGCTTAACAAG…
		S_pyogenes_GA41394	Reference Dataset	NCBI Blast				408	AAACAATTGCTTGAGGCTGGTGTTCACTTCGGTCACCAAACTCGTCGCTGGAACCCTAAGATGGCTAAGTACATCTTCACCGAACGTAACGGTATCCACGTTATCGACTTGCAACAAACCGTTAAATTGGCAGACCAAGCTTACGAATTCGTTCGTGATGCTGCAGCTAACGATGCTGTTATCCTCTTTGTCGGTACTAAGAAACAAGCTGCTGAAGCTATCGCTGAAGAAGCTACTCGTGCTGGTCAATTCTACATCAACCACCGTTGGTTGGGTGGTACCCTTACTAACTGGGATACTATCCAAAAGCGTATCCGTCGTTTGAAAGAAATCAAACAAATGGAAGCTGACGGTACTTTCGAAGTCCTTCCTAAGAAGGAAGTTGCCCTGCTTAACAAG…
		S_pyogenes_M1_476	Reference Dataset	NCBI Blast				408	AAACAACTTCTTGAGGCTGGTGTACACTTCGGTCACCAAACTCGTCGCTGGAATCCTAAGATGGCTAAGTACATCTTCACAGAGCGTAACGGTATCCACGTTATCGACTTGCAACAAACTGTAAAATTGGCTGACCAAGCTTACGAATTCATCCGTGACGCTGCAGCAAACGAAGCAGTTATTTTGTTTGTAGGTACTAAAAAACAAGCTGCTGAAGCTGTTAAAGACGAAGCTATCCGCGCTGGTCAATACTTCATCAACCACCGTTGGTTGGGTGGAACTCTTACAAACTGGGGTACAATCCAAAAACGTATCGCTCGTTTGAAAGAAATCAACCGTATGGAAGAAGATGGAACTTTCGAAGTGCTTCCTAAGAAAGAAGTAGCATTGTTGAACAAA…
		S_pyogenes_M1_GAS	Reference Dataset	NCBI Blast				408	AAACAACTTCTTGAGGCTGGTGTACACTTCGGTCACCAAACTCGTCGCTGGAATCCTAAGATGGCTAAGTACATCTTCACAGAGCGTAACGGTATCCACGTTATCGACTTGCAACAAACTGTAAAATTGGCTGACCAAGCTTACGAATTCATCCGTGACGCTGCAGCAAACGACGCAGTTATCTTGTTCGTAGGTACTAAAAAACAAGCTGCTGAAGCTGTTAAAGACGAAGCTATCCGCGCTGGTCAATACTTCATCAACCACCGTTGGTTGGGTGGAACTCTTACAAACTGGGGTACAATCCAAAAACGTATCGCTCGTTTGAAAGAAATCAACCGTATGGAAGAAGATGGAACTTTCGAAGTGCTTCCTAAGAAAGAAGTAGCATTGTTGAACAAA…
		S_pyogenes_Manfredo	Reference Dataset	NCBI Blast				408	AAACAACTTCTTGAGGCTGGTGTACACTTCGGTCACCAAACTCGTCGCTGGAATCCTAAGATGGCTAAGTACATCTTCACAGAGCGTAACGGTATCCACGTTATCGACTTGCAACAAACTGTAAAATTGGCTGACCAAGCTTACGAATTCATCCGTGACGCTGCAGCAAACGACGCAGTTATCTTGTTCGTAGGTACTAAAAAACAAGCTGCTGAAGCTGTTAAAGACGAAGCTATCCGCGCTGGTCAATACTTCATCAACCACCGTTGGTTGGGTGGAACTCTTACAAACTGGGGTACAATCCAAAAACGTATCGCTCGTTTGAAAGAAATCAACCGTATGGAAGAAGATGGAACTTTCGAAGTGCTTCCTAAGAAAGAAGTAGCATTGTTGAACAAA…
		S_pyogenes_MGAS10270	Reference Dataset	NCBI Blast				408	AAACAACTTCTTGAGGCTGGTGTACACTTCGGTCACCAAACTCGTCGCTGGAATCCTAAGATGGCTAAGTACATCTTCACAGAGCGTAACGGTATCCACGTTATCGACTTGCAACAAACTGTAAAATTGGCTGACCAAGCTTACGAATTCATCCGTGACGCTGCAGCAAACGACGCAGTTATCTTGTTCGTAGGTACTAAAAAACAAGCTGCTGAAGCTGTTAAAGACGAAGCTATCCGCGCTGGTCAATACTTCATCAACCACCGTTGGTTGGGTGGAACTCTTACAAACTGGGGTACAATCCAAAAACGTATCGCTCGTTTGAAAGAAATCAACCGTATGGAAGAAGATGGAACTTTCGAAGTGCTTCCTAAGAAAGAAGTAGCATTGTTGAACAAA…
		S_pyogenes_MGAS10394	Reference Dataset	NCBI Blast				408	AAACAACTTCTTGAGGCTGGTGTACACTTCGGTCACCAAACTCGTCGCTGGAATCCTAAGATGGCTAAATACATCTTCACAGAGCGTAACGGTATCCACGTTATCGACTTGCAACAAACTGTAAAATTGGCTGACCAAGCTTACGAATTCATCCGTGACGCTGCAGCAAACGACGCAGTTATCTTGTTCGTAGGTACTAAAAAACAAGCTGCTGAAGCTGTTAAAGACGAAGCTATCCGCGCTGGTCAATACTTCATCAACCACCGTTGGTTGGGTGGAACTCTTACAAACTGGGGTACAATCCAAAAACGTATCGCTCGTTTGAAAGAAATCAACCGTATGGAAGAAGATGGAACTTTCGAAGTGCTTCCTAAGAAAGAAGTAGCATTGTTGAACAAA…
		S_pyogenes_MGAS10750	Reference Dataset	NCBI Blast				408	AAACAACTTCTTGAGGCTGGTGTACACTTCGGTCACCAAACTCGTCGCTGGAATCCTAAGATGGCTAAGTACATCTTCACAGAGCGTAACGGTATCCACGTTATCGACTTGCAACAAACTGTAAAATTGGCTGACCAAGCTTACGAATTCATCCGTGACGCTGCAGCAAACGACGCAGTTATCTTGTTCGTAGGTACAAAAAAACAAGCTGCTGAAGCTGTTAAAGACGAAGCTATCCGCGCTGGTCAATACTTCATCAACCACCGTTGGTTGGGTGGAACTCTTACAAACTGGGGTACAATCCAAAAACGTATTGCTCGTTTGAAAGAAATCAACCGTATGGAAGAAGATGGAACTTTCGACGTGCTTCCTAAGAAAGAAGTAGCATTGTTGAACAAA…
		S_pyogenes_MGAS15252	Reference Dataset	NCBI Blast				408	AAACAACTTCTTGAGGCTGGTGTACACTTCGGTCACCAAACTCGTCGCTGGAATCCTAAGATGGCTAAGTACATCTTCACAGAGCGTAACGGTATCCACGTTATCGACTTGCAACAAACTGTAAAATTGGCTGACCAAGCTTACGAATTCATCCGTGACGCTGCAGCAAACGACGCAGTTATCTTGTTCGTAGGTACTAAAAAACAAGCTGCTGAAGCTGTTAAAGACGAAGCTATCCGCGCTGGTCAATACTTCATCAACCACCGTTGGTTGGGTGGAACTCTTACAAACTGGGGTACAATCCAAAAACGTATCGCTCGTTTGAAAGAAATCAACCGTATGGAAGAAGATGGAACTTTCGAAGTGCTTCCTAAGAAAGAAGTAGCATTGTTGAACAAA…
		S_pyogenes_MGAS1882	Reference Dataset	NCBI Blast				408	AAACAACTTCTTGAGGCTGGTGTACACTTCGGTCACCAAACTCGTCGCTGGAATCCTAAGATGGCTAAGTACATCTTCACAGAGCGTAACGGTATCCACGTTATCGACTTGCAACAAACTGTAAAATTGGCTGACCAAGCTTACGAATTCATCCGTGACGCTGCAGCAAACGACGCAGTTATCTTGTTCGTAGGTACTAAAAAACAAGCTGCTGAAGCTGTTAAAGACGAAGCTATCCGCGCTGGTCAATACTTCATCAACCACCGTTGGTTGGGTGGAACTCTTACAAACTGGGGTACAATCCAAAAACGTATCGCTCGTTTGAAAGAAATCAACCGTATGGAAGAAGATGGAACTTTCGAAGTGCTTCCTAAGAAAGAAGTAGCATTGTTGAACAAA…
		S_pyogenes_MGAS2096	Reference Dataset	NCBI Blast				408	AAACAACTTCTTGAGGCTGGTGTACACTTCGGTCACCAAACTCGTCGCTGGAATCCTAAGATGGCTAAGTACATCTTCACAGAGCGTAACGGTATCCACGTTATCGACTTGCAACAAACTGTAAAATTGGCTGACCAAGCTTACGAATTCATCCGTGACGCTGCAGCAAACGACGCAGTTATCTTGTTCGTAGGTACTAAAAAACAAGCTGCTGAAGCTGTTAAAGACGAAGCTATCCGCGCTGGTCAATACTTCATCAACCACCGTTGGTTGGGTGGAACTCTTACAAACTGGGGTACAATCCAAAAACGTATCGCTCGTTTGAAAGAAATCAACCGTATGGAAGAAGATGGAACTTTCGAAGTGCTTCCTAAGAAAGAAGTAGCATTGTTGAACAAA…
		S_pyogenes_MGAS315	Reference Dataset	NCBI Blast				408	AAACAACTTCTTGAGGCTGGTGTACACTTCGGTCACCAAACTCGTCGCTGGAATCCTAAGATGGCTAAGTACATCTTCACAGAGCGTAACGGTATCCACGTTATCGACTTGCAACAAACTGTAAAATTGGCTGACCAAGCTTACGAATTCATCCGTGACGCTGCAGCAAACGACGCAGTTATCTTGTTCGTAGGTACTAAAAAACAAGCTGCTGAAGCTGTTAAAGACGAAGCTATCCGCGCTGGTCAATACTTCATCAACCACCGTTGGTTGGGTGGAACTCTTACAAACTGGGGTACAATCCAAAAACGTATCGCTCGTTTGAAAGAAATCAACCGTATGGAAGAAGATGGAACTTTCGAAGTGCTTCCTAAGAAAGAAGTAGCATTGTTGAACAAA…
		S_pyogenes_MGAS5005	Reference Dataset	NCBI Blast				408	AAACAACTTCTTGAGGCTGGTGTACACTTCGGTCACCAAACTCGTCGCTGGAATCCTAAGATGGCTAAGTACATCTTCACAGAGCGTAACGGTATCCACGTTATCGACTTGCAACAAACTGTAAAATTGGCTGACCAAGCTTACGAATTCATCCGTGACGCTGCAGCAAACGACGCAGTTATCTTGTTCGTAGGTACTAAAAAACAAGCTGCTGAAGCTGTTAAAGACGAAGCTATCCGCGCTGGTCAATACTTCATCAACCACCGTTGGTTGGGTGGAACTCTTACAAACTGGGGTACAATCCAAAAACGTATCGCTCGTTTGAAAGAAATCAACCGTATGGAAGAAGATGGAACTTTCGAAGTGCTTCCTAAGAAAGAAGTAGCATTGTTGAACAAA…
		S_pyogenes_MGAS6180	Reference Dataset	NCBI Blast				408	AAACAACTTCTTGAGGCTGGTGTACACTTCGGTCACCAAACTCGTCGCTGGAATCCTAAGATGGCTAAGTACATCTTCACAGAGCGTAACGGTATCCACGTTATCGACTTGCAACAAACTGTAAAATTGGCTGACCAAGCTTACGAATTCATCCGTGACGCTGCAGCAAACGACGCAGTTATCTTGTTCGTAGGTACTAAAAAACAAGCTGCTGAAGCTGTTAAAGACGAAGCTATCCGCGCTGGTCAATACTTCATCAACCACCGTTGGTTGGGTGGAACTCTTACAAACTGGGGTACAATCCAAAAACGTATCGCTCGTTTGAAAGAAATCAACCGTATGGAAGAAGATGGAACTTTCGAAGTGCTTCCTAAGAAAGAAGTAGCATTGTTGAACAAA…
		S_pyogenes_MGAS8232	Reference Dataset	NCBI Blast				408	AAACAACTTCTTGAGGCTGGTGTACACTTCGGTCACCAAACTCGTCGCTGGAATCCTAAGATGGCTAAGTACATCTTCACAGAGCGTAACGGTATCCACGTTATCGACTTGCAACAAACTGTAAAATTGGCTGACCAAGCTTACGAATTCATCCGTGACGCTGCAGCAAACGACGCAGTTATCTTGTTCGTAGGTACTAAAAAACAAGCTGCTGAAGCTGTTAAAGACGAAGCTATCCGCGCTGGTCAATACTTCATCAACCACCGTTGGTTGGGTGGAACTCTTACAAACTGGGGTACAATCCAAAAACGTATCGCTCGTTTGAAAGAAATCAACCGTATGGAAGAAGATGGAACTTTCGAAGTGCTTCCTAAGAAAGAAGTAGCATTGTTGAACAAA…
		S_pyogenes_MGAS9429	Reference Dataset	NCBI Blast				408	AAACAACTTCTTGAGGCTGGTGTACACTTCGGTCACCAAACTCGTCGCTGGAATCCTAAGATGGCTAAATACATCTTCACAGAGCGTAACGGTATCCACGTTATCGACTTGCAACAAACTGTAAAATTGGCTGACCAAGCTTACGAATTCATCCGTGACGCTGCAGCAAACGACGCAGTTATCTTGTTCGTAGGTACTAAAAAACAAGCTGCTGAAGCTGTTAAAGACGAAGCTATCCGCGCTGGTCAATACTTCATCAACCACCGTTGGTTGGGTGGAACTCTTACAAACTGGGGTACAATCCAAAAACGGATCGCTCGTTTGAAAGAAATCAACCGTATGGAAGAAGATGGAACTTTCGAAGTGCTTCCTAAGAAAGAAGTAGCATTGTTGAACAAA…
		S_pyogenes_NZ131	Reference Dataset	NCBI Blast				408	AAACAACTTCTTGAGGCTGGTGTACACTTCGGTCACCAAACTCGTCGCTGGAATCCTAAGATGGCTAAATACATCTTCACAGAGCGTAACGGTATCCACGTTATCGACTTGCAACAAACTGTAAAATTGGCTGACCAAGCTTACGAATTCATCCGTGACGCTGCAGCAAACGACGCAGTTATCTTGTTCGTAGGTACTAAAAAACAGGCTGCTGAAGCTGTTAAAGACGAAGCTATCCGCGCTGGTCAATACTTCATCAACCACCGTTGGTTGGGTGGAACTCTTACAAACTGGGGTACAATCCAAAAACGTATCGCTCGTTTGAAAGAAATCAACCGTATGGAAGAAGATGGAACTTTCGAAGTGCTTCCTAAGAAAGAAGTAGCATTGTTGAACAAA…
		S_pyogenes_SSI-1_DNA	Reference Dataset	NCBI Blast				408	AAACAACTTCTTGAGGCTGGTGTACACTTCGGTCACCAAACTCGTCGCTGGAATCCTAAGATGGCTAAATACATTTTCACAGAGCGTAACGGTATCCACGTTATCGACTTGCAACAAACTGTAAAATTGGCTGACCAAGCTTACGAATTCATCCGTGACGCTGCAGCAAACGACGCAGTTATCTTGTTCGTAGGTACTAAAAAACAAGCTGCTGAAGCTGTTAAAGACGAAGCTATCCGTGCAGGTCAATACTTCATCAACCACCGTTGGTTGGGTGGAACTCTTACAAACTGGGGTACAATCCAAAAACGTATCGCTCGTTTGAAAGAAATCAACCGTATGGAAGAAGATGGAACTTTCGAAGTGCTTCCTAAGAAAGAAGTAGCATTGTTGAACAAA…
		S_pyogenes_strain_NGAS322	Reference Dataset	NCBI Blast				408	AAACAACTTCTTGAGGCTGGTGTTCACTTTGGTCACCAAACTCGTCGCTGGAATCCTAAGATGGCTAAGTACATCTTCACAGAACGTAACGGAATCCACGTTATCGACTTGCAACAAACTGTAAAAATGGTTGACACAGCTTACGAATTCGTTCGTGAAGCAGCAGCTAACGATGCAGTAATCTTGTTCGTTGGTACTAAAAAACAAGCAGCTGAAGCAGTTGCTGAAGAAGCAACTCGTGCTGGTCAATACTACATCAACCACCGTTGGTTGGGTGGTACTCTTACAAACTGGAATACTATCAAAAAACGTATCGCTCGTTTGAAAGAAATCAAACAAATGGAAGCTGACGGAACTTTCGAAGTTCTTCCTAAGAAAGAAGTTGCACTTCTTAACAAA…
		S_ratti_FA-1___DSM_20564	Reference Dataset	NCBI Blast				408	AAACAACTTCTTGAGGCTGGTGTTCACTTTGGTCACCAAACTCGTCGCTGGAATCCTAAGATGGCTAAGTACATCTTCACAGAACGTAACGGAATCCACGTTATCGACTTGCAACAAACTGTAAAAATGGTTGACACAGCTTACGAATTCGTTCGTGAAGCAGCAGCTAACGATGCAGTAATCTTGTTCGTTGGTACTAAAAAACAAGCAGCTGAAGCAGTTGCTGAAGAAGCAACTCGTGCTGGTCAATACTACATCAACCACCGTTGGTTGGGTGGTACTCTTACAAACTGGAATACTATCAAAAAACGTATCGCTCGTTTGAAAGAAATCAAACAAATGGAAGCTGACGGAACTTTCGAAGTTCTTCCTAAGAAAGAAGTTGCACTTCTTAACAAA…
		S_salivarius_57.I	Reference Dataset	NCBI Blast				408	AAACAACTTCTTGAGGCTGGTGTTCACTTTGGTCACCAAACTCGTCGCTGGAATCCTAAGATGGCTAAGTACATCTTCACAGAACGTAACGGAATCCACGTTATCGACTTGCAACAAACTGTAAAAATGGTTGACACAGCTTACGAATTCGTTCGTGAAGCAGCAGCTAACGATGCAGTAATCTTGTTCGTTGGTACTAAAAAACAAGCAGCTGAAGCAGTTGCTGAAGAAGCAACTCGTGCTGGTCAATACTACATCAACCACCGTTGGTTGGGTGGTACTCTTACAAACTGGAATACTATCAAAAAACGTATCGCTCGTTTGAAAGAAATCAAACAAATGGAAGCTGACGGAACTTTCGAAGTTCTTCCTAAGAAAGAAGTTGCACTTCTTAACAAA…
		S_salivarius_CAG_79	Reference Dataset	NCBI Blast				408	AAACAACTTCTTGAGGCTGGTGTTCACTTTGGTCACCAAACTCGTCGCTGGAATCCTAAGATGGCTAAGTACATCTTCACAGAACGTAACGGAATCCACGTTATCGACTTGCAACAAACTGTAAAAATGGTTGATACAGCTTACGAATTCGTTCGTGAAGCAGCAGCTAACGATGCAGTAATCTTGTTCGTTGGTACTAAAAAACAAGCAGCTGAAGCAGTTGCTGAAGAAGCAACTCGTGCTGGTCAATACTACATCAACCACCGTTGGTTGGGTGGTACTCTTACAAACTGGAATACTATCAAAAAACGTATCGCTCGTTTGAAAGAAATCAAACAAATGGAAGCTGACGGAACTTTCGAAGTTCTTCCTAAGAAAGAAGTTGCACTTCTTAACAAA…
		S_salivarius_CCHSS3	Reference Dataset	NCBI Blast				408	AAACAACTTCTTGAGGCTGGTGTTCACTTTGGTCACCAAACTCGTCGCTGGAATCCTAAGATGGCTAAGTACATCTTCACAGAACGTAACGGAATCCACGTTATCGACTTGCAACAAACTGTAAAAATGGTTGACACAGCTTACGAATTCGTTCGTGAAGCAGCAGCTAACGATGCAGTAATCTTGTTCGTTGGTACTAAAAAACAAGCAGCTGAAGCAGTTGCTGAAGAAGCAACTCGTGCTGGTCAATACTACATCAACCACCGTTGGTTGGGTGGTACTCTTACAAACTGGAATACTATCAAAAAACGTATCGCTCGTTTGAAAGAAATCAAACAAATGGAAGCTGACGGAACTTTCGAAGTTCTTCCTAAGAAAGAAGTTGCACTTCTTAACAAA…
		S_salivarius_JIM8777	Reference Dataset	NCBI Blast				408	AAACAACTTCTTGAGGCTGGTGTTCACTTTGGTCACCAAACTCGTCGCTGGAATCCTAAGATGGCTAAGTACATCTTCACAGAACGTAACGGAATCCACGTTATCGACTTGCAACAAACTGTAAAAATGGTTGACACAGCTTACGAATTCGTTCGTGAAGCAGCAGCTAACGATGCAGTAATCTTGTTCGTTGGTACTAAAAAACAAGCAGCTGAAGCAGTTGCTGAAGAAGCAACTCGTGCTGGTCAATACTACATCAACCACCGTTGGTTGGGTGGTACTCTTACAAACTGGAATACTATCAAAAAACGTATCGCTCGTTTGAAAGAAATCAAACAAATGGAAGCTGACGGAACTTTCGAAGTCCTTCCTAAGAAAGAAGTTGCACTTCTTAACAAA…
		S_salivarius_M18	Reference Dataset	NCBI Blast				408	AAACAACTTCTTGAGGCTGGTGTTCACTTTGGTCACCAAACTCGTCGCTGGAATCCTAAGATGGCTAAGTACATCTTCACAGAACGTAACGGAATCCACGTTATCGACTTGCAACAAACTGTAAAAATGGTTGACACAGCTTACGAATTCGTTCGTGAAGCAGCAGCTAACGATGCAGTAATCTTGTTCGTTGGTACTAAAAAACAAGCAGCTGAAGCAGTTGCTGAAGAAGCAACTCGTGCTGGTCAATACTACATCAACCACCGTTGGTTGGGTGGTACTCTTACAAACTGGAATACTATCAAAAAACGTATCGCTCGTTTGAAAGAAATCAAACAAATGGAAGCTGATGGAACTTTCGAAGTTCTTCCTAAGAAAGAAGTTGCACTTCTTAACAAA…
		S_salivarius_NU10	Reference Dataset	NCBI Blast				408	AAACAACTTCTTGAGGCTGGTGTTCACTTTGGTCACCAAACTCGTCGCTGGAATCCTAAGATGGCTAAGTACATCTTCACAGAACGTAACGGAATCCACGTTATCGACTTGCAACAAACTGTAAAAATGGTTGATACAGCTTACGAATTCGTTCGTGAAGCAGCAGCTAACGATGCAGTAATCTTGTTCGTTGGTACTAAAAAACAAGCAGCTGAAGCAGTTGCTGAAGAAGCAACTCGTGCTGGTCAATACTACATCAACCACCGTTGGTTGGGTGGTACTCTTACAAACTGGAATACTATCAAAAAACGTATCGCTCGTTTGAAAGAAATCAAACAAATGGAAGCTGACGGAACTTTCGAAGTTCTTCCTAAGAAAGAAGTTGCACTTCTTAACAAA…
		S_salivarius_PS4	Reference Dataset	NCBI Blast				408	AAACAACTTCTTGAGGCTGGTGTTCACTTTGGTCACCAAACTCGTCGCTGGAATCCTAAGATGGCTAAGTACATCTTCACAGAACGTAACGGAATCCACGTTATCGACTTGCAACAAACTGTAAAAATGGTTGATACAGCTTACGAATTCGTTCGTGAAGCAGCAGCTAACGATGCAGTAATCTTGTTCGTTGGTACTAAAAAACAAGCAGCTGAAGCAGTTGCTGAAGAAGCAACTCGTGCTGGTCAATACTACATCAACCACCGTTGGTTGGGTGGTACTCTTACAAACTGGAATACTATCAAAAAACGTATCGCTCGTTTGAAAGAAATCAAACAAATGGAAGCTGACGGAACTTTCGAAGTTCTTCCTAAGAAAGAAGTTGCACTTCTTAACAAA…
		S_salivarius_SK126	Reference Dataset	NCBI Blast				408	AAACAACTTCTTGAGGCTGGTGTTCACTTTGGTCACCAAACTCGTCGCTGGAATCCTAAGATGGCTAAGTACATCTTCACAGAACGTAACGGAATCCACGTTATCGACTTGCAACAAACTGTAAAAATGGTTGACACAGCTTACGAATTCGTTCGTGAAGCAGCAGCTAACGATGCAGTAATCTTGTTCGTTGGTACTAAAAAACAAGCAGCTGAAGCAGTTGCTGAAGAAGCAACTCGTGCTGGTCAATACTACATCAACCACCGTTGGTTGGGTGGTACTCTTACAAACTGGAATACTATCAAAAAACGTATCGCTCGTTTGAAAGAAATCAAACAAATGGAAGCTGACGGAACTTTCGAAGTTCTTCCTAAGAAAGAAGTTGCACTTCTTAACAAA…
		S_salivarius_strain_NCTC_8618	Reference Dataset	NCBI Blast				408	AAACAACTTCTTGAGGCTGGTGTTCACTTTGGTCACCAAACTCGTCGCTGGAATCCTAAGATGGCTAAGTACATCTTCACAGAACGTAACGGAATCCACGTTATCGACTTGCAACAAACTGTAAAAATGGTTGACACAGCTTACGAATTCGTTCGTGAAGCAGCAGCTAACGATGCAGTAATCTTGTTCGTTGGTACTAAAAAACAAGCAGCTGAAGCAGTTGCTGAAGAAGCAACTCGTGCTGGTCAATACTACATCAACCACCGTTGGTTGGGTGGTACTCTTACAAACTGGAATACTATCAAAAAACGTATCGCTCGTTTGAAAGAAATCAAACAAATGGAAGCTGACGGAACTTTCGAAGTTCTTCCTAAGAAAGAAGTTGCACTTCTTAACAAA…
		S_salivarius_YU10	Reference Dataset	NCBI Blast				408	AAACAACTTCTTGAGGCTGGTGTTCACTTTGGTCACCAAACTCGTCGCTGGAATCCTAAGATGGCTAAGTACATCTTCACAGAACGTAACGGAATCCACGTTATCGACTTGCAACAAACTGTAAAAATGGTTGACACAGCTTACGAATTCGTTCGTGAAGCAGCAGCTAACGATGCAGTAATCTTGTTCGTTGGTACTAAAAAACAAGCAGCTGAAGCAGTTGCTGAAGAAGCAACTCGTGCTGGTCAATACTACATCAACCACCGTTGGTTGGGTGGTACTCTTACAAACTGGAATACTATCAAAAAACGTATCGCTCGTTTGAAAGAAATCAAACAAATGGAAGCTGACGGAACTTTCGAAGTTCTTCCTAAGAAAGAAGTTGCACTTCTTAACAAA…
		S_sanguinis_ATCC_29667	Reference Dataset	NCBI Blast				408	AAACAACTTCTTGAGGCTGGTGTTCACTTCGGTCACCAAACTCGTCGCTGGAATCCTAAGATGGCTAAGTACATCTTCACAGAACGTAACGGAATCCACGTTATCGACCTGCAACAAACTGTAAAAATGGTTGAAACAGCTTACGAATTCGTTCGTGAAGCAGCAGCTAACGATGCAGTAATCTTGTTCGTTGGTACTAAAAAACAAGCAGCTGAAGCAGTTGCTGAAGAAGCAACTCGTGCTGGTCAATACTACATCAACCACCGTTGGTTGGGTGGTACTCTTACAAACTGGAATACTATCAAAAAACGTATCGCTCGTTTGAAAGAAATCAAACAAATGGAAGCTGACGGAACTTTCGAAGTTCTTCCTAAGAAAGAAGTTGCACTTCTTAACAAA…
		S_sanguinis_CC94A	Reference Dataset	NCBI Blast				408	AAACAACTTCTTGAGGCTGGTGTTCACTTTGGTCACCAAACTCGTCGCTGGAATCCTAAGATGGCTAAGTACATCTTCACAGAACGTAACGGAATCCACGTTATCGACCTGCAACAAACTGTAAAAATGGTTGAAACAGCTTACGAATTCGTTCGTGAAGCAGCAGCTAACGATGCAGTAATCTTGTTCGTTGGTACTAAAAAACAAGCAGCTGAAGCAGTTGCTGAAGAAGCAACTCGTGCTGGTCAATACTACATCAACCACCGTTGGTTGGGTGGTACTCTTACAAACTGGAATACTATCAAAAAACGTATCGCTCGTTTGAAAGAAATCAAACAAATGGAAGCTGACGGAACTTTCGAAGTTCTTCCTAAGAAAGAAGTTGCACTTCTTAACAAA…
		S_sanguinis_SK1	Reference Dataset	NCBI Blast				408	AAACAACTTCTTGAGGCTGGTGTTCACTTTGGTCACCAAACTCGTCGCTGGAATCCTAAGATGGCTAAGTACATCTTCACAGAACGTAACGGAATCCACGTTATCGACTTGCAACAAACTGTAAAAATGGTTGACACAGCTTACGAATTCGTTCGTGAAGCAGCAGCTAACGATGCAGTAATCTTGTTCGTTGGTACTAAAAAACAAGCAGCTGAAGCAGTTGCTGAAGAAGCAACTCGTGCTGGTCAATACTACATCAACCACCGTTGGTTGGGTGGTACTCTTACAAACTGGAATACTATCAAAAAACGTATCGCTCGTTTGAAAGAAATCAAACAAATGGAAGCTGACGGAACTTTCGAAGTTCTTCCTAAGAAAGAAGTTGCACTTCTTAACAAA…
		S_sanguinis_SK1056	Reference Dataset	NCBI Blast				408	AAACAACTTCTTGAGGCTGGTGTTCACTTTGGTCACCAAACTCGTCGCTGGAACCCTAAAATGGCTAAGTATATCTTTACTGAGCGTAACGGTATCCACGTTATCGACCTTCAACAAACTGTAAAATTGGCTGATCAAGCTTACGACTTTGTTCGTGATGCAGCAGCAAACGATGCAGTTATCTTGTTTGTTGGTACTAAAAAACAAGCAGCTGAAGCAGTAGCAGAAGAAGCTACGCGTGCTGGTCAATACTACATCAACCACCGTTGGTTGGGTGGAACTCTTACAAACTGGGATACTATCCAAAAACGTATCGCTAAATTGAAAGAGATCAAACGCATGGAAGAAGATGGAACTTTCGAAGTTCTTCCTAAGAAAGAAGTTGCATTACTTAACAAA…
		S_sanguinis_SK1057	Reference Dataset	NCBI Blast				408	AAACAACTTCTTGAGGCTGGTGTACACTTTGGTCACCAAACTCGTCGCTGGAACCCTAAGATGGCTAAGTACATCTTCACTGAGCGTAACGGAATCCACGTAATCGACTTGCAACAAACTGTAAAATACGCTGACCAAGCTTACGACTTTATGCGTGATGCGGCAGCTAACGATGCAGTTGTATTGTTCGTTGGTACTAAGAAACAAGCTGCTGACGCTGTTAAAGAAGAAGCAGAACGTTCAGGTCAATACTACATCAACCACCGTTGGTTGGGTGGAACTCTTACCAACTGGGGAACTATCCAAAAACGTATTGCTCGTTTGAAAGAAATTAAACGTATGGAAGAGGAAGGAATCTTTGACGTTCTTCCTAAGAAAGAAGTTGCACTTCTTAACAAA…
		S_sanguinis_SK1058	Reference Dataset	NCBI Blast				408	AAACAACTTCTTGAGGCTGGTGTACACTTTGGTCACCAAACTCGTCGCTGGAACCCTAAGATGGCTAAGTACATCTTCACTGAGCGTAACGGAATCCACGTAATCGACTTGCAACAAACTGTAAAATACGCTGACCAAGCTTACGACTTTATGCGTGATGCGGCAGCTAACGATGCAGTTGTATTGTTCGTTGGTACTAAGAAACAAGCTGCTGACGCTGTTAAAGAAGAAGCAGAACGTTCAGGTCAATACTACATCAACCACCGTTGGTTGGGTGGAACTCTTACCAACTGGGGAACTATCCAAAAACGTATTGCTCGTTTGAAAGAAATTAAACGTATGGAAGAGGAAGGAATCTTTGACGTTCTTCCTAAGAAAGAAGTTGCACTTCTTAACAAA…
		S_sanguinis_SK1059	Reference Dataset	NCBI Blast				408	AAACAACTTCTTGAGGCTGGTGTACACTTTGGTCACCAAACTCGTCGCTGGAACCCTAAGATGGCTAAGTACATCTTCACTGAGCGTAACGGAATCCACGTAATCGACTTGCAACAAACTGTAAAATACGCTGACCAAACTTACGACTTTATGCGTGATGCGGCAGCTAACGATGCAGTTGTATTGTTCGTTGGTACTAAGAAACAAGCTGCTGACGCTGTTAAAGAAGAAGCAGAACGTTCAGGTCAATACTACATCAACCACCGTTGGTTGGGTGGAACTCTTACCAACTGGGGAACTATCCAAAAACGTATTGCTCGTTTGAAAGAAATTAAACGTATGGAAGAGGAAGGAATCTTTGACGTTCTTCCTAAGAAAGAAGTTGCACTTCTTAACAAA…
		S_sanguinis_SK1087	Reference Dataset	NCBI Blast				408	AAACAACTTCTTGAGGCTGGTGTTCACTTTGGTCACCAAACTCGTCGCTGGAATCCTAAGATGGCTAAGTACATCTTCACAGAACGTAACGGTATCCACGTTATCGACTTACAACAAACTGTTAAATTAGCTGATCAAGCTTACGAATTCGTTCGTGACGCTGCTGCTAACGATGCTGTTATCTTGTTCGTTGGTACTAAAAAACAAGCTGCTGAAGCAGTTGCTGACGAAGCAACTCGTGCAGGTCAATACTTCATCAACCACCGTTGGTTGGGTGGAACTCTTACAAACTGGGGAACAATCCAAAAACGTATCACTCGTTTGAAAGAAATCAAACGTATGGAAGAAGAAGGAACTTTCGAAGTTCTTCCTAAAAAAGAAGTTGCACTTCTTAACAAA…
		S_sanguinis_SK150	Reference Dataset	NCBI Blast				408	AAACAACTTCTTGAAGCTGGTGTTCACTTTGGTCACCAAACTCGTCGCTGGAACCCTAAGATGGCAAAATACATCTTTACTGAACGTAATGGTATCCATGTTATCGACTTACAACAAACTGTAAAATTAGCTGATCAAGCATACGAATTCGTTCGTGATGCAGCTGCTAACGATGCTGTTATCTTATTTGTAGGTACTAAAAAACAAGCTGCTGAAGCAGTTGCAGACGAAGCTACTCGTGCTGGTCAATTCTACATTAACCACCGTTGGTTAGGTGGAACTCTTACAAACTGGGGTACTATCCAAAAACGTATCGCTCGTTTGAAAGAAATTAAACGTATGGAAGAAGAAGGAACTTTCGAAGTTTTACCTAAGAAAGAAGTTGCACTTCTTAACAAA…
		S_sanguinis_SK160	Reference Dataset	NCBI Blast				408	AAACAACTTCTTGAAGCTGGTGTTCACTTTGGTCACCAAACTCGTCGCTGGAACCCTAAGATGGCAAAATACATCTTTACTGAACGTAATGGTATCCATGTTATCGACTTACAACAAACTGTAAAATTAGCTGATCAAGCATACGAATTCGTTCGTGATGCAGCTGCTAACGATGCTGTTATCTTATTTGTAGGTACTAAAAAACAAGCTGCTGAAGCAGTTGCAGACGAAGCTACTCGTGCTGGTCAATTCTACATTAACCACCGTTGGTTAGGTGGAACTCTTACAAACTGGGGTACTATCCAAAAACGTATCGCTCGTTTGAAAGAAATTAAACGTATGGAAGAAGAAGGAACTTTCGAAGTTTTACCTAAGAAAGAAGTTGCACTTCTTAACAAA…
		S_sanguinis_SK330	Reference Dataset	NCBI Blast				408	AAACAACTTCTTGAGGCTGGTGTTCACTTTGGTCACCAAACTCGTCGCTGGAATCCTAAGATGGCTAAATACATCTTCACAGAACGTAACGGAATCCACGTTATCGACTTGCAACAAACTGTAAAAATGGCTGACACAGCTTACGAATTCGTTCGTGAAGCAGCAGCTAACGATGCAGTAATCTTGTTCGTTGGTACTAAAAAACAAGCTGCTGAAGCAGTTGCTGAAGAAGCAACTCGTGCTGGTCAATACTACATCAATCACCGTTGGTTGGGTGGTACTCTTACAAACTGGGATACTATCCAAAAACGTATCGCTCGTTTGAAAGAAATCAAACAAATGGAAGCTGATGGAACTTTCGAAGTTCTTCCTAAGAAAGAAGTTGCACTTCTTAACAAA…
		S_sanguinis_SK340	Reference Dataset	NCBI Blast				408	AAACAACTTCTTGAGGCTGGTGTTCACTTTGGTCACCAAACTCGTCGCTGGAATCCTAAGATGGCTAAATACATCTTCACAGAACGTAACGGAATCCACGTTATCGACTTGCAACAAACTGTAAAAATGGCTGACACAGCTTACGAATTCGTTCGTGAAGCAGCAGCTAACGATGCAGTAATCTTGTTCGTTGGTACTAAAAAACAAGCTGCTGAAGCAGTTGCTGAAGAAGCAACTCGTGCTGGTCAATACTACATCAATCACCGTTGGTTGGGTGGTACTCTTACAAACTGGGATACTATCCAAAAACGTATCGCTCGTTTGAAAGAAATCAAACAAATGGAAGCTGATGGAACTTTCGAAGTTCTTCCTAAGAAAGAAGTTGCACTTCTTAACAAA…
		S_sanguinis_SK353	Reference Dataset	NCBI Blast
		S_sanguinis_SK355	Reference Dataset	NCBI Blast
		S_sanguinis_SK36	Reference Dataset	NCBI Blast
		S_sanguinis_SK405	Reference Dataset	NCBI Blast
		S_sanguinis_SK408	Reference Dataset	NCBI Blast
		S_sanguinis_SK49	Reference Dataset	NCBI Blast
		S_sanguinis_SK72	Reference Dataset	NCBI Blast
		S_sanguinis_VMC66	Reference Dataset	NCBI Blast
		S_sinensis_HKU4	Reference Dataset	NCBI Blast
		S_sobrinus_DSM_20742_ATCC_33478	Reference Dataset	NCBI Blast
		S_sobrinus_TCI-107	Reference Dataset	NCBI Blast
		S_sobrinus_TCI-118	Reference Dataset	NCBI Blast
		S_sobrinus_TCI-119	Reference Dataset	NCBI Blast
		S_sobrinus_TCI-124	Reference Dataset	NCBI Blast
		S_sobrinus_TCI-16	Reference Dataset	NCBI Blast
		S_sobrinus_TCI-160	Reference Dataset	NCBI Blast
		S_sobrinus_TCI-172	Reference Dataset	NCBI Blast
		S_sobrinus_TCI-2	Reference Dataset	NCBI Blast
		S_sobrinus_TCI-200	Reference Dataset	NCBI Blast
		S_sobrinus_TCI-215	Reference Dataset	NCBI Blast
		S_sobrinus_TCI-28	Reference Dataset	NCBI Blast
		S_sobrinus_TCI-342	Reference Dataset	NCBI Blast
		S_sobrinus_TCI-345	Reference Dataset	NCBI Blast
		S_sobrinus_TCI-348	Reference Dataset	NCBI Blast
		S_sobrinus_TCI-349	Reference Dataset	NCBI Blast
		S_sobrinus_TCI-352	Reference Dataset	NCBI Blast
		S_sobrinus_TCI-355	Reference Dataset	NCBI Blast
		S_sobrinus_TCI-357	Reference Dataset	NCBI Blast
		S_sobrinus_TCI-366	Reference Dataset	NCBI Blast
		S_sobrinus_TCI-367	Reference Dataset	NCBI Blast
		S_sobrinus_TCI-373	Reference Dataset	NCBI Blast
		S_sobrinus_TCI-376	Reference Dataset	NCBI Blast
		S_sobrinus_TCI-377	Reference Dataset	NCBI Blast
		S_sobrinus_TCI-381	Reference Dataset	NCBI Blast
		s_sobrinus_TCI-9	Reference Dataset	NCBI Blast
		S_sobrinus_W1703	Reference Dataset	NCBI Blast
		S_suis_05ZYH33	Reference Dataset	NCBI Blast
		S_suis_98HAH33	Reference Dataset	NCBI Blast
		S_suis_A7	Reference Dataset	NCBI Blast
		S_suis_BM407	Reference Dataset	NCBI Blast
		S_suis_D12	Reference Dataset	NCBI Blast
		S_suis_D9	Reference Dataset	NCBI Blast
		S_suis_GZ1	Reference Dataset	NCBI Blast
		S_suis_JS14	Reference Dataset	NCBI Blast
		S_suis_P1/7	Reference Dataset	NCBI Blast
		S_suis_S735	Reference Dataset	NCBI Blast
		S_suis_SC070731	Reference Dataset	NCBI Blast
		S_suis_SC84	Reference Dataset	NCBI Blast
		S_suis_SS12	Reference Dataset	NCBI Blast
		S_suis_ST1	Reference Dataset	NCBI Blast
		S_suis_ST3	Reference Dataset	NCBI Blast
		S_suis_TL13	Reference Dataset	NCBI Blast
		S_thermophilus_ASCC_1275	Reference Dataset	NCBI Blast
		S_thermophilus_CNCM_I-1630	Reference Dataset	NCBI Blast
		S_thermophilus_CNRZ1066	Reference Dataset	NCBI Blast
		S_thermophilus_DGCC7710	Reference Dataset	NCBI Blast
		S_thermophilus_JIM_8232	Reference Dataset	NCBI Blast
		S_thermophilus_LMD-9	Reference Dataset	NCBI Blast
		S_thermophilus_LMG_18311	Reference Dataset	NCBI Blast
		S_thermophilus_M17PTZA496	Reference Dataset	NCBI Blast
		S_thermophilus_MN-ZLW-002	Reference Dataset	NCBI Blast
		S_thermophilus_MTCC5460	Reference Dataset	NCBI Blast
		S_thermophilus_MTCC5461	Reference Dataset	NCBI Blast
		S_thermophilus_ND03	Reference Dataset	NCBI Blast
		S_thermophilus_strain_S9	Reference Dataset	NCBI Blast
		S_thermophilus_TH1435	Reference Dataset	NCBI Blast
		S_thermophilus_TH1436	Reference Dataset	NCBI Blast
		S_thermophilus_TH1477	Reference Dataset	NCBI Blast
		S_thermophilus_TH982	Reference Dataset	NCBI Blast
		S_thermophilus_TH985	Reference Dataset	NCBI Blast
		S_thoraltensis_DSM_12221	Reference Dataset	NCBI Blast
		S_uberis_0140J	Reference Dataset	NCBI Blast
		S_urinalis_2285-97	Reference Dataset	NCBI Blast
		S_urinalis_FB127-CNA-2	Reference Dataset	NCBI Blast
		S_vestibularis_ATCC49124	Reference Dataset	NCBI Blast
		S_vestibularis_F0396	Reference Dataset	NCBI Blast
		Streptococcus_sp._oral_taxon_056_str._F0418	Reference Dataset	NCBI Blast
